# Supplementary material for: The mutational landscape of a prion-like domain
Source: Nat Commun. 2019 Sep 13;10:4162. doi: 10.1038/s41467-019-12101-z (PMC6744496; doi:10.1038/s41467-019-12101-z)
Supplement: Supplementary file 5 — Supplementary Data 1 [file 41467_2019_12101_MOESM5_ESM.xlsx]

## Sheet: primers
Supplementary Data 1. DNA Sequence of the Primers used in Bolognesi.et al (2019)
Primer	Purpose	Sequence
BB_1_F	Introducing Mutation W334K in pRS416 TDP-43	CTACAGAGCAGTAAGGGTATGATGGGCATGTTAGCCAG
BB_1_R		CCCATCATACCCTTACTGCTCTGTAGTGCTGCCTGGGC
BB_2_F	Introducing Mutation A328V in pRS416 TDP-43	GCACTACAGAGCAGTTGGGGTATGATGGGCATG
BB_2_R		CTGCTCTGTAGTGCTACCTGGGCGGCAGCCATC
BB_3_F	Introducing Mutation M322K in pRS416 TDP-43	CATTAATCCAGCCAAAATGGCTGCCGCCCAGGCAGCACTA
BB_3_R		GCAGCCATTTTGGCTGGATTAATGCTGAACGCACCAAAGT
BB_4_F	Introducing Mutation G335I in pRS416 TDP-43	CAGAGCAGTTGGATTATGATGGGCATGTTAGCCAGCCA
BB_4_R		CATGCCCATCATAATCCAACTGCTCTGTAGTGCTGCCT
BB_5_F	Introducing Mutation Q360Y in pRS416 TDP-43	CAAGGCAACATGTATAGGGAGCCAAACCAGGCCTTCG
BB_5_R		GGTTTGGCTCCCTCATACATGTTGCCTTGGTTTTGGTTA
BB_6_F	Introducing Mutation A328P in pRS416 TDP-43	GCCCAGCCAGCACTACAGAGCAGTTGGGG
BB_6_R		GTGCTGGCTGGGCGGCAGCCATCATGGCT
BB_7	Gibson Cloning of Doped Oligo 290 Library	﻿GTGGCTTTGGGAATCAGGGTGGATTT
BB_8	Gibson Cloning of Doped Oligo 290 Library	﻿CTAACATGCCCATCATACCCCAACTGCT
BB_9	pRS416 TDP-43 linearization fo Gibson 290 Library	﻿AGCAGTTGGGGTATGATGGGCATGTTAG
BB_10	pRS416 TDP-43 linearization fo Gibson 290 Library	﻿AAATCCACCCTGATTCCCAAAGCCAC
BB_11	Gibson Cloning of Doped Oligo 332 Library	ATTAATCCAGCCATGATGGCTGCCGCCCAGGCAGCACTACAG
BB_12	Gibson Cloning of Doped Oligo 332 Library	ATCCCCAACCAATTGCTGCACCAGAATTAGAGCCACTATA
BB_13	pRS416 TDP-43 linearization fo Gibson 332 Library	TATAGTGGCTCTAATTCTGGTGCAGCAATTGG
BB_14	pRS416 TDP-43 linearization fo Gibson 332 Library	CTGTAGTGCTGCCTGGGCGGCAGCC
BB_15	Plasmid Library quantification by qPCR	GCCTACATACCTCGCTCTGC
BB_16	Plasmid Library quantification by qPCR	CAACCCGGTAAGACACGACT
BB_17	Frame Shifted Fwd Primes for 290-331 Library Preparation	CCC TAC ACG ACG CTC TTC CGA TCT TGGCTTTGGGAATCAGGGTGGATTT
BB_18	Frame Shifted Fwd Primes for 290-331 Library Preparation	CCC TAC ACG ACG CTC TTC CGA TCT VTGGCTTTGGGAATCAGGGTGGATTT
BB_19	Frame Shifted Fwd Primes for 290-331 Library Preparation	CCC TAC ACG ACG CTC TTC CGA TCT VMTGGCTTTGGGAATCAGGGTGGATTT
BB_20	Frame Shifted Fwd Primes for 290-331 Library Preparation	CCC TAC ACG ACG CTC TTC CGA TCT VMMTGGCTTTGGGAATCAGGGTGGATTT
BB_21	Frame Shifted Fwd Primes for 290-331 Library Preparation	CCC TAC ACG ACG CTC TTC CGA TCT VMMATGGCTTTGGGAATCAGGGTGGATTT
BB_22	Frame Shifted Fwd Primes for 290-331 Library Preparation	CCC TAC ACG ACG CTC TTC CGA TCT VMMAATGGCTTTGGGAATCAGGGTGGATTT
BB_23	Frame Shifted Fwd Primes for 290-331 Library Preparation	CCC TAC ACG ACG CTC TTC CGA TCT VMMAAMTGGCTTTGGGAATCAGGGTGGATTT
BB_24	Frame Shifted Fwd Primes for 290-331 Library Preparation	CCC TAC ACG ACG CTC TTC CGA TCT VMMAAMMTGGCTTTGGGAATCAGGGTGGATTT
BB_25	Frame Shifted Fwd Primes for 290-331 Library Preparation	CCC TAC ACG ACG CTC TTC CGA TCT VMMAAMMMTGGCTTTGGGAATCAGGGTGGATTT
BB_26	Frame Shifted Fwd Primes for 290-331 Library Preparation	CCC TAC ACG ACG CTC TTC CGA TCT VMMAAMMMMTGGCTTTGGGAATCAGGGTGGATTT
BB_27	Frame Shifted Fwd Primes for 290-331 Library Preparation	CCC TAC ACG ACG CTC TTC CGA TCT VMMAAMMMMMTGGCTTTGGGAATCAGGGTGGATTT
BB_28	Frame Shifted Rev Primes for 290-331 Library Preparation	TTC AGA CGT GTG CTC TTC CGA TCT ACATGCCCATCATACCCCAACTGCT
BB_29	Frame Shifted Rev Primes for 290-331 Library Preparation	TTC AGA CGT GTG CTC TTC CGA TCT BACATGCCCATCATACCCCAACTGCT
BB_30	Frame Shifted Rev Primes for 290-331 Library Preparation	TTC AGA CGT GTG CTC TTC CGA TCT BKACATGCCCATCATACCCCAACTGCT
BB_31	Frame Shifted Rev Primes for 290-331 Library Preparation	TTC AGA CGT GTG CTC TTC CGA TCT BKKACATGCCCATCATACCCCAACTGCT
BB_32	Frame Shifted Rev Primes for 290-331 Library Preparation	TTC AGA CGT GTG CTC TTC CGA TCT BKKGACATGCCCATCATACCCCAACTGCT
BB_33	Frame Shifted Rev Primes for 290-331 Library Preparation	TTC AGA CGT GTG CTC TTC CGA TCT BKKGKACATGCCCATCATACCCCAACTGCT
BB_34	Frame Shifted Rev Primes for 290-331 Library Preparation	TTC AGA CGT GTG CTC TTC CGA TCT BKKGKKACATGCCCATCATACCCCAACTGCT
BB_35	Frame Shifted Fwd Primes for 332-373 Library Preparation	CCC TAC ACG ACG CTC TTC CGA TCT ATTAATCCAGCCATGATGGCTGCCGCCCAGGCAGCACTACAG
BB_36	Frame Shifted Fwd Primes for 332-373 Library Preparation	CCC TAC ACG ACG CTC TTC CGA TCT BATTAATCCAGCCATGATGGCTGCCGCCCAGGCAGCACTACAG
BB_37	Frame Shifted Fwd Primes for 332-373 Library Preparation	CCC TAC ACG ACG CTC TTC CGA TCT BSATTAATCCAGCCATGATGGCTGCCGCCCAGGCAGCACTACAG
BB_38	Frame Shifted Fwd Primes for 332-373 Library Preparation	CCC TAC ACG ACG CTC TTC CGA TCT BSSATTAATCCAGCCATGATGGCTGCCGCCCAGGCAGCACTACAG
BB_39	Frame Shifted Fwd Primes for 332-373 Library Preparation	CC TAC ACG ACG CTC TTC CGA TCT NNSSATTAATCCAGCCATGATGGCTGCCGCCCAGGCAGCACTACAG
BB_40	Frame Shifted Fwd Primes for 332-373 Library Preparation	CCC TAC ACG ACG CTC TTC CGA TCT NNSSSATTAATCCAGCCATGATGGCTGCCGCCCAGGCAGCACTACAG
BB_41	Frame Shifted Fwd Primes for 332-373 Library Preparation	CCC TAC ACG ACG CTC TTC CGA TCT NNSSSSATTAATCCAGCCATGATGGCTGCCGCCCAGGCAGCACTACAG
BB_42	Frame Shifted Fwd Primes for 332-373 Library Preparation	CCC TAC ACG ACG CTC TTC CGA TCT NNSSSSSATTAATCCAGCCATGATGGCTGCCGCCCAGGCAGCACTACAG
BB_43	Frame Shifted Fwd Primes for 332-373 Library Preparation	CCC TAC ACG ACG CTC TTC CGA TCT NNSSSSSSATTAATCCAGCCATGATGGCTGCCGCCCAGGCAGCACTACAG
BB_44	Frame Shifted Rev Primes for 332-373 Library Preparation	TTC AGA CGT GTG CTC TTC CGA TCT ATCCCCAACCAATTGCTGCACCAGAATTAGAGCCACTATA
BB_45	Frame Shifted Rev Primes for 332-373 Library Preparation	TTC AGA CGT GTG CTC TTC CGA TCT BATCCCCAACCAATTGCTGCACCAGAATTAGAGCCACTATA
BB_46	Frame Shifted Rev Primes for 332-373 Library Preparation	TTC AGA CGT GTG CTC TTC CGA TCT BSATCCCCAACCAATTGCTGCACCAGAATTAGAGCCACTATA
BB_47	Frame Shifted Rev Primes for 332-373 Library Preparation	rev+3 TTC AGA CGT GTG CTC TTC CGA TCT BSGATCCCCAACCAATTGCTGCACCAGAATTAGAGCCACTATA
BB_48	Frame Shifted Rev Primes for 332-373 Library Preparation	TTC AGA CGT GTG CTC TTC CGA TCT NNNGATCCCCAACCAATTGCTGCACCAGAATTAGAGCCACTATA
BB_49	Frame Shifted Rev Primes for 332-373 Library Preparation	TTC AGA CGT GTG CTC TTC CGA TCT NNNDKATCCCCAACCAATTGCTGCACCAGAATTAGAGCCACTATA
BB_50	Frame Shifted Rev Primes for 332-373 Library Preparation	TTC AGA CGT GTG CTC TTC CGA TCT NNNDKGATCCCCAACCAATTGCTGCACCAGAATTAGAGCCACTATA
BB_51	Frame Shifted Rev Primes for 332-373 Library Preparation	TTC AGA CGT GTG CTC TTC CGA TCT NNNDKKKATCCCCAACCAATTGCTGCACCAGAATTAGAGCCACTATA
TS_HT_D7x_6	Indexed Illumina Primers for Library Preparation	CAAGCAGAAGACGGCATACGAGATaacctcagGTGACTGGAGTTCAGACGTGTGCTCTTC
TS_HT_D7x_7	Indexed Illumina Primers for Library Preparation	CAAGCAGAAGACGGCATACGAGATaacgaagtGTGACTGGAGTTCAGACGTGTGCTCTTC
TS_HT_D7x_17	Indexed Illumina Primers for Library Preparation	CAAGCAGAAGACGGCATACGAGATactggagcGTGACTGGAGTTCAGACGTGTGCTCTTC
TS_HT_D7x_25	Indexed Illumina Primers for Library Preparation	CAAGCAGAAGACGGCATACGAGATcaaccatcGTGACTGGAGTTCAGACGTGTGCTCTTC
TS_HT_D7x_29	Indexed Illumina Primers for Library Preparation	CAAGCAGAAGACGGCATACGAGATccaagtcaGTGACTGGAGTTCAGACGTGTGCTCTTC
TS_HT_D7x_31	Indexed Illumina Primers for Library Preparation	CAAGCAGAAGACGGCATACGAGATccgatcctGTGACTGGAGTTCAGACGTGTGCTCTTC
TS_HT_D7x_63	Indexed Illumina Primers for Library Preparation	CAAGCAGAAGACGGCATACGAGATggtagttgGTGACTGGAGTTCAGACGTGTGCTCTTC
TS_HT_D7x_65	Indexed Illumina Primers for Library Preparation	CAAGCAGAAGACGGCATACGAGATgtaattatGTGACTGGAGTTCAGACGTGTGCTCTTC
TS_HT_D7x_70	Indexed Illumina Primers for Library Preparation	CAAGCAGAAGACGGCATACGAGATgttcaggcGTGACTGGAGTTCAGACGTGTGCTCTTC
TS_HT_D7x_89	Indexed Illumina Primers for Library Preparation	CAAGCAGAAGACGGCATACGAGATtggtatgaGTGACTGGAGTTCAGACGTGTGCTCTTC
TS_HT_D7x_93	Indexed Illumina Primers for Library Preparation	CAAGCAGAAGACGGCATACGAGATttcgcgacGTGACTGGAGTTCAGACGTGTGCTCTTC
TS_HT_D7x_95	Indexed Illumina Primers for Library Preparation	CAAGCAGAAGACGGCATACGAGATttggagctGTGACTGGAGTTCAGACGTGTGCTCTTC
