# Supplementary material for: The mutational landscape of a prion-like domain
Source: Nat Commun. 2019 Sep 13;10:4162. doi: 10.1038/s41467-019-12101-z (PMC6744496; doi:10.1038/s41467-019-12101-z)
Supplement: Supplementary file 6 — Supplementary Data 2 [file 41467_2019_12101_MOESM6_ESM.xlsx]

## Sheet: Amino acid properties
Supplementary Data 2. Curated collection of numerical indices representing various physicochemical and biochemical properties of Aas
Identifier	Status	Dataset description	A	R	N	D	C	Q	E	G	H	I	L	K	M	F	P	S	T	W	Y	V
ANDN920101	Accepted	alpha-CH chemical shifts (Andersen et al., 1992)	4.35	4.38	4.75	4.76	4.65	4.37	4.29	3.97	4.63	3.95	4.17	4.36	4.52	4.66	4.44	4.5	4.35	4.7	4.6	3.95
ARGP820101	Accepted	Hydrophobicity index (Argos et al., 1982)	0.61	0.6	0.06	0.46	1.07	0	0.47	0.07	0.61	2.22	1.53	1.15	1.18	2.02	1.95	0.05	0.05	2.65	1.88	1.32
ARGP820102	Accepted	Signal sequence helical potential (Argos et al., 1982)	1.18	0.2	0.23	0.05	1.89	0.72	0.11	0.49	0.31	1.45	3.23	0.06	2.67	1.96	0.76	0.97	0.84	0.77	0.39	1.08
ARGP820103	Accepted	Membrane-buried preference parameters (Argos et al., 1982)	1.56	0.45	0.27	0.14	1.23	0.51	0.23	0.62	0.29	1.67	2.93	0.15	2.96	2.03	0.76	0.81	0.91	1.08	0.68	1.14
AURR980101	Accepted	Normalized positional residue frequency at helix termini N4(Aurora-Rose,	0.94	1.15	0.79	1.19	0.6	0.94	1.41	1.18	1.15	1.07	0.95	1.03	0.88	1.06	1.18	0.69	0.87	0.91	1.04	0.9
AURR980102	Accepted	Normalized positional residue frequency at helix termini N (Aurora-Rose,	0.98	1.14	1.05	1.05	0.41	0.9	1.04	1.25	1.01	0.88	0.8	1.06	1.12	1.12	1.31	1.02	0.8	0.9	1.12	0.87
AURR980103	Accepted	Normalized positional residue frequency at helix termini N (Aurora-Rose,	1.05	0.81	0.91	1.39	0.6	0.87	1.11	1.26	1.43	0.95	0.96	0.97	0.99	0.95	1.05	0.96	1.03	1.06	0.94	0.62
AURR980104	Accepted	Normalized positional residue frequency at helix termini N(Aurora-Rose,	0.75	0.9	1.24	1.72	0.66	1.08	1.1	1.14	0.96	0.8	1.01	0.66	1.02	0.88	1.33	1.2	1.13	0.68	0.8	0.58
AURR980105	Accepted	Normalized positional residue frequency at helix termini Nc (Aurora-Rose,	0.67	0.76	1.28	1.58	0.37	1.05	0.94	0.98	0.83	0.78	0.79	0.84	0.98	0.96	1.12	1.25	1.41	0.94	0.82	0.67
AURR980106	Accepted	Normalized positional residue frequency at helix termini N1 (Aurora-Rose,	1.1	1.05	0.72	1.14	0.26	1.31	2.3	0.55	0.83	1.06	0.84	1.08	0.9	0.9	1.67	0.81	0.77	1.26	0.99	0.76
AURR980107	Accepted	Normalized positional residue frequency at helix termini N2 (Aurora-Rose,	1.39	0.95	0.67	1.64	0.52	1.6	2.07	0.65	1.36	0.64	0.91	0.8	1.1	1	0.94	0.69	0.92	1.1	0.73	0.7
AURR980108	Accepted	Normalized positional residue frequency at helix termini N3 (Aurora-Rose,	1.43	1.33	0.55	0.9	0.52	1.43	1.7	0.56	0.66	1.18	1.52	0.82	1.68	1.1	0.15	0.61	0.75	1.68	0.65	1.14
AURR980109	Accepted	Normalized positional residue frequency at helix termini N4 (Aurora-Rose,	1.55	1.39	0.6	0.61	0.59	1.43	1.34	0.37	0.89	1.47	1.36	1.27	2.13	1.39	0.03	0.44	0.65	1.1	0.93	1.18
AURR980110	Accepted	Normalized positional residue frequency at helix termini N5 (Aurora-Rose,	1.8	1.73	0.73	0.9	0.55	0.97	1.73	0.32	0.46	1.09	1.47	1.24	1.64	0.96	0.15	0.67	0.7	0.68	0.91	0.81
AURR980111	Accepted	Normalized positional residue frequency at helix termini C5 (Aurora-Rose,	1.52	1.49	0.58	1.04	0.26	1.41	1.76	0.3	0.83	1.25	1.26	1.1	1.14	1.14	0.44	0.66	0.73	0.68	1.04	1.03
AURR980112	Accepted	Normalized positional residue frequency at helix termini C4 (Aurora-Rose,	1.49	1.41	0.67	0.94	0.37	1.52	1.55	0.29	0.96	1.04	1.4	1.17	1.84	0.86	0.2	0.68	0.79	1.52	1.06	0.94
AURR980113	Accepted	Normalized positional residue frequency at helix termini C3 (Aurora-Rose,	1.73	1.24	0.7	0.68	0.63	0.88	1.16	0.32	0.76	1.15	1.8	1.22	2.21	1.35	0.07	0.65	0.46	1.57	1.1	0.94
AURR980114	Accepted	Normalized positional residue frequency at helix termini C2 (Aurora-Rose,	1.33	1.39	0.64	0.6	0.44	1.37	1.43	0.2	1.02	1.58	1.63	1.71	1.76	1.22	0.07	0.42	0.57	1	1.02	1.08
AURR980115	Accepted	Normalized positional residue frequency at helix termini C1 (Aurora-Rose,	1.87	1.66	0.7	0.91	0.33	1.24	1.88	0.33	0.89	0.9	1.65	1.63	1.35	0.67	0.03	0.71	0.5	1	0.73	0.51
AURR980116	Accepted	Normalized positional residue frequency at helix termini Cc (Aurora-Rose,	1.19	1.45	1.33	0.72	0.44	1.43	1.27	0.74	1.55	0.61	1.36	1.45	1.35	1.2	0.1	1.02	0.82	0.58	1.06	0.46
AURR980117	Accepted	Normalized positional residue frequency at helix termini C (Aurora-Rose,	0.77	1.11	1.39	0.79	0.44	0.95	0.92	2.74	1.65	0.64	0.66	1.19	0.74	1.04	0.66	0.64	0.82	0.58	0.93	0.53
AURR980118	Accepted	Normalized positional residue frequency at helix termini C (Aurora-Rose,	0.93	0.96	0.82	1.15	0.67	1.02	1.07	1.08	1.4	1.14	1.16	1.27	1.11	1.05	1.01	0.71	0.84	1.06	1.15	0.74
AURR980119	Accepted	Normalized positional residue frequency at helix termini C (Aurora-Rose,	1.09	1.29	1.03	1.17	0.26	1.08	1.31	0.97	0.88	0.97	0.87	1.13	0.96	0.84	2.01	0.76	0.79	0.91	0.64	0.77
AURR980120	Accepted	Normalized positional residue frequency at helix termini C4 (Aurora-Rose,	0.71	1.09	0.95	1.43	0.65	0.87	1.19	1.07	1.13	1.05	0.84	1.1	0.8	0.95	1.7	0.65	0.086	1.25	0.85	1.12
BASU050101	Accepted	Interactivity scale obtained from the contact matrix (Bastolla et al., 2005)	0.1366	0.0363	-0.0345	-0.1233	0.2745	0.0325	-0.0484	-0.0464	0.0549	0.4172	0.4251	-0.0101	0.1747	0.4076	0.0019	-0.0433	0.0589	0.2362	0.3167	0.4084
BASU050102	Accepted	Interactivity scale obtained by maximizing the mean of correlation	0.0728	0.0394	-0.039	-0.0552	0.3557	0.0126	-0.0295	-0.0589	0.0874	0.3805	0.3819	-0.0053	0.1613	0.4201	-0.0492	-0.0282	0.0239	0.4114	0.3113	0.2947
BASU050103	Accepted	Interactivity scale obtained by maximizing the mean of correlation	0.151	-0.0103	0.0381	0.0047	0.3222	0.0246	-0.0639	0.0248	0.1335	0.4238	0.3926	-0.0158	0.216	0.3455	0.0844	0.004	0.1462	0.2657	0.2998	0.3997
BHAR880101	Accepted	Average flexibility indices (Bhaskaran-Ponnuswamy, 1988)	0.357	0.529	0.463	0.511	0.346	0.493	0.497	0.544	0.323	0.462	0.365	0.466	0.295	0.314	0.509	0.507	0.444	0.305	0.42	0.386
BIOV880101	Accepted	Information value for accessibility; average fraction 35% (Biou et al., 1988)	16	-70	-74	-78	168	-73	-106	-13	50	151	145	-141	124	189	-20	-70	-38	145	53	123
BIOV880102	Accepted	Information value for accessibility; average fraction 23% (Biou et al., 1988)	44	-68	-72	-91	90	-117	-139	-8	47	100	108	-188	121	148	-36	-60	-54	163	22	117
BLAM930101	Accepted	Alpha helix propensity of position 44 in T4 lysozyme (Blaber et al., 1993)	0.96	0.77	0.39	0.42	0.42	0.8	0.53	0	0.57	0.84	0.92	0.73	0.86	0.59	-2.5	0.53	0.54	0.58	0.72	0.63
BLAS910101	Accepted	Scaled side chain hydrophobicity values (Black-Mould, 1991)	0.616	0	0.236	0.028	0.68	0.251	0.043	0.501	0.165	0.943	0.943	0.283	0.738	1	0.711	0.359	0.45	0.878	0.88	0.825
BROC820101	Accepted	Retention coefficient in TFA (Browne et al., 1982)	7.3	-3.6	-5.7	-2.9	-9.2	-0.3	-7.1	-1.2	-2.1	6.6	20	-3.7	5.6	19.2	5.1	-4.1	0.8	16.3	5.9	3.5
BROC820102	Accepted	Retention coefficient in HFBA (Browne et al., 1982)	3.9	3.2	-2.8	-2.8	-14.3	1.8	-7.5	-2.3	2	11	15	-2.5	4.1	14.7	5.6	-3.5	1.1	17.8	3.8	2.1
CASG920101	Accepted	Hydrophobicity scale from native protein structures (Casari-Sippl, 1992)	0.2	-0.7	-0.5	-1.4	1.9	-1.1	-1.3	-0.1	0.4	1.4	0.5	-1.6	0.5	1	-1	-0.7	-0.4	1.6	0.5	0.7
CEDJ970101	Accepted	Composition of amino acids in extracellular proteins (percent) (Cedano et	8.6	4.2	4.6	4.9	2.9	4	5.1	7.8	2.1	4.6	8.8	6.3	2.5	3.7	4.9	7.3	6	1.4	3.6	6.7
CEDJ970102	Accepted	Composition of amino acids in anchored proteins (percent) (Cedano et al.,	7.6	5	4.4	5.2	2.2	4.1	6.2	6.9	2.1	5.1	9.4	5.8	2.1	4	5.4	7.2	6.1	1.4	3.2	6.7
CEDJ970103	Accepted	Composition of amino acids in membrane proteins (percent) (Cedano et al.,	8.1	4.6	3.7	3.8	2	3.1	4.6	7	2	6.7	11	4.4	2.8	5.6	4.7	7.3	5.6	1.8	3.3	7.7
CEDJ970104	Accepted	Composition of amino acids in intracellular proteins (percent) (Cedano et	7.9	4.9	4	5.5	1.9	4.4	7.1	7.1	2.1	5.2	8.6	6.7	2.4	3.9	5.3	6.6	5.3	1.2	3.1	6.8
CEDJ970105	Accepted	Composition of amino acids in nuclear proteins (percent) (Cedano et al.,	8.3	8.7	3.7	4.7	1.6	4.7	6.5	6.3	2.1	3.7	7.4	7.9	2.3	2.7	6.9	8.8	5.1	0.7	2.4	5.3
CHAM810101	Accepted	Steric parameter (Charton, 1981)	0.52	0.68	0.76	0.76	0.62	0.68	0.68	0	0.7	1.02	0.98	0.68	0.78	0.7	0.36	0.53	0.5	0.7	0.7	0.76
CHAM820101	Accepted	Polarizability parameter (Charton-Charton, 1982)	0.046	0.291	0.134	0.105	0.128	0.18	0.151	0	0.23	0.186	0.186	0.219	0.221	0.29	0.131	0.062	0.108	0.409	0.298	0.14
CHAM820102	Accepted	Free energy of solution in water, kcal/mole (Charton-Charton, 1982)	-0.368	-1.03	0	2.06	4.53	0.731	1.77	-0.525	0	0.791	1.07	0	0.656	1.06	-2.24	-0.524	0	1.6	4.91	0.401
CHAM830101	Accepted	The Chou-Fasman parameter of the coil conformation (Charton-Charton, 1983)	0.71	1.06	1.37	1.21	1.19	0.87	0.84	1.52	1.07	0.66	0.69	0.99	0.59	0.71	1.61	1.34	1.08	0.76	1.07	0.63
CHAM830102	Accepted	A parameter defined from the residuals obtained from the best correlation of	-0.118	0.124	0.289	0.048	0.083	-0.105	-0.245	0.104	0.138	0.23	-0.052	0.032	-0.258	0.015	0	0.225	0.166	0.158	0.094	0.513
CHAM830103	Accepted	The number of atoms in the side chain labelled 1+1 (Charton-Charton, 1983)	0	1	1	1	1	1	1	0	1	2	1	1	1	1	0	1	2	1	1	2
CHAM830104	Accepted	The number of atoms in the side chain labelled 2+1 (Charton-Charton, 1983)	0	1	1	1	0	1	1	0	1	1	2	1	1	1	0	0	0	1	1	0
CHAM830105	Accepted	The number of atoms in the side chain labelled 3+1 (Charton-Charton, 1983)	0	1	0	0	0	1	1	0	1	0	0	1	1	1	0	0	0	1.5	1	0
CHAM830106	Accepted	The number of bonds in the longest chain (Charton-Charton, 1983)	0	5	2	2	1	3	3	0	3	2	2	4	3	4	0	1	1	5	5	1
CHAM830107	Accepted	A parameter of charge transfer capability (Charton-Charton, 1983)	0	0	1	1	0	0	1	1	0	0	0	0	0	0	0	0	0	0	0	0
CHAM830108	Accepted	A parameter of charge transfer donor capability (Charton-Charton, 1983)	0	1	1	0	1	1	0	0	1	0	0	1	1	1	0	0	0	1	1	0
CIDH920101	Accepted	Normalized hydrophobicity scales for alpha-proteins (Cid et al., 1992)	-0.45	-0.24	-0.2	-1.52	0.79	-0.99	-0.8	-1	1.07	0.76	1.29	-0.36	1.37	1.48	-0.12	-0.98	-0.7	1.38	1.49	1.26
CIDH920102	Accepted	Normalized hydrophobicity scales for beta-proteins (Cid et al., 1992)	-0.08	-0.09	-0.7	-0.71	0.76	-0.4	-1.31	-0.84	0.43	1.39	1.24	-0.09	1.27	1.53	-0.01	-0.93	-0.59	2.25	1.53	1.09
CIDH920103	Accepted	Normalized hydrophobicity scales for alpha+beta-proteins (Cid et al., 1992)	0.36	-0.52	-0.9	-1.09	0.7	-1.05	-0.83	-0.82	0.16	2.17	1.18	-0.56	1.21	1.01	-0.06	-0.6	-1.2	1.31	1.05	1.21
CIDH920104	Accepted	Normalized hydrophobicity scales for alpha/beta-proteins (Cid et al., 1992)	0.17	-0.7	-0.9	-1.05	1.24	-1.2	-1.19	-0.57	-0.25	2.06	0.96	-0.62	0.6	1.29	-0.21	-0.83	-0.62	1.51	0.66	1.21
CIDH920105	Accepted	Normalized average hydrophobicity scales (Cid et al., 1992)	0.02	-0.42	-0.77	-1.04	0.77	-1.1	-1.14	-0.8	0.26	1.81	1.14	-0.41	1	1.35	-0.09	-0.97	-0.77	1.71	1.11	1.13
COHE430101	Accepted	Partial specific volume (Cohn-Edsall, 1943)	0.75	0.7	0.61	0.6	0.61	0.67	0.66	0.64	0.67	0.9	0.9	0.82	0.75	0.77	0.76	0.68	0.7	0.74	0.71	0.86
CORJ870101	Accepted	NNEIG index (Cornette et al., 1987)	50.76	48.66	45.8	43.17	58.74	46.09	43.48	50.27	49.33	57.3	53.89	42.92	52.75	53.45	45.39	47.24	49.26	53.59	51.79	56.12
CORJ870102	Accepted	SWEIG index (Cornette et al., 1987)	-0.414	-0.584	-0.916	-1.31	0.162	-0.905	-1.218	-0.684	-0.63	1.237	1.215	-0.67	1.02	1.938	-0.503	-0.563	-0.289	0.514	1.699	0.899
CORJ870103	Accepted	PRIFT index (Cornette et al., 1987)	-0.96	0.75	-1.94	-5.68	4.54	-5.3	-3.86	-1.28	-0.62	5.54	6.81	-5.62	4.76	5.06	-4.47	-1.92	-3.99	0.21	3.34	5.39
CORJ870104	Accepted	PRILS index (Cornette et al., 1987)	-0.26	0.08	-0.46	-1.3	0.83	-0.83	-0.73	-0.4	-0.18	1.1	1.52	-1.01	1.09	1.09	-0.62	-0.55	-0.71	-0.13	0.69	1.15
CORJ870105	Accepted	ALTFT index (Cornette et al., 1987)	-0.73	-1.03	-5.29	-6.13	0.64	-0.96	-2.9	-2.67	3.03	5.04	4.91	-5.99	3.34	5.2	-4.32	-3	-1.91	0.51	2.87	3.98
CORJ870106	Accepted	ALTLS index (Cornette et al., 1987)	-1.35	-3.89	-10.96	-11.88	4.37	-1.34	-4.56	-5.82	6.54	10.93	9.88	-11.92	7.47	11.35	-10.86	-6.21	-4.83	1.8	7.61	8.2
CORJ870107	Accepted	TOTFT index (Cornette et al., 1987)	-0.56	-0.26	-2.87	-4.31	1.78	-2.31	-2.35	-1.35	0.81	3.83	4.09	-4.08	3.11	3.67	-3.22	-1.85	-1.97	-0.11	2.17	3.31
CORJ870108	Accepted	TOTLS index (Cornette et al., 1987)	1.37	1.33	6.29	8.93	-4.47	3.88	4.04	3.39	-1.65	-7.92	-8.68	7.7	-7.13	-7.96	6.25	4.08	4.02	0.79	-4.73	-6.94
COSI940101	Accepted	Electron-ion interaction potential values (Cosic, 1994)	0.0373	0.0959	0.0036	0.1263	0.0829	0.0761	0.0058	0.005	0.0242	0	0	0.0371	0.0823	0.0946	0.0198	0.0829	0.0941	0.0548	0.0516	0.0057
COWR900101	Accepted	Hydrophobicity index, 3.0 pH (Cowan-Whittaker, 1990)	0.42	-1.56	-1.03	-0.51	0.84	-0.96	-0.37	0	-2.28	1.81	1.8	-2.03	1.18	1.74	0.86	-0.64	-0.26	1.46	0.51	1.34
DESM900101	Accepted	Membrane preference for cytochrome b: MPH89 (Degli Esposti et al., 1990)	1.56	0.59	0.51	0.23	1.8	0.39	0.19	1.03	1	1.27	1.38	0.15	1.93	1.42	0.27	0.96	1.11	0.91	1.1	1.58
DESM900102	Accepted	Average membrane preference: AMP07 (Degli Esposti et al., 1990)	1.26	0.38	0.59	0.27	1.6	0.39	0.23	1.08	1	1.44	1.36	0.33	1.52	1.46	0.54	0.98	1.01	1.06	0.89	1.33
DIGM050101	Accepted	Hydrostatic pressure asymmetry index, PAI (Di Giulio, 2005)	1.076	1.361	1.056	1.29	0.753	0.729	1.118	1.346	0.985	0.926	1.054	1.105	0.974	0.869	0.82	1.342	0.871	0.666	0.531	1.131
EISD840101	Accepted	Consensus normalized hydrophobicity scale (Eisenberg, 1984)	0.25	-1.76	-0.64	-0.72	0.04	-0.69	-0.62	0.16	-0.4	0.73	0.53	-1.1	0.26	0.61	-0.07	-0.26	-0.18	0.37	0.02	0.54
EISD860101	Accepted	Solvation free energy (Eisenberg-McLachlan, 1986)	0.67	-2.1	-0.6	-1.2	0.38	-0.22	-0.76	0	0.64	1.9	1.9	-0.57	2.4	2.3	1.2	0.01	0.52	2.6	1.6	1.5
EISD860102	Accepted	Atom-based hydrophobic moment (Eisenberg-McLachlan, 1986)	0	10	1.3	1.9	0.17	1.9	3	0	0.99	1.2	1	5.7	1.9	1.1	0.18	0.73	1.5	1.6	1.8	0.48
EISD860103	Accepted	Direction of hydrophobic moment (Eisenberg-McLachlan, 1986)	0	-0.96	-0.86	-0.98	0.76	-1	-0.89	0	-0.75	0.99	0.89	-0.99	0.94	0.92	0.22	-0.67	0.09	0.67	-0.93	0.84
ENGD860101	Accepted	Hydrophobicity index (Engelman et al., 1986)	-1.6	12.3	4.8	9.2	-2	4.1	8.2	-1	3	-3.1	-2.8	8.8	-3.4	-3.7	0.2	-0.6	-1.2	-1.9	0.7	-2.6
FASG890101	Accepted	Hydrophobicity index (Fasman, 1989)	-0.21	2.11	0.96	1.36	-6.04	1.52	2.3	0	-1.23	-4.81	-4.68	3.88	-3.66	-4.65	0.75	1.74	0.78	-3.32	-1.01	-3.5
FAUJ830101	Accepted	Hydrophobic parameter pi (Fauchere-Pliska, 1983)	0.31	-1.01	-0.6	-0.77	1.54	-0.22	-0.64	0	0.13	1.8	1.7	-0.99	1.23	1.79	0.72	-0.04	0.26	2.25	0.96	1.22
FAUJ880101	Accepted	Graph shape index (Fauchere et al., 1988)	1.28	2.34	1.6	1.6	1.77	1.56	1.56	0	2.99	4.19	2.59	1.89	2.35	2.94	2.67	1.31	3.03	3.21	2.94	3.67
FAUJ880102	Accepted	Smoothed upsilon steric parameter (Fauchere et al., 1988)	0.53	0.69	0.58	0.59	0.66	0.71	0.72	0	0.64	0.96	0.92	0.78	0.77	0.71	0	0.55	0.63	0.84	0.71	0.89
FAUJ880103	Accepted	Normalized van der Waals volume (Fauchere et al., 1988)	1	6.13	2.95	2.78	2.43	3.95	3.78	0	4.66	4	4	4.77	4.43	5.89	2.72	1.6	2.6	8.08	6.47	3
FAUJ880104	Accepted	STERIMOL length of the side chain (Fauchere et al., 1988)	2.87	7.82	4.58	4.74	4.47	6.11	5.97	2.06	5.23	4.92	4.92	6.89	6.36	4.62	4.11	3.97	4.11	7.68	4.73	4.11
FAUJ880105	Accepted	STERIMOL minimum width of the side chain (Fauchere et al., 1988)	1.52	1.52	1.52	1.52	1.52	1.52	1.52	1	1.52	1.9	1.52	1.52	1.52	1.52	1.52	1.52	1.73	1.52	1.52	1.9
FAUJ880106	Accepted	STERIMOL maximum width of the side chain (Fauchere et al., 1988)	2.04	6.24	4.37	3.78	3.41	3.53	3.31	1	5.66	3.49	4.45	4.87	4.8	6.02	4.31	2.7	3.17	5.9	6.72	3.17
FAUJ880107	Accepted	N.m.r. chemical shift of alpha-carbon (Fauchere et al., 1988)	7.3	11.1	8	9.2	14.4	10.6	11.4	0	10.2	16.1	10.1	10.9	10.4	13.9	17.8	13.1	16.7	13.2	13.9	17.2
FAUJ880108	Accepted	Localized electrical effect (Fauchere et al., 1988)	-0.01	0.04	0.06	0.15	0.12	0.05	0.07	0	0.08	-0.01	-0.01	0	0.04	0.03	0	0.11	0.04	0	0.03	0.01
FAUJ880109	Accepted	Number of hydrogen bond donors (Fauchere et al., 1988)	0	4	2	1	0	2	1	0	1	0	0	2	0	0	0	1	1	1	1	0
FAUJ880110	Accepted	Number of full nonbonding orbitals (Fauchere et al., 1988)	0	3	3	4	0	3	4	0	1	0	0	1	0	0	0	2	2	0	2	0
FAUJ880111	Accepted	Positive charge (Fauchere et al., 1988)	0	1	0	0	0	0	0	0	1	0	0	1	0	0	0	0	0	0	0	0
FAUJ880112	Accepted	Negative charge (Fauchere et al., 1988)	0	0	0	1	0	0	1	0	0	0	0	0	0	0	0	0	0	0	0	0
FAUJ880113	Accepted	pK-a(RCOOH) (Fauchere et al., 1988)	4.76	4.3	3.64	5.69	3.67	4.54	5.48	3.77	2.84	4.81	4.79	4.27	4.25	4.31	0	3.83	3.87	4.75	4.3	4.86
FINA910101	Accepted	Helix initiation parameter at posision i-1 (Finkelstein et al., 1991)	1	0.7	1.7	3.2	1	1	1.7	1	1	0.6	1	0.7	1	1	1	1.7	1.7	1	1	0.6
FINA910102	Accepted	Helix initiation parameter at posision i,i+1,i+2 (Finkelstein et al., 1991)	1	0.7	1	1.7	1	1	1.7	1.3	1	1	1	0.7	1	1	13	1	1	1	1	1
FINA910103	Accepted	Helix termination parameter at posision j-2,j-1,j (Finkelstein et al., 1991)	1.2	1.7	1.2	0.7	1	1	0.7	0.8	1.2	0.8	1	1.7	1	1	1	1.5	1	1	1	0.8
FINA910104	Accepted	Helix termination parameter at posision j+1 (Finkelstein et al., 1991)	1	1.7	1	0.7	1	1	0.7	1.5	1	1	1	1.7	1	1	0.1	1	1	1	1	1
FODM020101	Accepted	Propensity of amino acids within pi-helices (Fodje-Al-Karadaghi, 2002)	0.7	0.95	1.47	0.87	1.17	0.73	0.96	0.64	1.39	1.29	1.44	0.91	0.91	1.34	0.12	0.84	0.74	1.8	1.68	1.2
FUKS010101	Accepted	Surface composition of amino acids in intracellular proteins of thermophiles	4.47	8.48	3.89	7.05	0.29	2.87	16.56	8.29	1.74	3.3	5.06	12.98	1.71	2.32	5.41	4.27	3.83	0.67	2.75	4.05
FUKS010102	Accepted	Surface composition of amino acids in intracellular proteins of mesophiles	6.77	6.87	5.5	8.57	0.31	5.24	12.93	7.95	2.8	2.72	4.43	10.2	1.87	1.92	4.79	5.41	5.36	0.54	2.26	3.57
FUKS010103	Accepted	Surface composition of amino acids in extracellular proteins of mesophiles	7.43	4.51	9.12	8.71	0.42	5.42	5.86	9.4	1.49	1.76	2.74	9.67	0.6	1.18	5.6	9.6	8.95	1.18	3.26	3.1
FUKS010104	Accepted	Surface composition of amino acids in nuclear proteins (percent)	5.22	7.3	6.06	7.91	1.01	6	10.66	5.81	2.27	2.36	4.52	12.68	1.85	1.68	5.7	6.99	5.16	0.56	2.16	4.1
FUKS010105	Accepted	Interior composition of amino acids in intracellular proteins of thermophiles	9.88	3.71	2.35	3.5	1.12	1.66	4.02	6.88	1.88	10.08	13.21	3.39	2.44	5.27	3.8	4.1	4.98	1.11	4.07	12.53
FUKS010106	Accepted	Interior composition of amino acids in intracellular proteins of mesophiles	10.98	3.26	2.85	3.37	1.47	2.3	3.51	7.48	2.2	9.74	12.79	2.54	3.1	4.97	3.42	4.93	5.55	1.28	3.55	10.69
FUKS010107	Accepted	Interior composition of amino acids in extracellular proteins of mesophiles	9.95	3.05	4.84	4.46	1.3	2.64	2.58	8.87	1.99	7.73	9.66	2	2.45	5.41	3.2	6.03	5.62	2.6	6.15	9.46
FUKS010108	Accepted	Interior composition of amino acids in nuclear proteins (percent)	8.26	2.8	2.54	2.8	2.67	2.86	2.67	5.62	1.98	8.95	16.46	1.89	2.67	7.32	3.3	6	5	2.01	3.96	10.24
FUKS010109	Accepted	Entire chain composition of amino acids in intracellular proteins of	7.39	5.91	3.06	5.14	0.74	2.22	9.8	7.53	1.82	6.96	9.45	7.81	2.1	3.91	4.54	4.18	4.45	0.9	3.46	8.62
FUKS010110	Accepted	Entire chain composition of amino acids in intracellular proteins of	9.07	4.9	4.05	5.73	0.95	3.63	7.77	7.69	2.47	6.56	9	6.01	2.54	3.59	4.04	5.15	5.46	0.95	2.96	7.47
FUKS010111	Accepted	Entire chain composition of amino acids in extracellular proteins of	8.82	3.71	6.77	6.38	0.9	3.89	4.05	9.11	1.77	5.05	6.54	5.45	1.62	3.51	4.28	7.64	7.12	1.96	4.85	6.6
FUKS010112	Accepted	Entire chain compositino of amino acids in nuclear proteins (percent)	6.65	5.17	4.4	5.5	1.79	4.52	6.89	5.72	2.13	5.47	10.15	7.59	2.24	4.34	4.56	6.52	5.08	1.24	3.01	7
GEIM800101	Accepted	Alpha-helix indices (Geisow-Roberts, 1980)	1.29	1	0.81	1.1	0.79	1.07	1.49	0.63	1.33	1.05	1.31	1.33	1.54	1.13	0.63	0.78	0.77	1.18	0.71	0.81
GEIM800102	Accepted	Alpha-helix indices for alpha-proteins (Geisow-Roberts, 1980)	1.13	1.09	1.06	0.94	1.32	0.93	1.2	0.83	1.09	1.05	1.13	1.08	1.23	1.01	0.82	1.01	1.17	1.32	0.88	1.13
GEIM800103	Accepted	Alpha-helix indices for beta-proteins (Geisow-Roberts, 1980)	1.55	0.2	1.2	1.55	1.44	1.13	1.67	0.59	1.21	1.27	1.25	1.2	1.37	0.4	0.21	1.01	0.55	1.86	1.08	0.64
GEIM800104	Accepted	Alpha-helix indices for alpha/beta-proteins (Geisow-Roberts, 1980)	1.19	1	0.94	1.07	0.95	1.32	1.64	0.6	1.03	1.12	1.18	1.27	1.49	1.02	0.68	0.81	0.85	1.18	0.77	0.74
GEIM800105	Accepted	Beta-strand indices (Geisow-Roberts, 1980)	0.84	1.04	0.66	0.59	1.27	1.02	0.57	0.94	0.81	1.29	1.1	0.86	0.88	1.15	0.8	1.05	1.2	1.15	1.39	1.56
GEIM800106	Accepted	Beta-strand indices for beta-proteins (Geisow-Roberts, 1980)	0.86	1.15	0.6	0.66	0.91	1.11	0.37	0.86	1.07	1.17	1.28	1.01	1.15	1.34	0.61	0.91	1.14	1.13	1.37	1.31
GEIM800107	Accepted	Beta-strand indices for alpha/beta-proteins (Geisow-Roberts, 1980)	0.91	0.99	0.72	0.74	1.12	0.9	0.41	0.91	1.01	1.29	1.23	0.86	0.96	1.26	0.65	0.93	1.05	1.15	1.21	1.58
GEIM800108	Accepted	Aperiodic indices (Geisow-Roberts, 1980)	0.91	1	1.64	1.4	0.93	0.94	0.97	1.51	0.9	0.65	0.59	0.82	0.58	0.72	1.66	1.23	1.04	0.67	0.92	0.6
GEIM800109	Accepted	Aperiodic indices for alpha-proteins (Geisow-Roberts, 1980)	0.8	0.96	1.1	1.6	0	1.6	0.4	2	0.96	0.85	0.8	0.94	0.39	1.2	2.1	1.3	0.6	0	1.8	0.8
GEIM800110	Accepted	Aperiodic indices for beta-proteins (Geisow-Roberts, 1980)	1.1	0.93	1.57	1.41	1.05	0.81	1.4	1.3	0.85	0.67	0.52	0.94	0.69	0.6	1.77	1.13	0.88	0.62	0.41	0.58
GEIM800111	Accepted	Aperiodic indices for alpha/beta-proteins (Geisow-Roberts, 1980)	0.93	1.01	1.36	1.22	0.92	0.83	1.05	1.45	0.96	0.58	0.59	0.91	0.6	0.71	1.67	1.25	1.08	0.68	0.98	0.62
GEOR030101	Accepted	Linker propensity from all dataset (George-Heringa, 2003)	0.964	1.143	0.944	0.916	0.778	1.047	1.051	0.835	1.014	0.922	1.085	0.944	1.032	1.119	1.299	0.947	1.017	0.895	1	0.955
GEOR030102	Accepted	Linker propensity from 1-linker dataset (George-Heringa, 2003)	0.974	1.129	0.988	0.892	0.972	1.092	1.054	0.845	0.949	0.928	1.11	0.946	0.923	1.122	1.362	0.932	1.023	0.879	0.902	0.923
GEOR030103	Accepted	Linker propensity from 2-linker dataset (George-Heringa, 2003)	0.938	1.137	0.902	0.857	0.6856	0.916	1.139	0.892	1.109	0.986	1	0.952	1.077	1.11	1.266	0.956	1.018	0.971	1.157	0.959
GEOR030104	Accepted	Linker propensity from 3-linker dataset (George-Heringa, 2003)	1.042	1.069	0.828	0.97	0.5	1.111	0.992	0.743	1.034	0.852	1.193	0.979	0.998	0.981	1.332	0.984	0.992	0.96	1.12	1.001
GEOR030105	Accepted	Linker propensity from small dataset (linker length is less than six	1.065	1.131	0.762	0.836	1.015	0.861	0.736	1.022	0.973	1.189	1.192	0.478	1.369	1.368	1.241	1.097	0.822	1.017	0.836	1.14
GEOR030106	Accepted	Linker propensity from medium dataset (linker length is between six and 14	0.99	1.132	0.873	0.915	0.644	0.999	1.053	0.785	1.054	0.95	1.106	1.003	1.093	1.121	1.314	0.911	0.988	0.939	1.09	0.957
GEOR030107	Accepted	Linker propensity from long dataset (linker length is greater than 14	0.892	1.154	1.144	0.925	1.035	1.2	1.115	0.917	0.992	0.817	0.994	0.944	0.782	1.058	1.309	0.986	1.11	0.841	0.866	0.9
GEOR030108	Accepted	Linker propensity from helical (annotated by DSSP) dataset (George-Heringa,	1.092	1.239	0.927	0.919	0.662	1.124	1.199	0.698	1.012	0.912	1.276	1.008	1.171	1.09	0.8	0.886	0.832	0.981	1.075	0.908
GEOR030109	Accepted	Linker propensity from non-helical (annotated by DSSP) dataset	0.843	1.038	0.956	0.906	0.896	0.968	0.9	0.978	1.05	0.946	0.885	0.893	0.878	1.151	1.816	1.003	1.189	0.852	0.945	0.999
GUOD860101	Accepted	Retention coefficient at pH 2 (Guo et al., 1986)	25	-7	-7	2	32	0	14	-2	-26	91	100	-26	68	100	25	-2	7	109	56	62
GUYH850101	Accepted	Partition energy (Guy, 1985)	0.1	1.91	0.48	0.78	-1.42	0.95	0.83	0.33	-0.5	-1.13	-1.18	1.4	-1.59	-2.12	0.73	0.52	0.07	-0.51	-0.21	-1.27
GUYH850102	Accepted	Apparent partition energies calculated from Wertz-Scheraga index (Guy, 1985)	0.05	0.12	0.29	0.41	-0.84	0.46	0.38	0.31	-0.41	-0.69	-0.62	0.57	-0.38	-0.45	0.46	0.12	0.38	-0.98	-0.25	-0.46
GUYH850104	Accepted	Apparent partition energies calculated from Janin index (Guy, 1985)	-0.31	1.3	0.49	0.58	-0.87	0.7	0.68	-0.33	0.13	-0.66	-0.53	1.79	-0.38	-0.45	0.34	0.1	0.21	-0.27	0.4	-0.62
GUYH850105	Accepted	Apparent partition energies calculated from Chothia index (Guy, 1985)	-0.27	2	0.61	0.5	-0.23	1	0.33	-0.22	0.37	-0.8	-0.44	1.17	-0.31	-0.55	0.36	0.17	0.18	0.05	0.48	-0.65
HOPT810101	Accepted	Hydrophilicity value (Hopp-Woods, 1981)	-0.5	3	0.2	3	-1	0.2	3	0	-0.5	-1.8	-1.8	3	-1.3	-2.5	0	0.3	-0.4	-3.4	-2.3	-1.5
ISOY800101	Accepted	Normalized relative frequency of alpha-helix (Isogai et al., 1980)	1.53	1.17	0.6	1	0.89	1.27	1.63	0.44	1.03	1.07	1.32	1.26	1.66	1.22	0.25	0.65	0.86	1.05	0.7	0.93
ISOY800102	Accepted	Normalized relative frequency of extended structure (Isogai et al., 1980)	0.86	0.98	0.74	0.69	1.39	0.89	0.66	0.7	1.06	1.31	1.01	0.77	1.06	1.16	1.16	1.09	1.24	1.17	1.28	1.4
ISOY800103	Accepted	Normalized relative frequency of bend (Isogai et al., 1980)	0.78	1.06	1.56	1.5	0.6	0.78	0.97	1.73	0.83	0.4	0.57	1.01	0.3	0.67	1.55	1.19	1.09	0.74	1.14	0.44
ISOY800104	Accepted	Normalized relative frequency of bend R (Isogai et al., 1980)	1.09	0.97	1.14	0.77	0.5	0.83	0.92	1.25	0.67	0.66	0.44	1.25	0.45	0.5	2.96	1.21	1.33	0.62	0.94	0.56
ISOY800105	Accepted	Normalized relative frequency of bend S (Isogai et al., 1980)	0.35	0.75	2.12	2.16	0.5	0.73	0.65	2.4	1.19	0.12	0.58	0.83	0.22	0.89	0.43	1.24	0.85	0.62	1.44	0.43
ISOY800106	Accepted	Normalized relative frequency of helix end (Isogai et al., 1980)	1.09	1.07	0.88	1.24	1.04	1.09	1.14	0.27	1.07	0.97	1.3	1.2	0.55	0.8	1.78	1.2	0.99	1.03	0.69	0.77
ISOY800107	Accepted	Normalized relative frequency of double bend (Isogai et al., 1980)	1.34	2.78	0.92	1.77	1.44	0.79	2.54	0.95	0	0.52	1.05	0.79	0	0.43	0.37	0.87	1.14	1.79	0.73	0
ISOY800108	Accepted	Normalized relative frequency of coil (Isogai et al., 1980)	0.47	0.52	2.16	1.15	0.41	0.95	0.64	3.03	0.89	0.62	0.53	0.98	0.68	0.61	0.63	1.03	0.39	0.63	0.83	0.76
JACR890101	Accepted	Weights from the IFH scale (Jacobs-White, 1989)	0.18	-5.4	-1.3	-2.36	0.27	-1.22	-2.1	0.09	-1.48	0.37	0.41	-2.53	0.44	0.5	-0.2	-0.4	-0.34	-0.01	-0.08	0.32
JOND920101	Accepted	Relative frequency of occurrence (Jones et al., 1992)	0.077	0.051	0.043	0.052	0.02	0.041	0.062	0.074	0.023	0.053	0.091	0.059	0.024	0.04	0.051	0.069	0.059	0.014	0.032	0.066
JOND920102	Accepted	Relative mutability (Jones et al., 1992)	100	83	104	86	44	84	77	50	91	103	54	72	93	51	58	117	107	25	50	98
JURD980101	Accepted	Modified Kyte-Doolittle hydrophobicity scale (Juretic et al., 1998)	1.1	-5.1	-3.5	-3.6	2.5	-3.68	-3.2	-0.64	-3.2	4.5	3.8	-4.11	1.9	2.8	-1.9	-0.5	-0.7	-0.46	-1.3	4.2
KANM800101	Accepted	Average relative probability of helix (Kanehisa-Tsong, 1980)	1.36	1	0.89	1.04	0.82	1.14	1.48	0.63	1.11	1.08	1.21	1.22	1.45	1.05	0.52	0.74	0.81	0.97	0.79	0.94
KANM800102	Accepted	Average relative probability of beta-sheet (Kanehisa-Tsong, 1980)	0.81	0.85	0.62	0.71	1.17	0.98	0.53	0.88	0.92	1.48	1.24	0.77	1.05	1.2	0.61	0.92	1.18	1.18	1.23	1.66
KANM800103	Accepted	Average relative probability of inner helix (Kanehisa-Tsong, 1980)	1.45	1.15	0.64	0.91	0.7	1.14	1.29	0.53	1.13	1.23	1.56	1.27	1.83	1.2	0.21	0.48	0.77	1.17	0.74	1.1
KANM800104	Accepted	Average relative probability of inner beta-sheet (Kanehisa-Tsong, 1980)	0.75	0.79	0.33	0.31	1.46	0.75	0.46	0.83	0.83	1.87	1.56	0.66	0.86	1.37	0.52	0.82	1.36	0.79	1.08	2
KARP850101	Accepted	Flexibility parameter for no rigid neighbors (Karplus-Schulz, 1985)	1.041	1.038	1.117	1.033	0.96	1.165	1.094	1.142	0.982	1.002	0.967	1.093	0.947	0.93	1.055	1.169	1.073	0.925	0.961	0.982
KARP850102	Accepted	Flexibility parameter for one rigid neighbor (Karplus-Schulz, 1985)	0.946	1.028	1.006	1.089	0.878	1.025	1.036	1.042	0.952	0.892	0.961	1.082	0.862	0.912	1.085	1.048	1.051	0.917	0.93	0.927
KARP850103	Accepted	Flexibility parameter for two rigid neighbors (Karplus-Schulz, 1985)	0.892	0.901	0.93	0.932	0.925	0.885	0.933	0.923	0.894	0.872	0.921	1.057	0.804	0.914	0.932	0.923	0.934	0.803	0.837	0.913
KHAG800101	Accepted	The Kerr-constant increments (Khanarian-Moore, 1980)	49.1	133	-3.6	0	0	20	0	64.6	75.7	18.9	15.6	0	6.8	54.7	43.8	44.4	31	70.5	0	29.5
KIDA850101	Accepted	Hydrophobicity-related index (Kidera et al., 1985)	-0.27	1.87	0.81	0.81	-1.05	1.1	1.17	-0.16	0.28	-0.77	-1.1	1.7	-0.73	-1.43	-0.75	0.42	0.63	-1.57	-0.56	-0.4
KIMC930101	Accepted	Thermodynamic beta sheet propensity (Kim-Berg, 1993)	-0.35	-0.44	-0.38	-0.41	-0.47	-0.4	-0.41	0	-0.46	-0.56	-0.48	-0.41	-0.46	-0.55	-0.23	-0.39	-0.48	-0.48	-0.5	-0.53
KLEP840101	Accepted	Net charge (Klein et al., 1984)	0	1	0	-1	0	0	-1	0	0	0	0	1	0	0	0	0	0	0	0	0
KOEP990101	Accepted	Alpha-helix propensity derived from designed sequences (Koehl-Levitt, 1999)	-0.04	-0.3	0.25	0.27	0.57	-0.02	-0.33	1.24	-0.11	-0.26	-0.38	-0.18	-0.09	-0.01	0	0.15	0.39	0.21	0.05	-0.06
KOEP990102	Accepted	Beta-sheet propensity derived from designed sequences (Koehl-Levitt, 1999)	-0.12	0.34	1.05	1.12	-0.63	1.67	0.91	0.76	1.34	-0.77	0.15	0.29	-0.71	-0.67	0	1.45	-0.7	-0.14	-0.49	-0.7
KUHL950101	Accepted	Hydrophilicity scale (Kuhn et al., 1995)	0.78	1.58	1.2	1.35	0.55	1.19	1.45	0.68	0.99	0.47	0.56	1.1	0.66	0.47	0.69	1	1.05	0.7	1	0.51
KUMS000101	Accepted	Distribution of amino acid residues in the 18 non-redundant families of	8.9	4.6	4.4	6.3	0.6	2.8	6.9	9.4	2.2	7	7.4	6.1	2.3	3.3	4.2	4	5.7	1.3	4.5	8.2
KUMS000102	Accepted	Distribution of amino acid residues in the 18 non-redundant families of	9.2	3.6	5.1	6	1	2.9	6	9.4	2.1	6	7.7	6.5	2.4	3.4	4.2	5.5	5.7	1.2	3.7	8.2
KUMS000103	Accepted	Distribution of amino acid residues in the alpha-helices in thermophilic	14.1	5.5	3.2	5.7	0.1	3.7	8.8	4.1	2	7.1	9.1	7.7	3.3	5	0.7	3.9	4.4	1.2	4.5	5.9
KUMS000104	Accepted	Distribution of amino acid residues in the alpha-helices in mesophilic	13.4	3.9	3.7	4.6	0.8	4.8	7.8	4.6	3.3	6.5	10.6	7.5	3	4.5	1.3	3.8	4.6	1	3.3	7.1
KYTJ820101	Accepted	Hydropathy index (Kyte-Doolittle, 1982)	1.8	-4.5	-3.5	-3.5	2.5	-3.5	-3.5	-0.4	-3.2	4.5	3.8	-3.9	1.9	2.8	-1.6	-0.8	-0.7	-0.9	-1.3	4.2
LAWE840101	Accepted	Transfer free energy, CHP/water (Lawson et al., 1984)	-0.48	-0.06	-0.87	-0.75	-0.32	-0.32	-0.71	0	-0.51	0.81	1.02	-0.09	0.81	1.03	2.03	0.05	-0.35	0.66	1.24	0.56
MEEJ800101	Accepted	Retention coefficient in HPLC, pH7.4 (Meek, 1980)	0.5	0.8	0.8	-8.2	-6.8	-4.8	-16.9	0	-3.5	13.9	8.8	0.1	4.8	13.2	6.1	1.2	2.7	14.9	6.1	2.7
MEEJ800102	Accepted	Retention coefficient in HPLC, pH2.1 (Meek, 1980)	-0.1	-4.5	-1.6	-2.8	-2.2	-2.5	-7.5	-0.5	0.8	11.8	10	-3.2	7.1	13.9	8	-3.7	1.5	18.1	8.2	3.3
MEEJ810101	Accepted	Retention coefficient in NaClO4 (Meek-Rossetti, 1981)	1.1	-0.4	-4.2	-1.6	7.1	-2.9	0.7	-0.2	-0.7	8.5	11	-1.9	5.4	13.4	4.4	-3.2	-1.7	17.1	7.4	5.9
MEEJ810102	Accepted	Retention coefficient in NaH2PO4 (Meek-Rossetti, 1981)	1	-2	-3	-0.5	4.6	-2	1.1	0.2	-2.2	7	9.6	-3	4	12.6	3.1	-2.9	-0.6	15.1	6.7	4.6
MEIH800101	Accepted	Average reduced distance for C-alpha (Meirovitch et al., 1980)	0.93	0.98	0.98	1.01	0.88	1.02	1.02	1.01	0.89	0.79	0.85	1.05	0.84	0.78	1	1.02	0.99	0.83	0.93	0.81
MEIH800102	Accepted	Average reduced distance for side chain (Meirovitch et al., 1980)	0.94	1.09	1.04	1.08	0.84	1.11	1.12	1.01	0.92	0.76	0.82	1.23	0.83	0.73	1.04	1.04	1.02	0.87	1.03	0.81
MEIH800103	Accepted	Average side chain orientation angle (Meirovitch et al., 1980)	87	81	70	71	104	66	72	90	90	105	104	65	100	108	78	83	83	94	83	94
MITS020101	Accepted	Amphiphilicity index (Mitaku et al., 2002)	0	2.45	0	0	0	1.25	1.27	0	1.45	0	0	3.67	0	0	0	0	0	6.93	5.06	0
MIYS850101	Accepted	Effective partition energy (Miyazawa-Jernigan, 1985)	2.36	1.92	1.7	1.67	3.36	1.75	1.74	2.06	2.41	4.17	3.93	1.23	4.22	4.37	1.89	1.81	2.04	3.82	2.91	3.49
MIYS990101	Accepted	Relative partition energies derived by the Bethe approximation	-0.02	0.44	0.63	0.72	-0.96	0.56	0.74	0.38	0	-1.89	-2.29	1.01	-1.36	-2.22	0.47	0.55	0.25	-1.28	-0.88	-1.34
MIYS990102	Accepted	Optimized relative partition energies - method A (Miyazawa-Jernigan, 1999)	0	0.07	0.1	0.12	-0.16	0.09	0.12	0.06	0	-0.31	-0.37	0.17	-0.22	-0.36	0.08	0.09	0.04	-0.21	-0.14	-0.22
MIYS990103	Accepted	Optimized relative partition energies - method B (Miyazawa-Jernigan, 1999)	-0.03	0.09	0.13	0.17	-0.36	0.13	0.23	0.09	-0.04	-0.33	-0.38	0.32	-0.3	-0.34	0.2	0.1	0.01	-0.24	-0.23	-0.29
MIYS990104	Accepted	Optimized relative partition energies - method C (Miyazawa-Jernigan, 1999)	-0.04	0.07	0.13	0.19	-0.38	0.14	0.23	0.09	-0.04	-0.34	-0.37	0.33	-0.3	-0.38	0.19	0.12	0.03	-0.33	-0.29	-0.29
MIYS990105	Accepted	Optimized relative partition energies - method D (Miyazawa-Jernigan, 1999)	-0.02	0.08	0.1	0.19	-0.32	0.15	0.21	-0.02	-0.02	-0.28	-0.32	0.3	-0.25	-0.33	0.11	0.11	0.05	-0.27	-0.23	-0.23
MONM990101	Accepted	Turn propensity scale for transmembrane helices (Monne et al., 1999)	0.5	1.7	1.7	1.6	0.6	1.6	1.6	1.3	1.6	0.6	0.4	1.6	0.5	0.4	1.7	0.7	0.4	0.7	0.6	0.5
MONM990201	Accepted	Averaged turn propensities in a transmembrane helix (Monne et al., 1999)	0.4	1.5	1.6	1.5	0.7	1.4	1.3	1.1	1.4	0.5	0.3	1.4	0.5	0.3	1.6	0.9	0.7	0.9	0.9	0.4
MUNV940101	Accepted	Free energy in alpha-helical conformation (Munoz-Serrano, 1994)	0.423	0.503	0.906	0.87	0.877	0.594	0.167	1.162	0.802	0.566	0.494	0.615	0.444	0.706	1.945	0.928	0.884	0.69	0.778	0.706
MUNV940102	Accepted	Free energy in alpha-helical region (Munoz-Serrano, 1994)	0.619	0.753	1.089	0.932	1.107	0.77	0.675	1.361	1.034	0.876	0.74	0.784	0.736	0.968	1.78	0.969	1.053	0.91	1.009	0.939
MUNV940104	Accepted	Free energy in beta-strand region (Munoz-Serrano, 1994)	0.978	0.784	0.915	1.038	0.573	0.863	0.962	1.405	0.724	0.502	0.766	0.841	0.729	0.585	2.613	0.784	0.569	0.671	0.56	0.444
MUNV940105	Accepted	Free energy in beta-strand region (Munoz-Serrano, 1994)	1.4	1.23	1.61	1.89	1.14	1.33	1.42	2.06	1.25	1.02	1.33	1.34	1.12	1.07	3.9	1.2	0.99	1.1	0.98	0.87
NADH010101	Accepted	Hydropathy scale based on self-information values in the two-state model (5%	58	-184	-93	-97	116	-139	-131	-11	-73	107	95	-24	78	92	-79	-34	-7	59	-11	100
NADH010102	Accepted	Hydropathy scale based on self-information values in the two-state model (9%	51	-144	-84	-78	137	-128	-115	-13	-55	106	103	-205	73	108	-79	-26	-3	69	11	108
NADH010103	Accepted	Hydropathy scale based on self-information values in the two-state model (16%	41	-109	-74	-47	169	-104	-90	-18	-35	104	103	-148	77	128	-81	-31	10	102	36	116
NADH010104	Accepted	Hydropathy scale based on self-information values in the two-state model (20%	32	-95	-73	-29	182	-95	-74	-22	-25	106	104	-124	82	132	-82	-34	20	118	44	113
NADH010105	Accepted	Hydropathy scale based on self-information values in the two-state model (25%	24	-79	-76	0	194	-87	-57	-28	-31	102	103	-9	90	131	-85	-36	34	116	43	111
NADH010106	Accepted	Hydropathy scale based on self-information values in the two-state model (36%	5	-57	-77	45	224	-67	-8	-47	-50	83	82	-38	83	117	-103	-41	79	130	27	117
NADH010107	Accepted	Hydropathy scale based on self-information values in the two-state model (50%	-2	-41	-97	248	329	-37	117	-66	-70	28	36	115	62	120	-132	-52	174	179	-7	114
NAGK730101	Accepted	Normalized frequency of alpha-helix (Nagano, 1973)	1.29	0.83	0.77	1	0.94	1.1	1.54	0.72	1.29	0.94	1.23	1.23	1.23	1.23	0.7	0.78	0.87	1.06	0.63	0.97
NAGK730102	Accepted	Normalized frequency of bata-structure (Nagano, 1973)	0.96	0.67	0.72	0.9	1.13	1.18	0.33	0.9	0.87	1.54	1.26	0.81	1.29	1.37	0.75	0.77	1.23	1.13	1.07	1.41
NAGK730103	Accepted	Normalized frequency of coil (Nagano, 1973)	0.72	1.33	1.38	1.04	1.01	0.81	0.75	1.35	0.76	0.8	0.63	0.84	0.62	0.58	1.43	1.34	1.03	0.87	1.35	0.83
NAKH900104	Accepted	Normalized composition of mt-proteins (Nakashima et al., 1990)	-0.6	-1.18	0.39	-1.36	-0.34	-0.71	-1.16	-0.37	0.08	1.44	1.82	-0.84	2.04	1.38	-0.05	0.25	0.66	1.02	0.53	-0.6
NAKH900105	Accepted	AA composition of mt-proteins from animal (Nakashima et al., 1990)	5.88	1.54	4.38	1.7	1.11	2.3	2.6	5.29	2.33	8.78	16.52	2.58	6	6.58	5.29	7.68	8.38	2.89	3.51	4.66
NAKH900106	Accepted	Normalized composition from animal (Nakashima et al., 1990)	-0.57	-1.29	0.02	-1.54	-0.3	-0.71	-1.17	-0.48	0.1	1.31	2.16	-1.02	2.55	1.42	0.11	0.3	0.99	1.35	0.2	-0.79
NAKH900107	Accepted	AA composition of mt-proteins from fungi and plant (Nakashima et al., 1990)	5.39	2.81	7.31	3.07	0.86	2.31	2.7	6.52	2.23	9.94	12.64	4.67	3.68	6.34	3.62	7.24	5.44	1.64	5.42	6.18
NAKH900108	Accepted	Normalized composition from fungi and plant (Nakashima et al., 1990)	-0.7	-0.91	1.28	-0.93	-0.41	-0.71	-1.13	-0.12	0.04	1.77	1.02	-0.4	0.86	1.29	-0.42	0.14	-0.13	0.26	1.29	-0.19
NAKH900109	Accepted	AA composition of membrane proteins (Nakashima et al., 1990)	9.25	3.96	3.71	3.89	1.07	3.17	4.8	8.51	1.88	6.47	10.94	3.5	3.14	6.36	4.36	6.26	5.66	2.22	3.28	7.55
NAKH900110	Accepted	Normalized composition of membrane proteins (Nakashima et al., 1990)	0.34	-0.57	-0.27	-0.56	-0.32	-0.34	-0.43	0.48	-0.19	0.39	0.52	-0.75	0.47	1.3	-0.19	-0.2	-0.04	0.77	0.07	0.36
NAKH900111	Accepted	Transmembrane regions of non-mt-proteins (Nakashima et al., 1990)	10.17	1.21	1.36	1.18	1.48	1.57	1.15	8.87	1.07	10.91	16.22	1.04	4.12	9.6	2.24	5.38	5.61	2.67	2.68	11.44
NAKH900112	Accepted	Transmembrane regions of mt-proteins (Nakashima et al., 1990)	6.61	0.41	1.84	0.59	0.83	1.2	1.63	4.88	1.14	12.91	21.66	1.15	7.17	7.76	3.51	6.84	8.89	2.11	2.57	6.3
NAKH900113	Accepted	Ratio of average and computed composition (Nakashima et al., 1990)	1.61	0.4	0.73	0.75	0.37	0.61	1.5	3.12	0.46	1.61	1.37	0.62	1.59	1.24	0.67	0.68	0.92	1.63	0.67	1.3
NAKH920101	Accepted	AA composition of CYT of single-spanning proteins (Nakashima-Nishikawa, 1992)	8.63	6.75	4.18	6.24	1.03	4.76	7.82	6.8	2.7	3.48	8.44	6.25	2.14	2.73	6.28	8.53	4.43	0.8	2.54	5.44
NAKH920102	Accepted	AA composition of CYT2 of single-spanning proteins (Nakashima-Nishikawa,	10.88	6.01	5.75	6.13	0.69	4.68	9.34	7.72	2.15	1.8	8.03	6.11	3.79	2.93	7.21	7.25	3.51	0.47	1.01	4.57
NAKH920103	Accepted	AA composition of EXT of single-spanning proteins (Nakashima-Nishikawa, 1992)	5.15	4.38	4.81	5.75	3.24	4.45	7.05	6.38	2.69	4.4	8.11	5.25	1.6	3.52	5.65	8.04	7.41	1.68	3.42	7
NAKH920104	Accepted	AA composition of EXT2 of single-spanning proteins (Nakashima-Nishikawa,	5.04	3.73	5.94	5.26	2.2	4.5	6.07	7.09	2.99	4.32	9.88	6.31	1.85	3.72	6.22	8.05	5.2	2.1	3.32	6.19
NAKH920105	Accepted	AA composition of MEM of single-spanning proteins (Nakashima-Nishikawa, 1992)	9.9	0.09	0.94	0.35	2.55	0.87	0.08	8.14	0.2	15.25	22.28	0.16	1.85	6.47	2.38	4.17	4.33	2.21	3.42	14.34
NAKH920106	Accepted	AA composition of CYT of multi-spanning proteins (Nakashima-Nishikawa, 1992)	6.69	6.65	4.49	4.97	1.7	5.39	7.76	6.32	2.11	4.51	8.23	8.36	2.46	3.59	5.2	7.4	5.18	1.06	2.75	5.27
NAKH920107	Accepted	AA composition of EXT of multi-spanning proteins (Nakashima-Nishikawa, 1992)	5.08	4.75	5.75	5.96	2.95	4.24	6.04	8.2	2.1	4.95	8.03	4.93	2.61	4.36	4.84	6.41	5.87	2.31	4.55	6.07
NAKH920108	Accepted	AA composition of MEM of multi-spanning proteins (Nakashima-Nishikawa, 1992)	9.36	0.27	2.31	0.94	2.56	1.14	0.94	6.17	0.47	13.73	16.64	0.58	3.93	10.99	1.96	5.58	4.68	2.2	3.13	12.43
NISK800101	Accepted	8 A contact number (Nishikawa-Ooi, 1980)	0.23	-0.26	-0.94	-1.13	1.78	-0.57	-0.75	-0.07	0.11	1.19	1.03	-1.05	0.66	0.48	-0.76	-0.67	-0.36	0.9	0.59	1.24
NISK860101	Accepted	14 A contact number (Nishikawa-Ooi, 1986)	-0.22	-0.93	-2.65	-4.12	4.66	-2.76	-3.64	-1.62	1.28	5.58	5.01	-4.18	3.51	5.27	-3.03	-2.84	-1.2	5.2	2.15	4.45
OLSK800101	Accepted	Average internal preferences (Olsen, 1980)	1.38	0	0.37	0.52	1.43	0.22	0.71	1.34	0.66	2.32	1.47	0.15	1.78	1.72	0.85	0.86	0.89	0.82	0.47	1.99
ONEK900101	Accepted	Delta G values for the peptides extrapolated to 0 M urea (ONeil-DeGrado,	13.4	13.3	12	11.7	11.6	12.8	12.2	11.3	11.6	12	13	13	12.8	12.1	6.5	12.2	11.7	12.4	12.1	11.9
ONEK900102	Accepted	Helix formation parameters (delta delta G) (ONeil-DeGrado, 1990)	-0.77	-0.68	-0.07	-0.15	-0.23	-0.33	-0.27	0	-0.06	-0.23	-0.62	-0.65	-0.5	-0.41	3	-0.35	-0.11	-0.45	-0.17	-0.14
OOBM850101	Accepted	Optimized beta-structure-coil equilibrium constant (Oobatake et al., 1985)	2.01	0.84	0.03	-2.05	1.98	1.02	0.93	0.12	-0.14	3.7	2.73	2.55	1.75	2.68	0.41	1.47	2.39	2.49	2.23	3.5
OOBM850102	Accepted	Optimized propensity to form reverse turn (Oobatake et al., 1985)	1.34	0.95	2.49	3.32	1.07	1.49	2.2	2.07	1.27	0.66	0.54	0.61	0.7	0.8	2.12	0.94	1.09	-4.65	-0.17	1.32
OOBM850103	Accepted	Optimized transfer energy parameter (Oobatake et al., 1985)	0.46	-1.54	1.31	-0.33	0.2	-1.12	0.48	0.64	-1.31	3.28	0.43	-1.71	0.15	0.52	-0.58	-0.83	-1.52	1.25	-2.21	0.54
OOBM850104	Accepted	Optimized average non-bonded energy per atom (Oobatake et al., 1985)	-2.49	2.55	2.27	8.86	-3.13	1.79	4.04	-0.56	4.22	-10.87	-7.16	-9.97	-4.96	-6.64	5.19	-1.6	-4.75	-17.84	9.25	-3.97
OOBM850105	Accepted	Optimized side chain interaction parameter (Oobatake et al., 1985)	4.55	5.97	5.56	2.85	-0.78	4.15	5.16	9.14	4.48	2.1	3.24	10.68	2.18	4.37	5.14	6.78	8.6	1.97	2.4	3.81
PALJ810101	Accepted	Normalized frequency of alpha-helix from LG (Palau et al., 1981)	1.3	0.93	0.9	1.02	0.92	1.04	1.43	0.63	1.33	0.87	1.3	1.23	1.32	1.09	0.63	0.78	0.8	1.03	0.71	0.95
PALJ810102	Accepted	Normalized frequency of alpha-helix from CF (Palau et al., 1981)	1.32	1.04	0.74	0.97	0.7	1.25	1.48	0.59	1.06	1.01	1.22	1.13	1.47	1.1	0.57	0.77	0.86	1.02	0.72	1.05
PALJ810103	Accepted	Normalized frequency of beta-sheet from LG (Palau et al., 1981)	0.81	1.03	0.81	0.71	1.12	1.03	0.59	0.94	0.85	1.47	1.03	0.77	0.96	1.13	0.75	1.02	1.19	1.24	1.35	1.44
PALJ810104	Accepted	Normalized frequency of beta-sheet from CF (Palau et al., 1981)	0.9	0.75	0.82	0.75	1.12	0.95	0.44	0.83	0.86	1.59	1.24	0.75	0.94	1.41	0.46	0.7	1.2	1.28	1.45	1.73
PALJ810105	Accepted	Normalized frequency of turn from LG (Palau et al., 1981)	0.84	0.91	1.48	1.28	0.69	1	0.78	1.76	0.53	0.55	0.49	0.95	0.52	0.88	1.47	1.29	1.05	0.88	1.28	0.51
PALJ810106	Accepted	Normalized frequency of turn from CF (Palau et al., 1981)	0.65	0.93	1.45	1.47	1.43	0.94	0.75	1.53	0.96	0.57	0.56	0.95	0.71	0.72	1.51	1.46	0.96	0.9	1.12	0.55
PALJ810107	Accepted	Normalized frequency of alpha-helix in all-alpha class (Palau et al., 1981)	1.08	0.93	1.05	0.86	1.22	0.95	1.09	0.85	1.02	0.98	1.04	1.01	1.11	0.96	0.91	0.95	1.15	1.17	0.8	1.03
PALJ810108	Accepted	Normalized frequency of alpha-helix in alpha+beta class (Palau et al., 1981)	1.34	0.91	0.83	1.06	1.27	1.13	1.69	0.47	1.11	0.84	1.39	1.08	0.9	1.02	0.48	1.05	0.74	0.64	0.73	1.18
PALJ810109	Accepted	Normalized frequency of alpha-helix in alpha/beta class (Palau et al., 1981)	1.15	1.06	0.87	1	1.03	1.43	1.37	0.64	0.95	0.99	1.22	1.2	1.45	0.92	0.72	0.84	0.97	1.11	0.72	0.82
PALJ810110	Accepted	Normalized frequency of beta-sheet in all-beta class (Palau et al., 1981)	0.89	1.06	0.67	0.71	1.04	1.06	0.72	0.87	1.04	1.14	1.02	1	1.41	1.32	0.69	0.86	1.15	1.06	1.35	1.66
PALJ810111	Accepted	Normalized frequency of beta-sheet in alpha+beta class (Palau et al., 1981)	0.82	0.99	1.27	0.98	0.71	1.01	0.54	0.94	1.26	1.67	0.94	0.73	1.3	1.56	0.69	0.65	0.98	1.25	1.26	1.22
PALJ810112	Accepted	Normalized frequency of beta-sheet in alpha/beta class (Palau et al., 1981)	0.98	1.03	0.66	0.74	1.01	0.63	0.59	0.9	1.17	1.38	1.05	0.83	0.82	1.23	0.73	0.98	1.2	1.26	1.23	1.62
PALJ810113	Accepted	Normalized frequency of turn in all-alpha class (Palau et al., 1981)	0.69	0	1.52	2.42	0	1.44	0.63	2.64	0.22	0.43	0	1.18	0.88	2.2	1.34	1.43	0.28	0	1.53	0.14
PALJ810114	Accepted	Normalized frequency of turn in all-beta class (Palau et al., 1981)	0.87	1.3	1.36	1.24	0.83	1.06	0.91	1.69	0.91	0.27	0.67	0.66	0	0.47	1.54	1.08	1.12	1.24	0.54	0.69
PALJ810115	Accepted	Normalized frequency of turn in alpha+beta class (Palau et al., 1981)	0.91	0.77	1.32	0.9	0.5	1.06	0.53	1.61	1.08	0.36	0.77	1.27	0.76	0.37	1.62	1.34	0.87	1.1	1.24	0.52
PALJ810116	Accepted	Normalized frequency of turn in alpha/beta class (Palau et al., 1981)	0.92	0.9	1.57	1.22	0.62	0.66	0.92	1.61	0.39	0.79	0.5	0.86	0.5	0.96	1.3	1.4	1.11	0.57	1.78	0.5
PARJ860101	Accepted	HPLC parameter (Parker et al., 1986)	2.1	4.2	7	10	1.4	6	7.8	5.7	2.1	-8	-9.2	5.7	-4.2	-9.2	2.1	6.5	5.2	-10	-1.9	-3.7
PARS000101	Accepted	p-Values of mesophilic proteins based on the distributions of B values	0.343	0.353	0.409	0.429	0.319	0.395	0.405	0.389	0.307	0.296	0.287	0.429	0.293	0.292	0.432	0.416	0.362	0.268	0.22	0.307
PARS000102	Accepted	p-Values of thermophilic proteins based on the distributions of B values	0.32	0.327	0.384	0.424	0.198	0.436	0.514	0.374	0.299	0.306	0.34	0.446	0.313	0.314	0.354	0.376	0.339	0.291	0.287	0.294
PLIV810101	Accepted	Partition coefficient (Pliska et al., 1981)	-2.89	-3.3	-3.41	-3.38	-2.49	-3.15	-2.94	-3.25	-2.84	-1.72	-1.61	-3.31	-1.84	-1.63	-2.5	-3.3	-2.91	-1.75	-2.42	-2.08
PONP800101	Accepted	Surrounding hydrophobicity in folded form (Ponnuswamy et al., 1980)	12.28	11.49	11	10.97	14.93	11.28	11.19	12.01	12.84	14.77	14.1	10.8	14.33	13.43	11.19	11.26	11.65	12.95	13.29	15.07
PONP800102	Accepted	Average gain in surrounding hydrophobicity (Ponnuswamy et al., 1980)	7.62	6.81	6.17	6.18	10.93	6.67	6.38	7.31	7.85	9.99	9.37	5.72	9.83	8.99	6.64	6.93	7.08	8.41	8.53	10.38
PONP800103	Accepted	Average gain ratio in surrounding hydrophobicity (Ponnuswamy et al., 1980)	2.63	2.45	2.27	2.29	3.36	2.45	2.31	2.55	2.57	3.08	2.98	2.12	3.18	3.02	2.46	2.6	2.55	2.85	2.79	3.21
PONP800104	Accepted	Surrounding hydrophobicity in alpha-helix (Ponnuswamy et al., 1980)	13.65	11.28	12.24	10.98	14.49	11.3	12.55	15.36	11.59	14.63	14.01	11.96	13.4	14.08	11.51	11.26	13	12.06	12.64	12.88
PONP800105	Accepted	Surrounding hydrophobicity in beta-sheet (Ponnuswamy et al., 1980)	14.6	13.24	11.79	13.78	15.9	12.02	13.59	14.18	15.35	14.1	16.49	13.28	16.23	14.18	14.1	13.36	14.5	13.9	14.76	16.3
PONP800106	Accepted	Surrounding hydrophobicity in turn (Ponnuswamy et al., 1980)	10.67	11.05	10.85	10.21	14.15	11.71	11.71	10.95	12.07	12.95	13.07	9.93	15	13.27	10.62	11.18	10.53	11.41	11.52	13.86
PONP800107	Accepted	Accessibility reduction ratio (Ponnuswamy et al., 1980)	3.7	2.53	2.12	2.6	3.03	2.7	3.3	3.13	3.57	7.69	5.88	1.79	5.21	6.6	2.12	2.43	2.6	6.25	3.03	7.14
PONP800108	Accepted	Average number of surrounding residues (Ponnuswamy et al., 1980)	6.05	5.7	5.04	4.95	7.86	5.45	5.1	6.16	5.8	7.51	7.37	4.88	6.39	6.62	5.65	5.53	5.81	6.98	6.73	7.62
PONP930101	Accepted	Hydrophobicity scales (Ponnuswamy, 1993)	0.85	0.2	-0.48	-1.1	2.1	-0.42	-0.79	0	0.22	3.14	1.99	-1.19	1.42	1.69	-1.14	-0.52	-0.08	1.76	1.37	2.53
PRAM820101	Accepted	Intercept in regression analysis (Prabhakaran-Ponnuswamy, 1982)	0.305	0.227	0.322	0.335	0.339	0.306	0.282	0.352	0.215	0.278	0.262	0.391	0.28	0.195	0.346	0.326	0.251	0.291	0.293	0.291
PRAM820102	Accepted	Slope in regression analysis x 1.0E1 (Prabhakaran-Ponnuswamy, 1982)	0.175	0.083	0.09	0.14	0.074	0.093	0.135	0.201	0.125	0.1	0.104	0.058	0.054	0.104	0.136	0.155	0.152	0.092	0.081	0.096
PRAM820103	Accepted	Correlation coefficient in regression analysis (Prabhakaran-Ponnuswamy, 1982)	0.687	0.59	0.489	0.632	0.263	0.527	0.669	0.67	0.594	0.564	0.541	0.407	0.328	0.577	0.6	0.692	0.713	0.632	0.495	0.529
PRAM900101	Accepted	Hydrophobicity (Prabhakaran, 1990)	-6.7	51.5	20.1	38.5	-8.4	17.2	34.3	-4.2	12.6	-13	-11.7	36.8	-14.2	-15.5	0.8	-2.5	-5	-7.9	2.9	-10.9
PRAM900102	Accepted	Relative frequency in alpha-helix (Prabhakaran, 1990)	1.29	0.96	0.9	1.04	1.11	1.27	1.44	0.56	1.22	0.97	1.3	1.23	1.47	1.07	0.52	0.82	0.82	0.99	0.72	0.91
PRAM900103	Accepted	Relative frequency in beta-sheet (Prabhakaran, 1990)	0.9	0.99	0.76	0.72	0.74	0.8	0.75	0.92	1.08	1.45	1.02	0.77	0.97	1.32	0.64	0.95	1.21	1.14	1.25	1.49
PRAM900104	Accepted	Relative frequency in reverse-turn (Prabhakaran, 1990)	0.78	0.88	1.28	1.41	0.8	0.97	1	1.64	0.69	0.51	0.59	0.96	0.39	0.58	1.91	1.33	1.03	0.75	1.05	0.47
PTIO830101	Accepted	Helix-coil equilibrium constant (Ptitsyn-Finkelstein, 1983)	1.1	0.95	0.8	0.65	0.95	1	1	0.6	0.85	1.1	1.25	1	1.15	1.1	0.1	0.75	0.75	1.1	1.1	0.95
PTIO830102	Accepted	Beta-coil equilibrium constant (Ptitsyn-Finkelstein, 1983)	1	0.7	0.6	0.5	1.9	1	0.7	0.3	0.8	4	2	0.7	1.9	3.1	0.2	0.9	1.7	2.2	2.8	4
PUNT030101	Accepted	Knowledge-based membrane-propensity scale from 1D_Helix in MPtopo databases	-0.17	0.37	0.18	0.37	-0.06	0.26	0.15	0.01	-0.02	-0.28	-0.28	0.32	-0.26	-0.41	0.13	0.05	0.02	-0.15	-0.09	-0.17
PUNT030102	Accepted	Knowledge-based membrane-propensity scale from 3D_Helix in MPtopo databases	-0.15	0.32	0.22	0.41	-0.15	0.03	0.3	0.08	0.06	-0.29	-0.36	0.24	-0.19	-0.22	0.15	0.16	-0.08	-0.28	-0.03	-0.24
QIAN880101	Accepted	Weights for alpha-helix at the window position of -6 (Qian-Sejnowski, 1988)	0.12	0.04	-0.1	0.01	-0.25	-0.03	-0.02	-0.02	-0.06	-0.07	0.05	0.26	0	0.05	-0.19	-0.19	-0.04	-0.06	-0.14	-0.03
QIAN880102	Accepted	Weights for alpha-helix at the window position of -5 (Qian-Sejnowski, 1988)	0.26	-0.14	-0.03	0.15	-0.15	-0.13	0.21	-0.37	0.1	-0.03	-0.02	0.12	0	0.12	-0.08	0.01	-0.34	-0.01	-0.29	0.02
QIAN880103	Accepted	Weights for alpha-helix at the window position of -4 (Qian-Sejnowski, 1988)	0.64	-0.1	0.09	0.33	0.03	-0.23	0.51	-0.09	-0.23	-0.22	0.41	-0.17	0.13	-0.03	-0.43	-0.1	-0.07	-0.02	-0.38	-0.01
QIAN880104	Accepted	Weights for alpha-helix at the window position of -3 (Qian-Sejnowski, 1988)	0.29	-0.03	-0.04	0.11	-0.05	0.26	0.28	-0.67	-0.26	0	0.47	-0.19	0.27	0.24	-0.34	-0.17	-0.2	0.25	-0.3	-0.01
QIAN880105	Accepted	Weights for alpha-helix at the window position of -2 (Qian-Sejnowski, 1988)	0.68	-0.22	-0.09	-0.02	-0.15	-0.15	0.44	-0.73	-0.14	-0.08	0.61	0.03	0.39	0.06	-0.76	-0.26	-0.1	0.2	-0.04	0.12
QIAN880106	Accepted	Weights for alpha-helix at the window position of -1 (Qian-Sejnowski, 1988)	0.34	0.22	-0.33	0.06	-0.18	0.01	0.2	-0.88	-0.09	-0.03	0.2	-0.11	0.43	0.15	-0.81	-0.35	-0.37	0.07	-0.31	0.13
QIAN880107	Accepted	Weights for alpha-helix at the window position of 0 (Qian-Sejnowski, 1988)	0.57	0.23	-0.36	-0.46	-0.15	0.15	0.26	-0.71	-0.05	0	0.48	0.16	0.41	0.03	-1.12	-0.47	-0.54	-0.1	-0.35	0.31
QIAN880108	Accepted	Weights for alpha-helix at the window position of 1 (Qian-Sejnowski, 1988)	0.33	0.1	-0.19	-0.44	-0.03	0.19	0.21	-0.46	0.27	-0.33	0.57	0.23	0.79	0.48	-1.86	-0.23	-0.33	0.15	-0.19	0.24
QIAN880109	Accepted	Weights for alpha-helix at the window position of 2 (Qian-Sejnowski, 1988)	0.13	0.08	-0.07	-0.71	-0.09	0.12	0.13	-0.39	0.32	0	0.5	0.37	0.63	0.15	-1.4	-0.28	-0.21	0.02	-0.1	0.17
QIAN880110	Accepted	Weights for alpha-helix at the window position of 3 (Qian-Sejnowski, 1988)	0.31	0.18	-0.1	-0.81	-0.26	0.41	-0.06	-0.42	0.51	-0.15	0.56	0.47	0.58	0.1	-1.33	-0.49	-0.44	0.14	-0.08	-0.01
QIAN880111	Accepted	Weights for alpha-helix at the window position of 4 (Qian-Sejnowski, 1988)	0.21	0.07	-0.04	-0.58	-0.12	0.13	-0.23	-0.15	0.37	0.31	0.7	0.28	0.61	-0.06	-1.03	-0.28	-0.25	0.21	0.16	0
QIAN880112	Accepted	Weights for alpha-helix at the window position of 5 (Qian-Sejnowski, 1988)	0.18	0.21	-0.03	-0.32	-0.29	-0.27	-0.25	-0.4	0.28	-0.03	0.62	0.41	0.21	0.05	-0.84	-0.05	-0.16	0.32	0.11	0.06
QIAN880113	Accepted	Weights for alpha-helix at the window position of 6 (Qian-Sejnowski, 1988)	-0.08	0.05	-0.08	-0.24	-0.25	-0.28	-0.19	-0.1	0.29	-0.01	0.28	0.45	0.11	0	-0.42	0.07	-0.33	0.36	0	-0.13
QIAN880114	Accepted	Weights for beta-sheet at the window position of -6 (Qian-Sejnowski, 1988)	-0.18	-0.13	0.28	0.05	-0.26	0.21	-0.06	0.23	0.24	-0.42	-0.23	0.03	-0.42	-0.18	-0.13	0.41	0.33	-0.1	-0.1	-0.07
QIAN880115	Accepted	Weights for beta-sheet at the window position of -5 (Qian-Sejnowski, 1988)	-0.01	0.02	0.41	-0.09	-0.27	0.01	0.09	0.13	0.22	-0.27	-0.25	0.08	-0.57	-0.12	0.26	0.44	0.35	-0.15	0.15	-0.09
QIAN880116	Accepted	Weights for beta-sheet at the window position of -4 (Qian-Sejnowski, 1988)	-0.19	0.03	0.02	-0.06	-0.29	0.02	-0.1	0.19	-0.16	-0.08	-0.42	-0.09	-0.38	-0.32	0.05	0.25	0.22	-0.19	0.05	-0.15
QIAN880117	Accepted	Weights for beta-sheet at the window position of -3 (Qian-Sejnowski, 1988)	-0.14	0.14	-0.27	-0.1	-0.64	-0.11	-0.39	0.46	-0.04	0.16	-0.57	0.04	0.24	0.08	0.02	-0.12	0	-0.1	0.18	0.29
QIAN880118	Accepted	Weights for beta-sheet at the window position of -2 (Qian-Sejnowski, 1988)	-0.31	0.25	-0.53	-0.54	-0.06	0.07	-0.52	0.37	-0.32	0.57	0.09	-0.29	0.29	0.24	-0.31	0.11	0.03	0.15	0.29	0.48
QIAN880119	Accepted	Weights for beta-sheet at the window position of -1 (Qian-Sejnowski, 1988)	-0.1	0.19	-0.89	-0.89	0.13	-0.04	-0.34	-0.45	-0.34	0.95	0.32	-0.46	0.43	0.36	-0.91	-0.12	0.49	0.34	0.42	0.76
QIAN880120	Accepted	Weights for beta-sheet at the window position of 0 (Qian-Sejnowski, 1988)	-0.25	-0.02	-0.77	-1.01	0.13	-0.12	-0.62	-0.72	-0.16	1.1	0.23	-0.59	0.32	0.48	-1.24	-0.31	0.17	0.45	0.77	0.69
QIAN880121	Accepted	Weights for beta-sheet at the window position of 1 (Qian-Sejnowski, 1988)	-0.26	-0.09	-0.34	-0.55	0.47	-0.33	-0.75	-0.56	-0.04	0.94	0.25	-0.55	-0.05	0.2	-1.28	-0.28	0.08	0.22	0.53	0.67
QIAN880122	Accepted	Weights for beta-sheet at the window position of 2 (Qian-Sejnowski, 1988)	0.05	-0.11	-0.4	-0.11	0.36	-0.67	-0.35	0.14	0.02	0.47	0.32	-0.51	-0.1	0.2	-0.79	0.03	-0.15	0.09	0.34	0.58
QIAN880123	Accepted	Weights for beta-sheet at the window position of 3 (Qian-Sejnowski, 1988)	-0.44	-0.13	0.05	-0.2	0.13	-0.58	-0.28	0.08	0.09	-0.04	-0.12	-0.33	-0.21	-0.13	-0.48	0.27	0.47	-0.22	-0.11	0.06
QIAN880124	Accepted	Weights for beta-sheet at the window position of 4 (Qian-Sejnowski, 1988)	-0.31	-0.1	0.06	0.13	-0.11	-0.47	-0.05	0.45	-0.06	-0.25	-0.44	-0.44	-0.28	-0.04	-0.29	0.34	0.27	-0.08	0.06	0.11
QIAN880125	Accepted	Weights for beta-sheet at the window position of 5 (Qian-Sejnowski, 1988)	-0.02	0.04	0.03	0.11	-0.02	-0.17	0.1	0.38	-0.09	-0.48	-0.26	-0.39	-0.14	-0.03	-0.04	0.41	0.36	-0.01	-0.08	-0.18
QIAN880126	Accepted	Weights for beta-sheet at the window position of 6 (Qian-Sejnowski, 1988)	-0.06	0.02	0.1	0.24	-0.19	-0.04	-0.04	0.17	0.19	-0.2	-0.46	-0.43	-0.52	-0.33	0.37	0.43	0.5	-0.32	0.35	0
QIAN880127	Accepted	Weights for coil at the window position of -6 (Qian-Sejnowski, 1988)	-0.05	0.06	0	0.15	0.3	-0.08	-0.02	-0.14	-0.07	0.26	0.04	-0.42	0.25	0.09	0.31	-0.11	-0.06	0.19	0.33	0.04
QIAN880128	Accepted	Weights for coil at the window position of -5 (Qian-Sejnowski, 1988)	-0.19	0.17	-0.38	0.09	0.41	0.04	-0.2	0.28	-0.19	-0.06	0.34	-0.2	0.45	0.07	0.04	-0.23	-0.02	0.16	0.22	0.05
QIAN880129	Accepted	Weights for coil at the window position of -4 (Qian-Sejnowski, 1988)	-0.43	0.06	0	-0.31	0.19	0.14	-0.41	-0.21	0.21	0.29	-0.1	0.33	-0.01	0.25	0.28	-0.23	-0.26	0.15	0.09	-0.1
QIAN880130	Accepted	Weights for coil at the window position of -3 (Qian-Sejnowski, 1988)	-0.19	-0.07	0.17	-0.27	0.42	-0.29	-0.22	0.17	0.17	-0.34	-0.22	0	-0.53	-0.31	0.14	0.22	0.1	-0.15	-0.02	-0.33
QIAN880131	Accepted	Weights for coil at the window position of -2 (Qian-Sejnowski, 1988)	-0.25	0.12	0.61	0.6	0.18	0.09	-0.12	0.09	0.42	-0.54	-0.55	0.14	-0.47	-0.29	0.89	0.24	0.16	-0.44	-0.19	-0.45
QIAN880132	Accepted	Weights for coil at the window position of -1 (Qian-Sejnowski, 1988)	-0.27	-0.4	0.71	0.54	0	-0.08	-0.12	1.14	0.18	-0.74	-0.54	0.45	-0.76	-0.47	1.4	0.4	-0.1	-0.46	-0.05	-0.86
QIAN880133	Accepted	Weights for coil at the window position of 0 (Qian-Sejnowski, 1988)	-0.42	-0.23	0.81	0.95	-0.18	-0.01	-0.09	1.24	0.05	-1.17	-0.69	0.09	-0.86	-0.39	1.77	0.63	0.29	-0.37	-0.41	-1.32
QIAN880134	Accepted	Weights for coil at the window position of 1 (Qian-Sejnowski, 1988)	-0.24	-0.04	0.45	0.65	-0.38	0.01	0.07	0.85	-0.21	-0.65	-0.8	0.17	-0.71	-0.61	2.27	0.33	0.13	-0.44	-0.49	-0.99
QIAN880135	Accepted	Weights for coil at the window position of 2 (Qian-Sejnowski, 1988)	-0.14	0.21	0.35	0.66	-0.09	0.11	0.06	0.36	-0.31	-0.51	-0.8	-0.14	-0.56	-0.25	1.59	0.32	0.21	-0.17	-0.35	-0.7
QIAN880136	Accepted	Weights for coil at the window position of 3 (Qian-Sejnowski, 1988)	0.01	-0.13	-0.11	0.78	-0.31	-0.13	0.09	0.14	-0.56	-0.09	-0.81	-0.43	-0.49	-0.2	1.14	0.13	-0.02	-0.2	0.1	-0.11
QIAN880137	Accepted	Weights for coil at the window position of 4 (Qian-Sejnowski, 1988)	-0.3	-0.09	-0.12	0.44	0.03	0.24	0.18	-0.12	-0.2	-0.07	-0.18	0.06	-0.44	0.11	0.77	-0.09	-0.27	-0.09	-0.25	-0.06
QIAN880138	Accepted	Weights for coil at the window position of 5 (Qian-Sejnowski, 1988)	-0.23	-0.2	0.06	0.34	0.19	0.47	0.28	0.14	-0.22	0.42	-0.36	-0.15	-0.19	-0.02	0.78	-0.29	-0.3	-0.18	0.07	0.29
QIAN880139	Accepted	Weights for coil at the window position of 6 (Qian-Sejnowski, 1988)	0.08	-0.01	-0.06	0.04	0.37	0.48	0.36	-0.02	-0.45	0.09	0.24	-0.27	0.16	0.34	0.16	-0.35	-0.04	-0.06	-0.2	0.18
RACS770101	Accepted	Average reduced distance for C-alpha (Rackovsky-Scheraga, 1977)	0.934	0.962	0.986	0.994	0.9	1.047	0.986	1.015	0.882	0.766	0.825	1.04	0.804	0.773	1.047	1.056	1.008	0.848	0.931	0.825
RACS770102	Accepted	Average reduced distance for side chain (Rackovsky-Scheraga, 1977)	0.941	1.112	1.038	1.071	0.866	1.15	1.1	1.055	0.911	0.742	0.798	1.232	0.781	0.723	1.093	1.082	1.043	0.867	1.05	0.817
RACS770103	Accepted	Side chain orientational preference (Rackovsky-Scheraga, 1977)	1.16	1.72	1.97	2.66	0.5	3.87	2.4	1.63	0.86	0.57	0.51	3.9	0.4	0.43	2.04	1.61	1.48	0.75	1.72	0.59
RACS820104	Accepted	Average relative fractional occurrence in EL(i) (Rackovsky-Scheraga, 1982)	0.78	1.75	1.32	1.25	3.14	0.93	0.94	1.13	1.03	1.26	0.91	0.85	0.41	1.07	1.73	1.31	1.57	0.98	1.31	1.11
RACS820105	Accepted	Average relative fractional occurrence in E0(i) (Rackovsky-Scheraga, 1982)	0.88	0.99	1.02	1.16	1.14	0.93	1.01	0.7	1.87	1.61	1.09	0.83	1.71	1.52	0.87	1.14	0.96	1.96	1.68	1.56
RACS820106	Accepted	Average relative fractional occurrence in ER(i) (Rackovsky-Scheraga, 1982)	0.3	0.9	2.73	1.26	0.72	0.97	1.33	3.09	1.33	0.45	0.96	0.71	1.89	1.2	0.83	1.16	0.97	1.58	0.86	0.64
RACS820107	Accepted	Average relative fractional occurrence in A0(i-1) (Rackovsky-Scheraga, 1982)	0.4	1.2	1.24	1.59	2.98	0.5	1.26	1.89	2.71	1.31	0.57	0.87	0	1.27	0.38	0.92	1.38	1.53	1.79	0.95
RACS820108	Accepted	Average relative fractional occurrence in AR(i-1) (Rackovsky-Scheraga, 1982)	1.48	1.02	0.99	1.19	0.86	1.42	1.43	0.46	1.27	1.12	1.33	1.36	1.41	1.3	0.25	0.89	0.81	1.27	0.91	0.93
RACS820109	Accepted	Average relative fractional occurrence in AL(i-1) (Rackovsky-Scheraga, 1982)	0	0	4.14	2.15	0	0	0	6.49	0	0	0	0	0	2.11	1.99	0	1.24	0	1.9	0
RACS820110	Accepted	Average relative fractional occurrence in EL(i-1) (Rackovsky-Scheraga, 1982)	1.02	1	1.31	1.76	1.05	1.05	0.83	2.39	0.4	0.83	1.06	0.94	1.33	0.41	2.73	1.18	0.77	1.22	1.09	0.88
RACS820111	Accepted	Average relative fractional occurrence in E0(i-1) (Rackovsky-Scheraga, 1982)	0.93	1.52	0.92	0.6	1.08	0.94	0.73	0.78	1.08	1.74	1.03	1	1.31	1.51	1.37	0.97	1.38	1.12	1.65	1.7
RACS820112	Accepted	Average relative fractional occurrence in ER(i-1) (Rackovsky-Scheraga, 1982)	0.99	1.19	1.15	1.18	2.32	1.52	1.36	1.4	1.06	0.81	1.26	0.91	1	1.25	0	1.5	1.18	1.33	1.09	1.01
RACS820113	Accepted	Value of theta(i) (Rackovsky-Scheraga, 1982)	17.05	21.25	34.81	19.27	28.84	15.42	20.12	38.14	23.07	16.66	10.89	16.46	20.61	16.26	23.94	19.95	18.92	23.36	26.49	17.06
RACS820114	Accepted	Value of theta(i-1) (Rackovsky-Scheraga, 1982)	14.53	17.82	13.59	19.78	30.57	22.18	18.19	37.16	22.63	20.28	14.3	14.07	20.61	19.61	52.63	18.56	21.09	19.78	26.36	21.87
RADA880101	Accepted	Transfer free energy from chx to wat (Radzicka-Wolfenden, 1988)	1.81	-14.92	-6.64	-8.72	1.28	-5.54	-6.81	0.94	-4.66	4.92	4.92	-5.55	2.35	2.98	0	-3.4	-2.57	2.33	-0.14	4.04
RADA880102	Accepted	Transfer free energy from oct to wat (Radzicka-Wolfenden, 1988)	0.52	-1.32	-0.01	0	0	-0.07	-0.79	0	0.95	2.04	1.76	0.08	1.32	2.09	0	0.04	0.27	2.51	1.63	1.18
RADA880103	Accepted	Transfer free energy from vap to chx (Radzicka-Wolfenden, 1988)	0.13	-5	-3.04	-2.23	-2.52	-3.84	-3.43	1.45	-5.61	-2.77	-2.64	-3.97	-3.83	-3.74	0	-1.66	-2.31	-8.21	-5.97	-2.05
RADA880104	Accepted	Transfer free energy from chx to oct (Radzicka-Wolfenden, 1988)	1.29	-13.6	-6.63	0	0	-5.47	-6.02	0.94	-5.61	2.88	3.16	-5.63	1.03	0.89	0	-3.44	-2.84	-0.18	-1.77	2.86
RADA880105	Accepted	Transfer free energy from vap to oct (Radzicka-Wolfenden, 1988)	1.42	-18.6	-9.67	0	0	-9.31	-9.45	2.39	-11.22	0.11	0.52	-9.6	-2.8	-2.85	0	-5.1	-5.15	-8.39	-7.74	0.81
RADA880107	Accepted	Energy transfer from out to in(95%buried) (Radzicka-Wolfenden, 1988)	-0.29	-2.71	-1.18	-1.02	0	-1.53	-0.9	-0.34	-0.94	0.24	-0.12	-2.05	-0.24	0	0	-0.75	-0.71	-0.59	-1.02	0.09
RADA880108	Accepted	Mean polarity (Radzicka-Wolfenden, 1988)	-0.06	-0.84	-0.48	-0.8	1.36	-0.73	-0.77	-0.41	0.49	1.31	1.21	-1.18	1.27	1.27	0	-0.5	-0.27	0.88	0.33	1.09
RICJ880101	Accepted	Relative preference value at N (Richardson-Richardson, 1988)	0.7	0.4	1.2	1.4	0.6	1	1	1.6	1.2	0.9	0.9	1	0.3	1.2	0.7	1.6	0.3	1.1	1.9	0.7
RICJ880102	Accepted	Relative preference value at N (Richardson-Richardson, 1988)	0.7	0.4	1.2	1.4	0.6	1	1	1.6	1.2	0.9	0.9	1	0.3	1.2	0.7	1.6	0.3	1.1	1.9	0.7
RICJ880103	Accepted	Relative preference value at N-cap (Richardson-Richardson, 1988)	0.5	0.4	3.5	2.1	0.6	0.4	0.4	1.8	1.1	0.2	0.2	0.7	0.8	0.2	0.8	2.3	1.6	0.3	0.8	0.1
RICJ880104	Accepted	Relative preference value at N1 (Richardson-Richardson, 1988)	1.2	0.7	0.7	0.8	0.8	0.7	2.2	0.3	0.7	0.9	0.9	0.6	0.3	0.5	2.6	0.7	0.8	2.1	1.8	1.1
RICJ880105	Accepted	Relative preference value at N2 (Richardson-Richardson, 1988)	1.6	0.9	0.7	2.6	1.2	0.8	2	0.9	0.7	0.7	0.3	1	1	0.9	0.5	0.8	0.7	1.7	0.4	0.6
RICJ880106	Accepted	Relative preference value at N3 (Richardson-Richardson, 1988)	1	0.4	0.7	2.2	0.6	1.5	3.3	0.6	0.7	0.4	0.6	0.8	1	0.6	0.4	0.4	1	1.4	1.2	1.1
RICJ880107	Accepted	Relative preference value at N4 (Richardson-Richardson, 1988)	1.1	1.5	0	0.3	1.1	1.3	0.5	0.4	1.5	1.1	2.6	0.8	1.7	1.9	0.1	0.4	0.5	3.1	0.6	1.5
RICJ880108	Accepted	Relative preference value at N5 (Richardson-Richardson, 1988)	1.4	1.2	1.2	0.6	1.6	1.4	0.9	0.6	0.9	0.9	1.1	1.9	1.7	1	0.3	1.1	0.6	1.4	0.2	0.8
RICJ880109	Accepted	Relative preference value at Mid (Richardson-Richardson, 1988)	1.8	1.3	0.9	1	0.7	1.3	0.8	0.5	1	1.2	1.2	1.1	1.5	1.3	0.3	0.6	1	1.5	0.8	1.2
RICJ880110	Accepted	Relative preference value at C5 (Richardson-Richardson, 1988)	1.8	1	0.6	0.7	0	1	1.1	0.5	2.4	1.3	1.2	1.4	2.7	1.9	0.3	0.5	0.5	1.1	1.3	0.4
RICJ880111	Accepted	Relative preference value at C4 (Richardson-Richardson, 1988)	1.3	0.8	0.6	0.5	0.7	0.2	0.7	0.5	1.9	1.6	1.4	1	2.8	2.9	0	0.5	0.6	2.1	0.8	1.4
RICJ880112	Accepted	Relative preference value at C3 (Richardson-Richardson, 1988)	0.7	0.8	0.8	0.6	0.2	1.3	1.6	0.1	1.1	1.4	1.9	2.2	1	1.8	0	0.6	0.7	0.4	1.1	1.3
RICJ880113	Accepted	Relative preference value at C2 (Richardson-Richardson, 1988)	1.4	2.1	0.9	0.7	1.2	1.6	1.7	0.2	1.8	0.4	0.8	1.9	1.3	0.3	0.2	1.6	0.9	0.4	0.3	0.7
RICJ880114	Accepted	Relative preference value at C1 (Richardson-Richardson, 1988)	1.1	1	1.2	0.4	1.6	2.1	0.8	0.2	3.4	0.7	0.7	2	1	0.7	0	1.7	1	0	1.2	0.7
RICJ880115	Accepted	Relative preference value at C-cap (Richardson-Richardson, 1988)	0.8	0.9	1.6	0.7	0.4	0.9	0.3	3.9	1.3	0.7	0.7	1.3	0.8	0.5	0.7	0.8	0.3	0	0.8	0.2
RICJ880116	Accepted	Relative preference value at C (Richardson-Richardson, 1988)	1	1.4	0.9	1.4	0.8	1.4	0.8	1.2	1.2	1.1	0.9	1.2	0.8	0.1	1.9	0.7	0.8	0.4	0.9	0.6
RICJ880117	Accepted	Relative preference value at C (Richardson-Richardson, 1988)	0.7	1.1	1.5	1.4	0.4	1.1	0.7	0.6	1	0.7	0.5	1.3	0	1.2	1.5	0.9	2.1	2.7	0.5	1
ROSG850101	Accepted	Mean area buried on transfer (Rose et al., 1985)	86.6	162.2	103.3	97.8	132.3	119.2	113.9	62.9	155.8	158	164.1	115.5	172.9	194.1	92.9	85.6	106.5	224.6	177.7	141
ROSG850102	Accepted	Mean fractional area loss (Rose et al., 1985)	0.74	0.64	0.63	0.62	0.91	0.62	0.62	0.72	0.78	0.88	0.85	0.52	0.85	0.88	0.64	0.66	0.7	0.85	0.76	0.86
ROSM880101	Accepted	Side chain hydropathy, uncorrected for solvation (Roseman, 1988)	-0.67	12.1	7.23	8.72	-0.34	6.39	7.35	0	3.82	-3.02	-3.02	6.13	-1.3	-3.24	-1.75	4.35	3.86	-2.86	0.98	-2.18
ROSM880102	Accepted	Side chain hydropathy, corrected for solvation (Roseman, 1988)	-0.67	3.89	2.27	1.57	-2	2.12	1.78	0	1.09	-3.02	-3.02	2.46	-1.67	-3.24	-1.75	0.1	-0.42	-2.86	0.98	-2.18
ROSM880103	Accepted	Loss of Side chain hydropathy by helix formation (Roseman, 1988)	0.4	0.3	0.9	0.8	0.5	0.7	1.3	0	1	0.4	0.6	0.4	0.3	0.7	0.9	0.4	0.4	0.6	1.2	0.4
SUEM840101	Accepted	Zimm-Bragg parameter s at 20 C (Sueki et al., 1984)	1.071	1.033	0.784	0.68	0.922	0.977	0.97	0.591	0.85	1.14	1.14	0.939	1.2	1.086	0.659	0.76	0.817	1.107	1.02	0.95
SUEM840102	Accepted	Zimm-Bragg parameter sigma x 1.0E4 (Sueki et al., 1984)	8	0.1	0.1	70	26	33	6	0.1	0.1	55	33	1	54	18	42	0.1	0.1	77	66	0.1
SUYM030101	Accepted	Linker propensity index (Suyama-Ohara, 2003)	-0.058	0	0.027	0.016	0.447	-0.073	-0.128	0.331	0.195	0.06	0.138	-0.112	0.275	0.24	-0.478	-0.177	-0.163	0.564	0.322	-0.052
SWER830101	Accepted	Optimal matching hydrophobicity (Sweet-Eisenberg, 1983)	-0.4	-0.59	-0.92	-1.31	0.17	-0.91	-1.22	-0.67	-0.64	1.25	1.22	-0.67	1.02	1.92	-0.49	-0.55	-0.28	0.5	1.67	0.91
TAKK010101	Accepted	Side-chain contribution to protein stability (kJ/mol) (Takano-Yutani, 2001)	9.8	7.3	3.6	4.9	3	2.4	4.4	0	11.9	17.2	17	10.5	11.9	23	15	2.6	6.9	24.2	17.2	15.3
TSAJ990101	Accepted	Volumes including the crystallographic waters using the ProtOr (Tsai et al.,	89.3	190.3	122.4	114.4	102.5	146.9	138.8	63.8	157.5	163	163.1	165.1	165.8	190.8	121.6	94.2	119.6	226.4	194.6	138.2
VASM830102	Accepted	Relative population of conformational state C (Vasquez et al., 1983)	0.507	0.459	0.287	0.223	0.592	0.383	0.445	0.39	0.31	0.111	0.619	0.559	0.431	0.077	0.739	0.689	0.785	0.16	0.06	0.356
VASM830103	Accepted	Relative population of conformational state E (Vasquez et al., 1983)	0.159	0.194	0.385	0.283	0.187	0.236	0.206	0.049	0.233	0.581	0.083	0.159	0.198	0.682	0.366	0.15	0.074	0.463	0.737	0.301
VENT840101	Accepted	Bitterness (Venanzi, 1984)	0	0	0	0	0	0	0	0	0	1	1	0	0	1	0	0	0	1	1	1
VINM940101	Accepted	Normalized flexibility parameters (B-values), average (Vihinen et al., 1994)	0.984	1.008	1.048	1.068	0.906	1.037	1.094	1.031	0.95	0.927	0.935	1.102	0.952	0.915	1.049	1.046	0.997	0.904	0.929	0.931
VINM940103	Accepted	Normalized flexibility parameters (B-values) for each residue surrounded by	0.994	1.026	1.022	1.022	0.939	1.041	1.052	1.018	0.967	0.977	0.982	1.029	0.963	0.934	1.05	1.025	0.998	0.938	0.981	0.968
VINM940104	Accepted	Normalized flexibility parameters (B-values) for each residue surrounded by	0.783	0.807	0.799	0.822	0.785	0.817	0.826	0.784	0.777	0.776	0.783	0.834	0.806	0.774	0.809	0.811	0.795	0.796	0.788	0.781
WILM950101	Accepted	Hydrophobicity coefficient in RP-HPLC, C18 with 0.1%TFA/MeCN/H2O (Wilce et	0.06	-0.85	0.25	-0.2	0.49	0.31	-0.1	0.21	-2.24	3.48	3.5	-1.62	0.21	4.8	0.71	-0.62	0.65	2.29	1.89	1.59
WILM950102	Accepted	Hydrophobicity coefficient in RP-HPLC, C8 with 0.1%TFA/MeCN/H2O (Wilce et al.	2.62	1.26	-1.27	-2.84	0.73	-1.69	-0.45	-1.15	-0.74	4.38	6.57	-2.78	-3.12	9.14	-0.12	-1.39	1.81	5.91	1.39	2.3
WILM950103	Accepted	Hydrophobicity coefficient in RP-HPLC, C4 with 0.1%TFA/MeCN/H2O (Wilce et al.	-1.64	-3.28	0.83	0.7	9.3	-0.04	1.18	-1.85	7.17	3.02	0.83	-2.36	4.26	-1.36	3.12	1.59	2.31	2.61	2.37	0.52
WILM950104	Accepted	Hydrophobicity coefficient in RP-HPLC, C18 with 0.1%TFA/2-PrOH/MeCN/H2O	-2.34	1.6	2.81	-0.48	5.03	0.16	1.3	-1.06	-3	7.26	1.09	1.56	0.62	2.57	-0.15	1.93	0.19	3.59	-2.58	2.06
WIMW960101	Accepted	Free energies of transfer of AcWl-X-LL peptides from bilayer interface to	4.08	3.91	3.83	3.02	4.49	3.67	2.23	4.24	4.08	4.52	4.81	3.77	4.48	5.38	3.8	4.12	4.11	6.1	5.19	4.18
WOLR810101	Accepted	Hydration potential (Wolfenden et al., 1981)	1.94	-19.92	-9.68	-10.95	-1.24	-9.38	-10.2	2.39	-10.27	2.15	2.28	-9.52	-1.48	-0.76	-3.68	-5.06	-4.88	-5.88	-6.11	1.99
WOLS870101	Accepted	Principal property value z1 (Wold et al., 1987)	0.07	2.88	3.22	3.64	0.71	2.18	3.08	2.23	2.41	-4.44	-4.19	2.84	-2.49	-4.92	-1.22	1.96	0.92	-4.75	-1.39	-2.69
WOLS870102	Accepted	Principal property value z2 (Wold et al., 1987)	-1.73	2.52	1.45	1.13	-0.97	0.53	0.39	-5.36	1.74	-1.68	-1.03	1.41	-0.27	1.3	0.88	-1.63	-2.09	3.65	2.32	-2.53
WOLS870103	Accepted	Principal property value z3 (Wold et al., 1987)	0.09	-3.44	0.84	2.36	4.13	-1.14	-0.07	0.3	1.11	-1.03	-0.98	-3.14	-0.41	0.45	2.23	0.57	-1.4	0.85	0.01	-1.29
YUTK870101	Accepted	Unfolding Gibbs energy in water, pH7.0 (Yutani et al., 1987)	8.5	0	8.2	8.5	11	6.3	8.8	7.1	10.1	16.8	15	7.9	13.3	11.2	8.2	7.4	8.8	9.9	8.8	12
YUTK870102	Accepted	Unfolding Gibbs energy in water, pH9.0 (Yutani et al., 1987)	6.8	0	6.2	7	8.3	8.5	4.9	6.4	9.2	10	12.2	7.5	8.4	8.3	6.9	8	7	5.7	6.8	9.4
YUTK870103	Accepted	Activation Gibbs energy of unfolding, pH7.0 (Yutani et al., 1987)	18.08	0	17.47	17.36	18.17	17.93	18.16	18.24	18.49	18.62	18.6	17.96	18.11	17.3	18.16	17.57	17.54	17.19	17.99	18.3
YUTK870104	Accepted	Activation Gibbs energy of unfolding, pH9.0 (Yutani et al., 1987)	18.56	0	18.24	17.94	17.84	18.51	17.97	18.57	18.64	19.21	19.01	18.36	18.49	17.95	18.77	18.06	17.71	16.87	18.23	18.98
ZASB820101	Accepted	Dependence of partition coefficient on ionic strength (Zaslavsky et al.,	-0.152	-0.089	-0.203	-0.355	0	-0.181	-0.411	-0.19	0	-0.086	-0.102	-0.062	-0.107	0.001	-0.181	-0.203	-0.17	0.275	0	-0.125
ZHOH040101	Accepted	The stability scale from the knowledge-based atom-atom potential (Zhou-Zhou,	2.18	2.71	1.85	1.75	3.89	2.16	1.89	1.17	2.51	4.5	4.71	2.12	3.63	5.88	2.09	1.66	2.18	6.46	5.01	3.77
ZHOH040102	Accepted	The relative stability scale extracted from mutation experiments (Zhou-Zhou,	1.79	3.2	2.83	2.33	2.22	2.37	2.52	0.7	3.06	4.59	4.72	2.5	3.91	4.84	2.45	1.82	2.45	5.64	4.46	3.67
ZHOH040103	Accepted	Buriability (Zhou-Zhou, 2004)	13.4	8.5	7.6	8.2	22.6	8.5	7.3	7	11.3	20.3	20.8	6.1	15.7	23.9	9.9	8.2	10.3	24.5	19.5	19.5
BBSUPPL01	Added	Dipole (Tartaglia et al., 2004; Supp. Tab.1, Col. 5)	0	5.92	4.03	2.64	1.65	3.98	4.93	0	2.86	0	0	6.86	0.66	0	0	2.05	2.06	1.12	2.02	0
BBSUPPL02	Added	Non-polar water accessible surface area (Tartaglia et al., 2004; Supp. Tab.1, Col. 3)	67	89	44	48	48	53	61	47	102	140	137	119	117	175	0	44	74	195	144	117
BBSUPPL03	Added	Polar water accessible surface area (Tartaglia et al., 2004; Supp. Tab.1, Col. 4)	0	107	69	58	87	91	77	0	49	0	0	48	43	0	0	36	28	27	43	0
BBSUPPL04	Added	Hydrophobicity (Creighton 1993; Tab.4.8, Col. 6)	-0.39	3.95	1.91	3.81	-0.25	1.3	2.91	0	0.64	-1.82	-1.82	2.77	-0.96	-2.27	-0.99	1.24	1	-2.13	-1.47	-1.3
BBSUPPL05	Added	Hydrophobicity (Wimley 1996; Tab.1, Col. 4, ionized side chain)	-0.17	-0.81	-0.42	-1.23	0.24	-0.58	-2.02	-0.01	-0.96	0.31	0.56	-0.99	0.23	1.13	-0.45	-0.13	-0.14	1.85	0.94	-0.07
AVBF000101	Rejected	Screening coefficients gamma, local (Avbelj, 2000)	0.163	0.22	0.124	0.212	0.316	0.274	0.212	0.08	0.315	0.474	0.315	0.255	0.356	0.41	NA	0.29	0.412	0.325	0.354	0.515
AVBF000102	Rejected	Screening coefficients gamma, non-local (Avbelj, 2000)	0.236	0.233	0.189	0.168	0.259	0.314	0.306	-0.17	0.256	0.391	0.293	0.231	0.367	0.328	NA	0.202	0.308	0.197	0.223	0.436
AVBF000103	Rejected	Slopes tripeptide, FDPB VFF neutral (Avbelj, 2000)	-0.49	-0.429	-0.387	-0.375	-0.352	-0.422	-0.382	-0.647	-0.357	-0.268	-0.45	-0.409	-0.375	-0.309	NA	-0.426	-0.24	-0.325	-0.288	-0.22
AVBF000104	Rejected	Slopes tripeptides, LD VFF neutral (Avbelj, 2000)	-0.871	-0.727	-0.741	-0.737	-0.666	-0.728	-0.773	-0.822	-0.685	-0.617	-0.798	-0.715	-0.717	-0.649	NA	-0.679	-0.629	-0.669	-0.655	-0.599
AVBF000105	Rejected	Slopes tripeptide, FDPB VFF noside (Avbelj, 2000)	-0.393	-0.317	-0.268	-0.247	-0.222	-0.291	-0.26	-0.57	-0.244	-0.144	-0.281	-0.294	-0.274	-0.189	NA	-0.28	-0.152	-0.206	-0.155	-0.08
AVBF000106	Rejected	Slopes tripeptide FDPB VFF all (Avbelj, 2000)	-0.378	-0.369	-0.245	-0.113	-0.206	-0.29	-0.165	-0.56	-0.295	-0.134	-0.266	-0.335	-0.26	-0.187	NA	-0.251	-0.093	-0.188	-0.147	-0.084
AVBF000107	Rejected	Slopes tripeptide FDPB PARSE neutral (Avbelj, 2000)	-0.729	-0.535	-0.597	-0.545	-0.408	-0.492	-0.532	-0.86	-0.519	-0.361	-0.462	-0.508	-0.518	-0.454	NA	-0.278	-0.367	-0.455	-0.439	-0.323
AVBF000108	Rejected	Slopes dekapeptide, FDPB VFF neutral (Avbelj, 2000)	-0.623	-0.567	-0.619	-0.626	-0.571	-0.559	-0.572	-0.679	-0.508	-0.199	-0.527	-0.581	-0.571	-0.461	NA	-0.458	-0.233	-0.327	-0.451	-0.263
AVBF000109	Rejected	Slopes proteins, FDPB VFF neutral (Avbelj, 2000)	-0.376	-0.28	-0.403	-0.405	-0.441	-0.362	-0.362	-0.392	-0.345	-0.194	-0.317	-0.412	-0.312	-0.237	NA	-0.374	-0.243	-0.111	-0.171	-0.355
BAEK050101	Rejected	Linker index (Bae et al., 2005)	0.0166	-0.0762	-0.0786	-0.1278	0.5724	-0.1051	-0.1794	-0.0442	0.1643	0.2758	0.2523	-0.2134	0.0197	0.3561	-0.4188	-0.1629	-0.0701	0.3836	0.25	0.1782
BEGF750101	Rejected	Conformational parameter of inner helix (Beghin-Dirkx, 1975)	1	0.52	0.35	0.44	0.06	0.44	0.73	0.35	0.6	0.73	1	0.6	1	0.6	0.06	0.35	0.44	0.73	0.44	0.82
BEGF750102	Rejected	Conformational parameter of beta-structure (Beghin-Dirkx, 1975)	0.77	0.72	0.55	0.65	0.65	0.72	0.55	0.65	0.83	0.98	0.83	0.55	0.98	0.98	0.55	0.55	0.83	0.77	0.83	0.98
BEGF750103	Rejected	Conformational parameter of beta-turn (Beghin-Dirkx, 1975)	0.37	0.84	0.97	0.97	0.84	0.64	0.53	0.97	0.75	0.37	0.53	0.75	0.64	0.53	0.97	0.84	0.75	0.97	0.84	0.37
BIGC670101	Rejected	Residue volume (Bigelow, 1967)	52.6	109.1	75.7	68.4	68.3	89.7	84.7	36.3	91.9	102	102	105.1	97.7	113.9	73.6	54.9	71.2	135.4	116.2	85.1
BULH740101	Rejected	Transfer free energy to surface (Bull-Breese, 1974)	-0.2	-0.12	0.08	-0.2	-0.45	0.16	-0.3	0	-0.12	-2.26	-2.46	-0.35	-1.47	-2.33	-0.98	-0.39	-0.52	-2.01	-2.24	-1.56
BULH740102	Rejected	Apparent partial specific volume (Bull-Breese, 1974)	0.691	0.728	0.596	0.558	0.624	0.649	0.632	0.592	0.646	0.809	0.842	0.767	0.709	0.756	0.73	0.594	0.655	0.743	0.743	0.777
BUNA790101	Rejected	alpha-NH chemical shifts (Bundi-Wuthrich, 1979)	8.249	8.274	8.747	8.41	8.312	8.411	8.368	8.391	8.415	8.195	8.423	8.408	8.418	8.228	0	8.38	8.236	8.094	8.183	8.436
BUNA790102	Rejected	alpha-CH chemical shifts (Bundi-Wuthrich, 1979)	4.349	4.396	4.755	4.765	4.686	4.373	4.295	3.972	4.63	4.224	4.385	4.358	4.513	4.663	4.471	4.498	4.346	4.702	4.604	4.184
BUNA790103	Rejected	Spin-spin coupling constants 3JHalpha-NH (Bundi-Wuthrich, 1979)	6.5	6.9	7.5	7	7.7	6	7	5.6	8	7	6.5	6.5	0	9.4	0	6.5	6.9	0	6.8	7
BURA740101	Rejected	Normalized frequency of alpha-helix (Burgess et al., 1974)	0.486	0.262	0.193	0.288	0.2	0.418	0.538	0.12	0.4	0.37	0.42	0.402	0.417	0.318	0.208	0.2	0.272	0.462	0.161	0.379
BURA740102	Rejected	Normalized frequency of extended structure (Burgess et al., 1974)	0.288	0.362	0.229	0.271	0.533	0.327	0.262	0.312	0.2	0.411	0.4	0.265	0.375	0.318	0.34	0.354	0.388	0.231	0.429	0.495
CHOC750101	Rejected	Average volume of buried residue (Chothia, 1975)	91.5	202	135.2	124.5	117.7	161.1	155.1	66.4	167.3	168.8	167.9	171.3	170.8	203.4	129.3	99.1	122.1	237.6	203.6	141.7
CHOC760101	Rejected	Residue accessible surface area in tripeptide (Chothia, 1976)	115	225	160	150	135	180	190	75	195	175	170	200	185	210	145	115	140	255	230	155
CHOC760102	Rejected	Residue accessible surface area in folded protein (Chothia, 1976)	25	90	63	50	19	71	49	23	43	18	23	97	31	24	50	44	47	32	60	18
CHOC760103	Rejected	Proportion of residues 95% buried (Chothia, 1976)	0.38	0.01	0.12	0.15	0.45	0.07	0.18	0.36	0.17	0.6	0.45	0.03	0.4	0.5	0.18	0.22	0.23	0.27	0.15	0.54
CHOC760104	Rejected	Proportion of residues 100% buried (Chothia, 1976)	0.2	0	0.03	0.04	0.22	0.01	0.03	0.18	0.02	0.19	0.16	0	0.11	0.14	0.04	0.08	0.08	0.04	0.03	0.18
CHOP780101	Rejected	Normalized frequency of beta-turn (Chou-Fasman, 1978a)	0.66	0.95	1.56	1.46	1.19	0.98	0.74	1.56	0.95	0.47	0.59	1.01	0.6	0.6	1.52	1.43	0.96	0.96	1.14	0.5
CHOP780201	Rejected	Normalized frequency of alpha-helix (Chou-Fasman, 1978b)	1.42	0.98	0.67	1.01	0.7	1.11	1.51	0.57	1	1.08	1.21	1.16	1.45	1.13	0.57	0.77	0.83	1.08	0.69	1.06
CHOP780202	Rejected	Normalized frequency of beta-sheet (Chou-Fasman, 1978b)	0.83	0.93	0.89	0.54	1.19	1.1	0.37	0.75	0.87	1.6	1.3	0.74	1.05	1.38	0.55	0.75	1.19	1.37	1.47	1.7
CHOP780203	Rejected	Normalized frequency of beta-turn (Chou-Fasman, 1978b)	0.74	1.01	1.46	1.52	0.96	0.96	0.95	1.56	0.95	0.47	0.5	1.19	0.6	0.66	1.56	1.43	0.98	0.6	1.14	0.59
CHOP780204	Rejected	Normalized frequency of N-terminal helix (Chou-Fasman, 1978b)	1.29	0.44	0.81	2.02	0.66	1.22	2.44	0.76	0.73	0.67	0.58	0.66	0.71	0.61	2.01	0.74	1.08	1.47	0.68	0.61
CHOP780205	Rejected	Normalized frequency of C-terminal helix (Chou-Fasman, 1978b)	1.2	1.25	0.59	0.61	1.11	1.22	1.24	0.42	1.77	0.98	1.13	1.83	1.57	1.1	0	0.96	0.75	0.4	0.73	1.25
CHOP780206	Rejected	Normalized frequency of N-terminal non helical region (Chou-Fasman, 1978b)	0.7	0.34	1.42	0.98	0.65	0.75	1.04	1.41	1.22	0.78	0.85	1.01	0.83	0.93	1.1	1.55	1.09	0.62	0.99	0.75
CHOP780207	Rejected	Normalized frequency of C-terminal non helical region (Chou-Fasman, 1978b)	0.52	1.24	1.64	1.06	0.94	0.7	0.59	1.64	1.86	0.87	0.84	1.49	0.52	1.04	1.58	0.93	0.86	0.16	0.96	0.32
CHOP780208	Rejected	Normalized frequency of N-terminal beta-sheet (Chou-Fasman, 1978b)	0.86	0.9	0.66	0.38	0.87	1.65	0.35	0.63	0.54	1.94	1.3	1	1.43	1.5	0.66	0.63	1.17	1.49	1.07	1.69
CHOP780209	Rejected	Normalized frequency of C-terminal beta-sheet (Chou-Fasman, 1978b)	0.75	0.9	1.21	0.85	1.11	0.65	0.55	0.74	0.9	1.35	1.27	0.74	0.95	1.5	0.4	0.79	0.75	1.19	1.96	1.79
CHOP780210	Rejected	Normalized frequency of N-terminal non beta region (Chou-Fasman, 1978b)	0.67	0.89	1.86	1.39	1.34	1.09	0.92	1.46	0.78	0.59	0.46	1.09	0.52	0.3	1.58	1.41	1.09	0.48	1.23	0.42
CHOP780211	Rejected	Normalized frequency of C-terminal non beta region (Chou-Fasman, 1978b)	0.74	1.05	1.13	1.32	0.53	0.77	0.85	1.68	0.96	0.53	0.59	0.82	0.85	0.44	1.69	1.49	1.16	1.59	1.01	0.59
CHOP780212	Rejected	Frequency of the 1st residue in turn (Chou-Fasman, 1978b)	0.06	0.07	0.161	0.147	0.149	0.074	0.056	0.102	0.14	0.043	0.061	0.055	0.068	0.059	0.102	0.12	0.086	0.077	0.082	0.062
CHOP780213	Rejected	Frequency of the 2nd residue in turn (Chou-Fasman, 1978b)	0.076	0.106	0.083	0.11	0.053	0.098	0.06	0.085	0.047	0.034	0.025	0.115	0.082	0.041	0.301	0.139	0.108	0.013	0.065	0.048
CHOP780214	Rejected	Frequency of the 3rd residue in turn (Chou-Fasman, 1978b)	0.035	0.099	0.191	0.179	0.117	0.037	0.077	0.19	0.093	0.013	0.036	0.072	0.014	0.065	0.034	0.125	0.065	0.064	0.114	0.028
CHOP780215	Rejected	Frequency of the 4th residue in turn (Chou-Fasman, 1978b)	0.058	0.085	0.091	0.081	0.128	0.098	0.064	0.152	0.054	0.056	0.07	0.095	0.055	0.065	0.068	0.106	0.079	0.167	0.125	0.053
CHOP780216	Rejected	Normalized frequency of the 2nd and 3rd residues in turn (Chou-Fasman, 1978b)	0.64	1.05	1.56	1.61	0.92	0.84	0.8	1.63	0.77	0.29	0.36	1.13	0.51	0.62	2.04	1.52	0.98	0.48	1.08	0.43
CRAJ730101	Rejected	Normalized frequency of middle helix (Crawford et al., 1973)	1.33	0.79	0.72	0.97	0.93	1.42	1.66	0.58	1.49	0.99	1.29	1.03	1.4	1.15	0.49	0.83	0.94	1.33	0.49	0.96
CRAJ730102	Rejected	Normalized frequency of beta-sheet (Crawford et al., 1973)	1	0.74	0.75	0.89	0.99	0.87	0.37	0.56	0.36	1.75	1.53	1.18	1.4	1.26	0.36	0.65	1.15	0.84	1.41	1.61
CRAJ730103	Rejected	Normalized frequency of turn (Crawford et al., 1973)	0.6	0.79	1.42	1.24	1.29	0.92	0.64	1.38	0.95	0.67	0.7	1.1	0.67	1.05	1.47	1.26	1.05	1.23	1.35	0.48
DAWD720101	Rejected	Size (Dawson, 1972)	2.5	7.5	5	2.5	3	6	5	0.5	6	5.5	5.5	7	6	6.5	5.5	3	5	7	7	5
DAYM780101	Rejected	Amino acid composition (Dayhoff et al., 1978a)	8.6	4.9	4.3	5.5	2.9	3.9	6	8.4	2	4.5	7.4	6.6	1.7	3.6	5.2	7	6.1	1.3	3.4	6.6
DAYM780201	Rejected	Relative mutability (Dayhoff et al., 1978b)	100	65	134	106	20	93	102	49	66	96	40	56	94	41	56	120	97	18	41	74
FASG760101	Rejected	Molecular weight (Fasman, 1976)	89.09	174.2	132.12	133.1	121.15	146.15	147.13	75.07	155.16	131.17	131.17	146.19	149.21	165.19	115.13	105.09	119.12	204.24	181.19	117.15
FASG760102	Rejected	Melting point (Fasman, 1976)	297	238	236	270	178	185	249	290	277	284	337	224	283	284	222	228	253	282	344	293
FASG760103	Rejected	Optical rotation (Fasman, 1976)	1.8	12.5	-5.6	5.05	-16.5	6.3	12	0	-38.5	12.4	-11	14.6	-10	-34.5	-86.2	-7.5	-28	-33.7	-10	5.63
FASG760104	Rejected	pK-N (Fasman, 1976)	9.69	8.99	8.8	9.6	8.35	9.13	9.67	9.78	9.17	9.68	9.6	9.18	9.21	9.18	10.64	9.21	9.1	9.44	9.11	9.62
FASG760105	Rejected	pK-C (Fasman, 1976)	2.34	1.82	2.02	1.88	1.92	2.17	2.1	2.35	1.82	2.36	2.36	2.16	2.28	2.16	1.95	2.19	2.09	2.43	2.2	2.32
FINA770101	Rejected	Helix-coil equilibrium constant (Finkelstein-Ptitsyn, 1977)	1.08	1.05	0.85	0.85	0.95	0.95	1.15	0.55	1	1.05	1.25	1.15	1.15	1.1	0.71	0.75	0.75	1.1	1.1	0.95
GARJ730101	Rejected	Partition coefficient (Garel et al., 1973)	0.28	0.1	0.25	0.21	0.28	0.35	0.33	0.17	0.21	0.82	1	0.09	0.74	2.18	0.39	0.12	0.21	5.7	1.26	0.6
GOLD730101	Rejected	Hydrophobicity factor (Goldsack-Chalifoux, 1973)	0.75	0.75	0.69	0	1	0.59	0	0	0	2.95	2.4	1.5	1.3	2.65	2.6	0	0.45	3	2.85	1.7
GOLD730102	Rejected	Residue volume (Goldsack-Chalifoux, 1973)	88.3	181.2	125.1	110.8	112.4	148.7	140.5	60	152.6	168.5	168.5	175.6	162.2	189	122.2	88.7	118.2	227	193	141.4
GRAR740101	Rejected	Composition (Grantham, 1974)	0	0.65	1.33	1.38	2.75	0.89	0.92	0.74	0.58	0	0	0.33	0	0	0.39	1.42	0.71	0.13	0.2	0
GRAR740102	Rejected	Polarity (Grantham, 1974)	8.1	10.5	11.6	13	5.5	10.5	12.3	9	10.4	5.2	4.9	11.3	5.7	5.2	8	9.2	8.6	5.4	6.2	5.9
GRAR740103	Rejected	Volume (Grantham, 1974)	31	124	56	54	55	85	83	3	96	111	111	119	105	132	32.5	32	61	170	136	84
GUYH850103	Rejected	Apparent partition energies calculated from Robson-Osguthorpe index (Guy,	0.54	-0.16	0.38	0.65	-1.13	0.05	0.38	NA	-0.59	-2.15	-1.08	0.48	-0.97	-1.51	-0.22	0.65	0.27	-1.61	-1.13	-0.75
HARY940101	Rejected	Mean volumes of residues buried in protein interiors (Harpaz et al., 1994)	90.1	192.8	127.5	117.1	113.2	149.4	140.8	63.8	159.3	164.9	164.6	170	167.7	193.5	123.1	94.2	120	197.1	231.7	139.1
HOPA770101	Rejected	Hydration number (Hopfinger, 1971), Cited by Charton-Charton (1982)	1	2.3	2.2	6.5	0.1	2.1	6.2	1.1	2.8	0.8	0.8	5.3	0.7	1.4	0.9	1.7	1.5	1.9	2.1	0.9
HUTJ700101	Rejected	Heat capacity (Hutchens, 1970)	29.22	26.37	38.3	37.09	50.7	44.02	41.84	23.71	59.64	45	48.03	57.1	69.32	48.52	36.13	32.4	35.2	56.92	51.73	40.35
HUTJ700102	Rejected	Absolute entropy (Hutchens, 1970)	30.88	68.43	41.7	40.66	53.83	46.62	44.98	24.74	65.99	49.71	50.62	63.21	55.32	51.06	39.21	35.65	36.5	60	51.15	42.75
HUTJ700103	Rejected	Entropy of formation (Hutchens, 1970)	154.33	341.01	207.9	194.91	219.79	235.51	223.16	127.9	242.54	233.21	232.3	300.46	202.65	204.74	179.93	174.06	205.8	237.01	229.15	207.6
JANJ780101	Rejected	Average accessible surface area (Janin et al., 1978)	27.8	94.7	60.1	60.6	15.5	68.7	68.2	24.5	50.7	22.8	27.6	103	33.5	25.5	51.5	42	45	34.7	55.2	23.7
JANJ780102	Rejected	Percentage of buried residues (Janin et al., 1978)	51	5	22	19	74	16	16	52	34	66	60	3	52	58	25	35	30	49	24	64
JANJ780103	Rejected	Percentage of exposed residues (Janin et al., 1978)	15	67	49	50	5	56	55	10	34	13	16	85	20	10	45	32	32	17	41	14
JANJ790101	Rejected	Ratio of buried and accessible molar fractions (Janin, 1979)	1.7	0.1	0.4	0.4	4.6	0.3	0.3	1.8	0.8	3.1	2.4	0.05	1.9	2.2	0.6	0.8	0.7	1.6	0.5	2.9
JANJ790102	Rejected	Transfer free energy (Janin, 1979)	0.3	-1.4	-0.5	-0.6	0.9	-0.7	-0.7	0.3	-0.1	0.7	0.5	-1.8	0.4	0.5	-0.3	-0.1	-0.2	0.3	-0.4	0.6
JOND750101	Rejected	Hydrophobicity (Jones, 1975)	0.87	0.85	0.09	0.66	1.52	0	0.67	0.1	0.87	3.15	2.17	1.64	1.67	2.87	2.77	0.07	0.07	3.77	2.67	1.87
JOND750102	Rejected	pK (-COOH) (Jones, 1975)	2.34	1.18	2.02	2.01	1.65	2.17	2.19	2.34	1.82	2.36	2.36	2.18	2.28	1.83	1.99	2.21	2.1	2.38	2.2	2.32
JUKT750101	Rejected	Amino acid distribution (Jukes et al., 1975)	5.3	2.6	3	3.6	1.3	2.4	3.3	4.8	1.4	3.1	4.7	4.1	1.1	2.3	2.5	4.5	3.7	0.8	2.3	4.2
JUNJ780101	Rejected	Sequence frequency (Jungck, 1978)	685	382	397	400	241	313	427	707	155	394	581	575	132	303	366	593	490	99	292	553
KRIW710101	Rejected	Side chain interaction parameter (Krigbaum-Rubin, 1971)	4.6	6.5	5.9	5.7	-1	6.1	5.6	7.6	4.5	2.6	3.25	7.9	1.4	3.2	7	5.25	4.8	4	4.35	3.4
KRIW790101	Rejected	Side chain interaction parameter (Krigbaum-Komoriya, 1979)	4.32	6.55	6.24	6.04	1.73	6.13	6.17	6.09	5.66	2.31	3.93	7.92	2.44	2.59	7.19	5.37	5.16	2.78	3.58	3.31
KRIW790102	Rejected	Fraction of site occupied by water (Krigbaum-Komoriya, 1979)	0.28	0.34	0.31	0.33	0.11	0.39	0.37	0.28	0.23	0.12	0.16	0.59	0.08	0.1	0.46	0.27	0.26	0.15	0.25	0.22
KRIW790103	Rejected	Side chain volume (Krigbaum-Komoriya, 1979)	27.5	105	58.7	40	44.6	80.7	62	0	79	93.5	93.5	100	94.1	115.5	41.9	29.3	51.3	145.5	117.3	71.5
LEVM760101	Rejected	Hydrophobic parameter (Levitt, 1976)	-0.5	3	0.2	2.5	-1	0.2	2.5	0	-0.5	-1.8	-1.8	3	-1.3	-2.5	-1.4	0.3	-0.4	-3.4	-2.3	-1.5
LEVM760102	Rejected	Distance between C-alpha and centroid of side chain (Levitt, 1976)	0.77	3.72	1.98	1.99	1.38	2.58	2.63	0	2.76	1.83	2.08	2.94	2.34	2.97	1.42	1.28	1.43	3.58	3.36	1.49
LEVM760103	Rejected	Side chain angle theta(AAR) (Levitt, 1976)	121.9	121.4	117.5	121.2	113.7	118	118.2	0	118.2	118.9	118.1	122	113.1	118.2	81.9	117.9	117.1	118.4	110	121.7
LEVM760104	Rejected	Side chain torsion angle phi(AAAR) (Levitt, 1976)	243.2	206.6	207.1	215	209.4	205.4	213.6	300	219.9	217.9	205.6	210.9	204	203.7	237.4	232	226.7	203.7	195.6	220.3
LEVM760105	Rejected	Radius of gyration of side chain (Levitt, 1976)	0.77	2.38	1.45	1.43	1.22	1.75	1.77	0.58	1.78	1.56	1.54	2.08	1.8	1.9	1.25	1.08	1.24	2.21	2.13	1.29
LEVM760106	Rejected	van der Waals parameter R0 (Levitt, 1976)	5.2	6	5	5	6.1	6	6	4.2	6	7	7	6	6.8	7.1	6.2	4.9	5	7.6	7.1	6.4
LEVM760107	Rejected	van der Waals parameter epsilon (Levitt, 1976)	0.025	0.2	0.1	0.1	0.1	0.1	0.1	0.025	0.1	0.19	0.19	0.2	0.19	0.39	0.17	0.025	0.1	0.56	0.39	0.15
LEVM780101	Rejected	Normalized frequency of alpha-helix, with weights (Levitt, 1978)	1.29	0.96	0.9	1.04	1.11	1.27	1.44	0.56	1.22	0.97	1.3	1.23	1.47	1.07	0.52	0.82	0.82	0.99	0.72	0.91
LEVM780102	Rejected	Normalized frequency of beta-sheet, with weights (Levitt, 1978)	0.9	0.99	0.76	0.72	0.74	0.8	0.75	0.92	1.08	1.45	1.02	0.77	0.97	1.32	0.64	0.95	1.21	1.14	1.25	1.49
LEVM780103	Rejected	Normalized frequency of reverse turn, with weights (Levitt, 1978)	0.77	0.88	1.28	1.41	0.81	0.98	0.99	1.64	0.68	0.51	0.58	0.96	0.41	0.59	1.91	1.32	1.04	0.76	1.05	0.47
LEVM780104	Rejected	Normalized frequency of alpha-helix, unweighted (Levitt, 1978)	1.32	0.98	0.95	1.03	0.92	1.1	1.44	0.61	1.31	0.93	1.31	1.25	1.39	1.02	0.58	0.76	0.79	0.97	0.73	0.93
LEVM780105	Rejected	Normalized frequency of beta-sheet, unweighted (Levitt, 1978)	0.86	0.97	0.73	0.69	1.04	1	0.66	0.89	0.85	1.47	1.04	0.77	0.93	1.21	0.68	1.02	1.27	1.26	1.31	1.43
LEVM780106	Rejected	Normalized frequency of reverse turn, unweighted (Levitt, 1978)	0.79	0.9	1.25	1.47	0.79	0.92	1.02	1.67	0.81	0.5	0.57	0.99	0.51	0.77	1.78	1.3	0.97	0.79	0.93	0.46
LEWP710101	Rejected	Frequency of occurrence in beta-bends (Lewis et al., 1971)	0.22	0.28	0.42	0.73	0.2	0.26	0.08	0.58	0.14	0.22	0.19	0.27	0.38	0.08	0.46	0.55	0.49	0.43	0.46	0.08
LIFS790101	Rejected	Conformational preference for all beta-strands (Lifson-Sander, 1979)	0.92	0.93	0.6	0.48	1.16	0.95	0.61	0.61	0.93	1.81	1.3	0.7	1.19	1.25	0.4	0.82	1.12	1.54	1.53	1.81
LIFS790102	Rejected	Conformational preference for parallel beta-strands (Lifson-Sander, 1979)	1	0.68	0.54	0.5	0.91	0.28	0.59	0.79	0.38	2.6	1.42	0.59	1.49	1.3	0.35	0.7	0.59	0.89	1.08	2.63
LIFS790103	Rejected	Conformational preference for antiparallel beta-strands (Lifson-Sander, 1979)	0.9	1.02	0.62	0.47	1.24	1.18	0.62	0.56	1.12	1.54	1.26	0.74	1.09	1.23	0.42	0.87	1.3	1.75	1.68	1.53
MANP780101	Rejected	Average surrounding hydrophobicity (Manavalan-Ponnuswamy, 1978)	12.97	11.72	11.42	10.85	14.63	11.76	11.89	12.43	12.16	15.67	14.9	11.36	14.39	14	11.37	11.23	11.69	13.93	13.42	15.71
MAXF760101	Rejected	Normalized frequency of alpha-helix (Maxfield-Scheraga, 1976)	1.43	1.18	0.64	0.92	0.94	1.22	1.67	0.46	0.98	1.04	1.36	1.27	1.53	1.19	0.49	0.7	0.78	1.01	0.69	0.98
MAXF760102	Rejected	Normalized frequency of extended structure (Maxfield-Scheraga, 1976)	0.86	0.94	0.74	0.72	1.17	0.89	0.62	0.97	1.06	1.24	0.98	0.79	1.08	1.16	1.22	1.04	1.18	1.07	1.25	1.33
MAXF760103	Rejected	Normalized frequency of zeta R (Maxfield-Scheraga, 1976)	0.64	0.62	3.14	1.92	0.32	0.8	1.01	0.63	2.05	0.92	0.37	0.89	1.07	0.86	0.5	1.01	0.92	1	1.31	0.87
MAXF760104	Rejected	Normalized frequency of left-handed alpha-helix (Maxfield-Scheraga, 1976)	0.17	0.76	2.62	1.08	0.95	0.91	0.28	5.02	0.57	0.26	0.21	1.17	0	0.28	0.12	0.57	0.23	0	0.97	0.24
MAXF760105	Rejected	Normalized frequency of zeta L (Maxfield-Scheraga, 1976)	1.13	0.48	1.11	1.18	0.38	0.41	1.02	3.84	0.3	0.4	0.65	1.13	0	0.45	0	0.81	0.71	0.93	0.38	0.48
MAXF760106	Rejected	Normalized frequency of alpha region (Maxfield-Scheraga, 1976)	1	1.18	0.87	1.39	1.09	1.13	1.04	0.46	0.71	0.68	1.01	1.05	0.36	0.65	1.95	1.56	1.23	1.1	0.87	0.58
MCMT640101	Rejected	Refractivity (McMeekin et al., 1964), Cited by Jones (1975)	4.34	26.66	13.28	12	35.77	17.56	17.26	0	21.81	19.06	18.78	21.29	21.64	29.4	10.93	6.35	11.01	42.53	31.53	13.92
MUNV940103	Rejected	Free energy in beta-strand conformation (Munoz-Serrano, 1994)	1.08	0.976	1.197	1.266	0.733	1.05	1.085	1.104	0.906	0.583	0.789	1.026	0.812	0.685	1.412	0.987	0.784	0.755	0.665	0.546
NAKH900101	Rejected	AA composition of total proteins (Nakashima et al., 1990)	7.99	5.86	4.33	5.14	1.81	3.98	6.1	6.91	2.17	5.48	9.16	6.01	2.5	3.83	4.95	6.84	5.77	1.34	3.15	6.65
NAKH900102	Rejected	SD of AA composition of total proteins (Nakashima et al., 1990)	3.73	3.34	2.33	2.23	2.3	2.36	3	3.36	1.55	2.52	3.4	3.36	1.37	1.94	3.18	2.83	2.63	1.15	1.76	2.53
NAKH900103	Rejected	AA composition of mt-proteins (Nakashima et al., 1990)	5.74	1.92	5.25	2.11	1.03	2.3	2.63	5.66	2.3	9.12	15.36	3.2	5.3	6.51	4.79	7.55	7.51	2.51	4.08	5.12
NOZY710101	Rejected	Transfer energy, organic solvent/water (Nozaki-Tanford, 1971)	0.5	0	0	0	0	0	0	0	0.5	1.8	1.8	0	1.3	2.5	0	0	0.4	3.4	2.3	1.5
OOBM770101	Rejected	Average non-bonded energy per atom (Oobatake-Ooi, 1977)	-1.895	-1.475	-1.56	-1.518	-2.035	-1.521	-1.535	-1.898	-1.755	-1.951	-1.966	-1.374	-1.963	-1.864	-1.699	-1.753	-1.767	-1.869	-1.686	-1.981
OOBM770102	Rejected	Short and medium range non-bonded energy per atom (Oobatake-Ooi, 1977)	-1.404	-0.921	-1.178	-1.162	-1.365	-1.116	-1.163	-1.364	-1.215	-1.189	-1.315	-1.074	-1.303	-1.135	-1.236	-1.297	-1.252	-1.03	-1.03	-1.254
OOBM770103	Rejected	Long range non-bonded energy per atom (Oobatake-Ooi, 1977)	-0.491	-0.554	-0.382	-0.356	-0.67	-0.405	-0.371	-0.534	-0.54	-0.762	-0.65	-0.3	-0.659	-0.729	-0.463	-0.455	-0.515	-0.839	-0.656	-0.728
OOBM770104	Rejected	Average non-bonded energy per residue (Oobatake-Ooi, 1977)	-9.475	-16.225	-12.48	-12.144	-12.21	-13.689	-13.815	-7.592	-17.55	-15.608	-15.728	-12.366	-15.704	-20.504	-11.893	-10.518	-12.369	-26.166	-20.232	-13.867
OOBM770105	Rejected	Short and medium range non-bonded energy per residue (Oobatake-Ooi, 1977)	-7.02	-10.131	-9.424	-9.296	-8.19	-10.044	-10.467	-5.456	-12.15	-9.512	-10.52	-9.666	-10.424	-12.485	-8.652	-7.782	-8.764	-14.42	-12.36	-8.778
PONJ960101	Rejected	Average volumes of residues (Pontius et al., 1996)	91.5	196.1	138.3	135.2	114.4	156.4	154.6	67.5	163.2	162.6	163.4	162.5	165.9	198.8	123.4	102	126	209.8	237.2	138.4
RACS820101	Rejected	Average relative fractional occurrence in A0(i) (Rackovsky-Scheraga, 1982)	0.85	2.02	0.88	1.5	0.9	1.71	1.79	1.54	1.59	0.67	1.03	0.88	1.17	0.85	1.47	1.5	1.96	0.83	1.34	0.89
RACS820102	Rejected	Average relative fractional occurrence in AR(i) (Rackovsky-Scheraga, 1982)	1.58	1.14	0.77	0.98	1.04	1.24	1.49	0.66	0.99	1.09	1.21	1.27	1.41	1	1.46	1.05	0.87	1.23	0.68	0.88
RACS820103	Rejected	Average relative fractional occurrence in AL(i) (Rackovsky-Scheraga, 1982)	0.82	2.6	2.07	2.64	0	0	2.62	1.63	0	2.32	0	2.86	0	0	0	1.23	2.48	0	1.9	1.62
RADA880106	Rejected	Accessible surface area (Radzicka-Wolfenden, 1988)	93.7	250.4	146.3	142.6	135.2	177.7	182.9	52.6	188.1	182.2	173.7	215.2	197.6	228.6	0	109.5	142.1	271.6	239.9	157.2
ROBB760101	Rejected	Information measure for alpha-helix (Robson-Suzuki, 1976)	6.5	-0.9	-5.1	0.5	-1.3	1	7.8	-8.6	1.2	0.6	3.2	2.3	5.3	1.6	-7.7	-3.9	-2.6	1.2	-4.5	1.4
ROBB760102	Rejected	Information measure for N-terminal helix (Robson-Suzuki, 1976)	2.3	-5.2	0.3	7.4	0.8	-0.7	10.3	-5.2	-2.8	-4	-2.1	-4.1	-3.5	-1.1	8.1	-3.5	2.3	-0.9	-3.7	-4.4
ROBB760103	Rejected	Information measure for middle helix (Robson-Suzuki, 1976)	6.7	0.3	-6.1	-3.1	-4.9	0.6	2.2	-6.8	-1	3.2	5.5	0.5	7.2	2.8	-22.8	-3	-4	4	-4.6	2.5
ROBB760104	Rejected	Information measure for C-terminal helix (Robson-Suzuki, 1976)	2.3	1.4	-3.3	-4.4	6.1	2.7	2.5	-8.3	5.9	-0.5	0.1	7.3	3.5	1.6	-24.4	-1.9	-3.7	-0.9	-0.6	2.3
ROBB760105	Rejected	Information measure for extended (Robson-Suzuki, 1976)	-2.3	0.4	-4.1	-4.4	4.4	1.2	-5	-4.2	-2.5	6.7	2.3	-3.3	2.3	2.6	-1.8	-1.7	1.3	-1	4	6.8
ROBB760106	Rejected	Information measure for pleated-sheet (Robson-Suzuki, 1976)	-2.7	0.4	-4.2	-4.4	3.7	0.8	-8.1	-3.9	-3	7.7	3.7	-2.9	3.7	3	-6.6	-2.4	1.7	0.3	3.3	7.1
ROBB760107	Rejected	Information measure for extended without H-bond (Robson-Suzuki, 1976)	0	1.1	-2	-2.6	5.4	2.4	3.1	-3.4	0.8	-0.1	-3.7	-3.1	-2.1	0.7	7.4	1.3	0	-3.4	4.8	2.7
ROBB760108	Rejected	Information measure for turn (Robson-Suzuki, 1976)	-5	2.1	4.2	3.1	4.4	0.4	-4.7	5.7	-0.3	-4.6	-5.6	1	-4.8	-1.8	2.6	2.6	0.3	3.4	2.9	-6
ROBB760109	Rejected	Information measure for N-terminal turn (Robson-Suzuki, 1976)	-3.3	0	5.4	3.9	-0.3	-0.4	-1.8	-1.2	3	-0.5	-2.3	-1.2	-4.3	0.8	6.5	1.8	-0.7	-0.8	3.1	-3.5
ROBB760110	Rejected	Information measure for middle turn (Robson-Suzuki, 1976)	-4.7	2	3.9	1.9	6.2	-2	-4.2	5.7	-2.6	-7	-6.2	2.8	-4.8	-3.7	3.6	2.1	0.6	3.3	3.8	-6.2
ROBB760111	Rejected	Information measure for C-terminal turn (Robson-Suzuki, 1976)	-3.7	1	-0.6	-0.6	4	3.4	-4.3	5.9	-0.8	-0.5	-2.8	1.3	-1.6	1.6	-6	1.5	1.2	6.5	1.3	-4.6
ROBB760112	Rejected	Information measure for coil (Robson-Suzuki, 1976)	-2.5	-1.2	4.6	0	-4.7	-0.5	-4.4	4.9	1.6	-3.3	-2	-0.8	-4.1	-4.1	5.8	2.5	1.7	1.2	-0.6	-3.5
ROBB760113	Rejected	Information measure for loop (Robson-Suzuki, 1976)	-5.1	2.6	4.7	3.1	3.8	0.2	-5.2	5.6	-0.9	-4.5	-5.4	1	-5.3	-2.4	3.5	3.2	0	2.9	3.2	-6.3
ROBB790101	Rejected	Hydration free energy (Robson-Osguthorpe, 1979)	-1	0.3	-0.7	-1.2	2.1	-0.1	-0.7	0.3	1.1	4	2	-0.9	1.8	2.8	0.4	-1.2	-0.5	3	2.1	1.4
ROSM880104	Rejected	Hydropathies of amino acid side chains, neutral form (Roseman, 1988)	0.39	NA	-1.91	-0.71	0.25	-1.3	-0.18	0	-0.6	1.82	1.82	0.32	0.96	2.27	NA	-1.24	-1	2.13	1.47	1.3
ROSM880105	Rejected	Hydropathies of amino acid side chains, pi-values in pH 7.0 (Roseman, 1988)	0.39	-3.95	-1.91	-3.81	0.25	-1.3	-2.91	0	-0.64	1.82	1.82	-2.77	0.96	2.27	NA	-1.24	-1	2.13	1.47	1.3
SIMZ760101	Rejected	Transfer free energy (Simon, 1976), Cited by Charton-Charton (1982)	0.73	0.73	-0.01	0.54	0.7	-0.1	0.55	0	1.1	2.97	2.49	1.5	1.3	2.65	2.6	0.04	0.44	3	2.97	1.69
SNEP660101	Rejected	Principal component I (Sneath, 1966)	0.239	0.211	0.249	0.171	0.22	0.26	0.187	0.16	0.205	0.273	0.281	0.228	0.253	0.234	0.165	0.236	0.213	0.183	0.193	0.255
SNEP660102	Rejected	Principal component II (Sneath, 1966)	0.33	-0.176	-0.233	-0.371	0.074	-0.254	-0.409	0.37	-0.078	0.149	0.129	-0.075	-0.092	-0.011	0.37	0.022	0.136	-0.011	-0.138	0.245
SNEP660103	Rejected	Principal component III (Sneath, 1966)	-0.11	0.079	-0.136	-0.285	-0.184	-0.067	-0.246	-0.073	0.32	0.001	-0.008	0.049	-0.041	0.438	-0.016	-0.153	-0.208	0.493	0.381	-0.155
SNEP660104	Rejected	Principal component IV (Sneath, 1966)	-0.062	-0.167	0.166	-0.079	0.38	-0.025	-0.184	-0.017	0.056	-0.309	-0.264	-0.371	0.077	0.074	-0.036	0.47	0.348	0.05	0.22	-0.212
TANS770101	Rejected	Normalized frequency of alpha-helix (Tanaka-Scheraga, 1977)	1.42	1.06	0.71	1.01	0.73	1.02	1.63	0.5	1.2	1.12	1.29	1.24	1.21	1.16	0.65	0.71	0.78	1.05	0.67	0.99
TANS770102	Rejected	Normalized frequency of isolated helix (Tanaka-Scheraga, 1977)	0.946	1.128	0.432	1.311	0.481	1.615	0.698	0.36	2.168	1.283	1.192	1.203	0	0.963	2.093	0.523	1.961	1.925	0.802	0.409
TANS770103	Rejected	Normalized frequency of extended structure (Tanaka-Scheraga, 1977)	0.79	1.087	0.832	0.53	1.268	1.038	0.643	0.725	0.864	1.361	1.111	0.735	1.092	1.052	1.249	1.093	1.214	1.114	1.34	1.428
TANS770104	Rejected	Normalized frequency of chain reversal R (Tanaka-Scheraga, 1977)	1.194	0.795	0.659	1.056	0.678	1.29	0.928	1.015	0.611	0.603	0.595	1.06	0.831	0.377	3.159	1.444	1.172	0.452	0.816	0.64
TANS770105	Rejected	Normalized frequency of chain reversal S (Tanaka-Scheraga, 1977)	0.497	0.677	2.072	1.498	1.348	0.711	0.651	1.848	1.474	0.471	0.656	0.932	0.425	1.348	0.179	1.151	0.749	1.283	1.283	0.654
TANS770106	Rejected	Normalized frequency of chain reversal D (Tanaka-Scheraga, 1977)	0.937	1.725	1.08	1.64	1.004	1.078	0.679	0.901	1.085	0.178	0.808	1.254	0.886	0.803	0.748	1.145	1.487	0.803	1.227	0.625
TANS770107	Rejected	Normalized frequency of left-handed helix (Tanaka-Scheraga, 1977)	0.289	1.38	3.169	0.917	1.767	2.372	0.285	4.259	1.061	0.262	0	1.288	0	0.393	0	0.16	0.218	0	0.654	0.167
TANS770108	Rejected	Normalized frequency of zeta R (Tanaka-Scheraga, 1977)	0.328	2.088	1.498	3.379	0	0	0	0.5	1.204	2.078	0.414	0.835	0.982	1.336	0.415	1.089	1.732	1.781	0	0.946
TANS770109	Rejected	Normalized frequency of coil (Tanaka-Scheraga, 1977)	0.945	0.364	1.202	1.315	0.932	0.704	1.014	2.355	0.525	0.673	0.758	0.947	1.028	0.622	0.579	1.14	0.863	0.777	0.907	0.561
TANS770110	Rejected	Normalized frequency of chain reversal (Tanaka-Scheraga, 1977)	0.842	0.936	1.352	1.366	1.032	0.998	0.758	1.349	1.079	0.459	0.665	1.045	0.668	0.881	1.385	1.257	1.055	0.881	1.101	0.643
TSAJ990102	Rejected	Volumes not including the crystallographic waters using the ProtOr (Tsai et	90	194	124.7	117.3	103.3	149.4	142.2	64.9	160	163.9	164	167.3	167	191.9	122.9	95.4	121.5	228.2	197	139
VASM830101	Rejected	Relative population of conformational state A (Vasquez et al., 1983)	0.135	0.296	0.196	0.289	0.159	0.236	0.184	0.051	0.223	0.173	0.215	0.17	0.239	0.087	0.151	0.01	0.1	0.166	0.066	0.285
VELV850101	Rejected	Electron-ion interaction potential (Veljkovic et al., 1985)	0.03731	0.09593	0.00359	0.1263	0.08292	0.07606	0.0058	0.00499	0.02415	0	0	0.0371	0.08226	0.0946	0.01979	0.08292	0.09408	0.05481	0.05159	0.00569
VHEG790101	Rejected	Transfer free energy to lipophilic phase (von Heijne-Blomberg, 1979)	-12.04	39.23	4.25	23.22	3.95	2.16	16.81	-7.85	6.28	-18.32	-17.79	9.71	-8.86	-21.98	5.82	-1.54	-4.15	-16.19	-1.51	-16.22
VINM940102	Rejected	Normalized flexibility parameters (B-values) for each residue surrounded by	1.315	1.31	1.38	1.372	1.196	1.342	1.376	1.382	1.279	1.241	1.234	1.367	1.269	1.247	1.342	1.381	1.324	1.186	1.199	1.235
WARP780101	Rejected	Average interactions per side chain atom (Warme-Morgan, 1978)	10.04	6.18	5.63	5.76	8.89	5.41	5.37	7.99	7.49	8.72	8.79	4.4	9.15	7.98	7.79	7.08	7	8.07	6.9	8.88
WEBA780101	Rejected	RF value in high salt chromatography (Weber-Lacey, 1978)	0.89	0.88	0.89	0.87	0.85	0.82	0.84	0.92	0.83	0.76	0.73	0.97	0.74	0.52	0.82	0.96	0.92	0.2	0.49	0.85
WERD780101	Rejected	Propensity to be buried inside (Wertz-Scheraga, 1978)	0.52	0.49	0.42	0.37	0.83	0.35	0.38	0.41	0.7	0.79	0.77	0.31	0.76	0.87	0.35	0.49	0.38	0.86	0.64	0.72
WERD780102	Rejected	Free energy change of epsilon(i) to epsilon(ex) (Wertz-Scheraga, 1978)	0.16	-0.2	1.03	-0.24	-0.12	-0.55	-0.45	-0.16	-0.18	-0.19	-0.44	-0.12	-0.79	-0.25	-0.59	-0.01	0.05	-0.33	-0.42	-0.46
WERD780103	Rejected	Free energy change of alpha(Ri) to alpha(Rh) (Wertz-Scheraga, 1978)	0.15	-0.37	0.69	-0.22	-0.19	-0.06	0.14	0.36	-0.25	0.02	0.06	-0.16	0.11	1.18	0.11	0.13	0.28	-0.12	0.19	-0.08
WERD780104	Rejected	Free energy change of epsilon(i) to alpha(Rh) (Wertz-Scheraga, 1978)	-0.07	-0.4	-0.57	-0.8	0.17	-0.26	-0.63	0.27	-0.49	0.06	-0.17	-0.45	0.03	0.4	-0.47	-0.11	0.09	-0.61	-0.61	-0.11
WOEC730101	Rejected	Polar requirement (Woese, 1973)	7	9.1	10	13	5.5	8.6	12.5	7.9	8.4	4.9	4.9	10.1	5.3	5	6.6	7.5	6.6	5.3	5.7	5.6
WOLR790101	Rejected	Hydrophobicity index (Wolfenden et al., 1979)	1.12	-2.55	-0.83	-0.83	0.59	-0.78	-0.92	1.2	-0.93	1.16	1.18	-0.8	0.55	0.67	0.54	-0.05	-0.02	-0.19	-0.23	1.13
YANJ020101	Rejected	Side-chain conformation by gaussian evolutionary method (Yang et al., 2002)	NA	0.62	0.76	0.66	0.83	0.59	0.73	NA	0.92	0.88	0.89	0.77	0.77	0.92	0.94	0.58	0.73	0.86	0.93	0.88
ZIMJ680101	Rejected	Hydrophobicity (Zimmerman et al., 1968)	0.83	0.83	0.09	0.64	1.48	0	0.65	0.1	1.1	3.07	2.52	1.6	1.4	2.75	2.7	0.14	0.54	0.31	2.97	1.79
ZIMJ680102	Rejected	Bulkiness (Zimmerman et al., 1968)	11.5	14.28	12.82	11.68	13.46	14.45	13.57	3.4	13.69	21.4	21.4	15.71	16.25	19.8	17.43	9.47	15.77	21.67	18.03	21.57
ZIMJ680103	Rejected	Polarity (Zimmerman et al., 1968)	0	52	3.38	49.7	1.48	3.53	49.9	0	51.6	0.13	0.13	49.5	1.43	0.35	1.58	1.67	1.66	2.1	1.61	0.13
ZIMJ680104	Rejected	Isoelectric point (Zimmerman et al., 1968)	6	10.76	5.41	2.77	5.05	5.65	3.22	5.97	7.59	6.02	5.98	9.74	5.74	5.48	6.3	5.68	5.66	5.89	5.66	5.96
ZIMJ680105	Rejected	RF rank (Zimmerman et al., 1968)	9.9	4.6	5.4	2.8	2.8	9	3.2	5.6	8.2	17.1	17.6	3.5	14.9	18.8	14.8	6.9	9.5	17.1	15	14.3
