# Supplementary material for: The mutational landscape of a prion-like domain
Source: Nat Commun. 2019 Sep 13;10:4162. doi: 10.1038/s41467-019-12101-z (PMC6744496; doi:10.1038/s41467-019-12101-z)
Supplement: Supplementary file 7 — Supplementary Data 3 [file 41467_2019_12101_MOESM7_ESM.xlsx]

## Sheet: Title and headers
Supplementary Data 3. Merged and normalised toxicity estimates
Table header	Description
Pos	AA position of single mutation
WT_AA	WT residue
Mut	Mutated residue
Nmut_nt	Number of nt changes involved
Nmut_aa	Number of aa changes involved
Nmut_codons	Number of codon changes involved
STOP	Mutations causing introduction of stop codons
mean_count	Mean read counts of the input replicates
is.reads0	Input counts >10
sigma	Error over toxicity(see Methods)
toxicity	Relative toxicity of single mutation
Pos1	AA position of mutation 1 in double mutant
Pos2	AA position of mutation 2 in double mutant
WT_AA1	WT residue 1
WT_AA2	WT residue 2
Mut1	Mutated residue 1
Mut2	Mutated residue 2
sigma1	Error over toxicity of mutation 1
sigma2	Error over toxicity of mutation 2
sigma_uncorr	Uncorrected error over toxicity of double mutation
sigma_cond	Corrected error over toxicity of double mutation (see Methods)
toxicity1	Relative toxicity of mutation 1 in double mutant
toxicity2	Relative toxicity of mutation 2 in double mutant
toxicity_uncorr	Uncorrected relative toxicity of double mutant
toxicity_cond	Corrected relative toxicity fo double mutant
region	Library to which mutation(s) belong
Pos_abs	Absolute residue position of single mutant in the TDP-43 sequence
Pos_abs1	Absolute residue position of mutation 1 of double mutant in the TDP-43 sequence
Pos_abs2	Absolute residue position of mutation 2 of double mutant in the TDP-43 sequence
mut_code	ID of mutation for single mutants
mut_code1	ID of mutation 1 of double mutant
mut_code2	ID of mutation 2 of double mutant

## Sheet: 1 AA change
Pos	WT_AA	Mut	Nmut_nt	Nmut_aa	Nmut_codons	STOP	mean_count	is.reads0	sigma	toxicity	region	Pos_abs	mut_code
1	G	N	2	1	1	FALSE	22	TRUE	0.0374382	0.0322096	290	290	G290N
1	G	T	2	1	1	FALSE	17.3333	TRUE	0.0389807	-0.00989812	290	290	G290T
1	G	R	2	1	1	FALSE	3888.67	TRUE	0.0051759	-0.0104707	290	290	G290R
1	G	S	2	1	1	FALSE	3635.67	TRUE	0.00534052	0.0308026	290	290	G290S
1	G	I	2	1	1	FALSE	21.6667	TRUE	0.0357522	-0.054716	290	290	G290I
1	G	H	2	1	1	FALSE	15.3333	TRUE	0.0410496	-0.00509865	290	290	G290H
1	G	L	2	1	1	FALSE	12.6667	TRUE	0.0501357	0.051029	290	290	G290L
1	G	E	2	1	1	FALSE	101.667	TRUE	0.0185541	0.0833087	290	290	G290E
1	G	D	2	1	1	FALSE	4924.33	TRUE	0.00513246	0.0443421	290	290	G290D
1	G	A	2	1	1	FALSE	5204	TRUE	0.00503413	0.00128207	290	290	G290A
2	N	K	1	1	1	FALSE	10424	TRUE	0.00479904	0.0208458	290	291	N291K
3	S	K	2	1	1	FALSE	17.3333	TRUE	0.0376573	-0.0276913	290	292	S292K
3	S	N	1	1	1	FALSE	5397.33	TRUE	0.00504908	0.0225703	290	292	S292N
3	S	T	2	1	1	FALSE	3922.67	TRUE	0.00523937	0.0263621	290	292	S292T
3	S	R	1	1	1	FALSE	14545.7	TRUE	0.0047133	0.000527148	290	292	S292R
4	R	K	1	1	1	FALSE	8063	TRUE	0.00489882	0.0422456	290	293	R293K
4	R	N	2	1	1	FALSE	56.3333	TRUE	0.0223617	0.029135	290	293	R293N
4	R	T	1	1	1	FALSE	5446.67	TRUE	0.00504065	0.0220661	290	293	R293T
5	G	K	2	1	1	FALSE	46	TRUE	0.0257048	0.0518346	290	294	G294K
5	G	T	2	1	1	FALSE	73.6667	TRUE	0.0195744	0.0162472	290	294	G294T
5	G	R	2	1	1	FALSE	11752	TRUE	0.00475658	0.000715109	290	294	G294R
5	G	S	2	1	1	FALSE	164.333	TRUE	0.0130393	-0.0114869	290	294	G294S
5	G	M	2	1	1	FALSE	34	TRUE	0.0294318	0.0467262	290	294	G294M
5	G	Q	2	1	1	FALSE	20.6667	TRUE	0.035602	0.0105512	290	294	G294Q
5	G	P	2	1	1	FALSE	52.6667	TRUE	0.0234039	0.0263361	290	294	G294P
5	G	L	2	1	1	FALSE	200.333	TRUE	0.0125562	0.0274153	290	294	G294L
5	G	E	2	1	1	FALSE	10414.3	TRUE	0.00481659	0.0402033	290	294	G294E
5	G	D	2	1	1	FALSE	111.667	TRUE	0.0162179	0.0327301	290	294	G294D
5	G	A	2	1	1	FALSE	19317.3	TRUE	0.00466194	-0.0111087	290	294	G294A
6	G	N	2	1	1	FALSE	100.667	TRUE	0.0150582	-0.0737006	290	295	G295N
6	G	T	2	1	1	FALSE	72.3333	TRUE	0.0203906	0.0487248	290	295	G295T
6	G	R	2	1	1	FALSE	6782	TRUE	0.00491461	-0.00416042	290	295	G295R
6	G	S	2	1	1	FALSE	9438.33	TRUE	0.00482002	0.0109837	290	295	G295S
6	G	I	2	1	1	FALSE	102.333	TRUE	0.0165471	0.0142709	290	295	G295I
6	G	H	2	1	1	FALSE	23	TRUE	0.0377015	0.0603904	290	295	G295H
6	G	P	2	1	1	FALSE	20	TRUE	0.0377448	0.0443853	290	295	G295P
6	G	L	2	1	1	FALSE	71.3333	TRUE	0.019174	-0.00456867	290	295	G295L
6	G	E	2	1	1	FALSE	220.333	TRUE	0.0127954	0.0800995	290	295	G295E
6	G	D	2	1	1	FALSE	9839	TRUE	0.0048242	0.0327591	290	295	G295D
6	G	A	2	1	1	FALSE	6659.33	TRUE	0.00493961	0.0139346	290	295	G295A
7	G	K	2	1	1	FALSE	86	TRUE	0.0183093	0.0210773	290	296	G296K
7	G	T	2	1	1	FALSE	33	TRUE	0.028679	-0.00268304	290	296	G296T
7	G	R	1	1	1	FALSE	12563	TRUE	0.0047445	0.004177	290	296	G296R
7	G	S	2	1	1	FALSE	133.667	TRUE	0.0159596	0.0755951	290	296	G296S
7	G	I	2	1	1	FALSE	85.3333	TRUE	0.0176947	-0.00375003	290	296	G296I
7	G	Q	2	1	1	FALSE	67	TRUE	0.0188084	-0.0442241	290	296	G296Q
7	G	P	2	1	1	FALSE	60.3333	TRUE	0.0203317	-0.0148196	290	296	G296P
7	G	L	2	1	1	FALSE	83	TRUE	0.0179594	-0.0052895	290	296	G296L
7	G	E	1	1	1	FALSE	8344.33	TRUE	0.00487955	0.0335352	290	296	G296E
7	G	D	2	1	1	FALSE	105	TRUE	0.0172195	0.0449219	290	296	G296D
7	G	A	1	1	1	FALSE	5349.67	TRUE	0.00504076	0.0172093	290	296	G296A
8	A	N	2	1	1	FALSE	59.3333	TRUE	0.022073	0.0277435	290	297	A297N
8	A	T	2	1	1	FALSE	7419.33	TRUE	0.00490008	0.0151132	290	297	A297T
8	A	S	2	1	1	FALSE	7427	TRUE	0.00489423	0.00908873	290	297	A297S
8	A	I	2	1	1	FALSE	54	TRUE	0.0226299	0.00587509	290	297	A297I
8	A	H	2	1	1	FALSE	34.6667	TRUE	0.0260734	-0.0381599	290	297	A297H
8	A	P	2	1	1	FALSE	5409.67	TRUE	0.00500691	-0.00515741	290	297	A297P
8	A	R	2	1	1	FALSE	12.3333	TRUE	0.0424784	-0.0343878	290	297	A297R
8	A	L	2	1	1	FALSE	51.6667	TRUE	0.0227486	-0.000486453	290	297	A297L
8	A	E	2	1	1	FALSE	143.667	TRUE	0.0149204	0.0480789	290	297	A297E
8	A	D	2	1	1	FALSE	7067.67	TRUE	0.00493147	0.029268	290	297	A297D
9	G	N	2	1	1	FALSE	44.6667	TRUE	0.0235608	-0.0161231	290	298	G298N
9	G	T	2	1	1	FALSE	37.3333	TRUE	0.0274375	0.023278	290	298	G298T
9	G	R	2	1	1	FALSE	3801.67	TRUE	0.0051948	-0.00476242	290	298	G298R
9	G	S	2	1	1	FALSE	6095.67	TRUE	0.00496628	0.0051105	290	298	G298S
9	G	I	2	1	1	FALSE	32.3333	TRUE	0.0281238	-0.00796857	290	298	G298I
9	G	H	2	1	1	FALSE	14.6667	TRUE	0.0385167	-0.0695994	290	298	G298H
9	G	P	2	1	1	FALSE	16	TRUE	0.0399477	0.00433877	290	298	G298P
9	G	L	2	1	1	FALSE	22.3333	TRUE	0.0376732	0.0626896	290	298	G298L
9	G	E	2	1	1	FALSE	73.6667	TRUE	0.0203741	0.0497547	290	298	G298E
9	G	D	2	1	1	FALSE	6709	TRUE	0.00497018	0.0398392	290	298	G298D
9	G	A	2	1	1	FALSE	3533.33	TRUE	0.00526436	0.00670515	290	298	G298A
10	L	K	2	1	1	FALSE	11.3333	TRUE	0.046108	-0.0255161	290	299	L299K
10	L	T	2	1	1	FALSE	17.6667	TRUE	0.0437731	0.093632	290	299	L299T
10	L	R	2	1	1	FALSE	29.3333	TRUE	0.0306928	0.0199076	290	299	L299R
10	L	I	2	1	1	FALSE	52.6667	TRUE	0.0240527	0.0575911	290	299	L299I
10	L	M	1	1	1	FALSE	3376.33	TRUE	0.00527318	-0.00347888	290	299	L299M
10	L	Q	2	1	1	FALSE	35	TRUE	0.031743	0.0767567	290	299	L299Q
10	L	E	2	1	1	FALSE	53.3333	TRUE	0.0236847	0.0512405	290	299	L299E
10	L	A	2	1	1	FALSE	66.3333	TRUE	0.0219883	0.0669705	290	299	L299A
10	L	G	2	1	1	FALSE	42.3333	TRUE	0.0261303	0.036642	290	299	L299G
10	L	V	2	1	1	FALSE	4222.33	TRUE	0.00515161	0.00689908	290	299	L299V
10	L	*	2	1	1	TRUE	5087	TRUE	0.00488198	-0.18431	290	299	L299*
10	L	Y	2	1	1	FALSE	17.6667	TRUE	0.0351108	-0.0640037	290	299	L299Y
10	L	S	2	1	1	FALSE	4218.67	TRUE	0.00518301	0.0263859	290	299	L299S
10	L	C	2	1	1	FALSE	26.3333	TRUE	0.0311451	-0.010938	290	299	L299C
10	L	W	1	1	1	FALSE	4966.33	TRUE	0.00500486	-0.0400051	290	299	L299W
10	L	F	1	1	1	FALSE	8725.67	TRUE	0.00481809	-0.0202011	290	299	L299F
11	G	K	2	1	1	FALSE	75.3333	TRUE	0.0203847	0.0542081	290	300	G300K
11	G	T	2	1	1	FALSE	11.3333	TRUE	0.0598304	0.106121	290	300	G300T
11	G	R	1	1	1	FALSE	10627.7	TRUE	0.00477526	-0.0059584	290	300	G300R
11	G	S	2	1	1	FALSE	99	TRUE	0.0167772	0.01432	290	300	G300S
11	G	I	2	1	1	FALSE	29	TRUE	0.0320101	0.0393023	290	300	G300I
11	G	Q	2	1	1	FALSE	62.6667	TRUE	0.0199468	-0.0173245	290	300	G300Q
11	G	L	2	1	1	FALSE	85	TRUE	0.0185236	0.0265786	290	300	G300L
11	G	E	1	1	1	FALSE	6422	TRUE	0.00499356	0.0441563	290	300	G300E
11	G	D	2	1	1	FALSE	58	TRUE	0.0236151	0.0691306	290	300	G300D
11	G	A	1	1	1	FALSE	4545.33	TRUE	0.00510762	0.00658675	290	300	G300A
12	N	K	1	1	1	FALSE	11039.3	TRUE	0.00480147	0.0418678	290	301	N301K
13	N	K	1	1	1	FALSE	7439.67	TRUE	0.00493101	0.045195	290	302	N302K
14	Q	K	1	1	1	FALSE	4615.67	TRUE	0.00516973	0.0479157	290	303	Q303K
14	Q	N	2	1	1	FALSE	20.3333	TRUE	0.0373848	0.0251374	290	303	Q303N
14	Q	R	2	1	1	FALSE	3426.67	TRUE	0.0052955	0.0131138	290	303	Q303R
15	G	N	2	1	1	FALSE	50.3333	TRUE	0.0212952	-0.0626157	290	304	G304N
15	G	T	2	1	1	FALSE	15	TRUE	0.038995	-0.040742	290	304	G304T
15	G	R	2	1	1	FALSE	3316.67	TRUE	0.00528681	-0.00406404	290	304	G304R
15	G	S	2	1	1	FALSE	6024.67	TRUE	0.00498181	0.0138379	290	304	G304S
15	G	I	2	1	1	FALSE	18.3333	TRUE	0.0408599	0.0615807	290	304	G304I
15	G	H	2	1	1	FALSE	10.3333	TRUE	0.0482889	-0.026995	290	304	G304H
15	G	P	2	1	1	FALSE	17.3333	TRUE	0.0424982	-0.014137	290	304	G304P
15	G	L	2	1	1	FALSE	24.6667	TRUE	0.031987	-0.0225426	290	304	G304L
15	G	E	2	1	1	FALSE	110.333	TRUE	0.0162327	0.0205782	290	304	G304E
15	G	D	2	1	1	FALSE	6156	TRUE	0.0050188	0.0503265	290	304	G304D
15	G	A	2	1	1	FALSE	3175.33	TRUE	0.00531042	-0.0077604	290	304	G304A
16	S	K	2	1	1	FALSE	36.6667	TRUE	0.0308885	0.107043	290	305	S305K
16	S	N	2	1	1	FALSE	4896	TRUE	0.00505457	-0.00514458	290	305	S305N
16	S	T	2	1	1	FALSE	3405	TRUE	0.00526812	-0.00372917	290	305	S305T
16	S	R	1	1	1	FALSE	12668.3	TRUE	0.00473678	-0.00269887	290	305	S305R
17	N	K	1	1	1	FALSE	7846.67	TRUE	0.00493331	0.0649076	290	306	N306K
18	M	K	2	1	1	FALSE	3864.67	TRUE	0.00541071	0.100321	290	307	M307K
18	M	N	2	1	1	FALSE	17.3333	TRUE	0.0403959	0.0378421	290	307	M307N
18	M	T	2	1	1	FALSE	2972.33	TRUE	0.00551158	0.0550637	290	307	M307T
18	M	R	2	1	1	FALSE	3592.33	TRUE	0.00532569	0.0432671	290	307	M307R
18	M	S	2	1	1	FALSE	94.3333	TRUE	0.0180408	0.0483635	290	307	M307S
18	M	I	1	1	1	FALSE	16727.7	TRUE	0.00469723	0.0193627	290	307	M307I
19	G	N	2	1	1	FALSE	96.6667	TRUE	0.0166068	7.24875e-05	290	308	G308N
19	G	T	2	1	1	FALSE	60	TRUE	0.0206699	-0.00483192	290	308	G308T
19	G	R	2	1	1	FALSE	3800.33	TRUE	0.00526606	0.0326329	290	308	G308R
19	G	S	2	1	1	FALSE	10041.3	TRUE	0.004805	0.0143351	290	308	G308S
19	G	I	2	1	1	FALSE	51.3333	TRUE	0.0216673	-0.0295618	290	308	G308I
19	G	H	2	1	1	FALSE	55	TRUE	0.0218175	-0.00200864	290	308	G308H
19	G	L	2	1	1	FALSE	23.6667	TRUE	0.0335101	0.0249888	290	308	G308L
19	G	E	2	1	1	FALSE	107.333	TRUE	0.0169844	0.0447503	290	308	G308E
19	G	D	2	1	1	FALSE	9701	TRUE	0.00486308	0.0677634	290	308	G308D
19	G	A	2	1	1	FALSE	4603.33	TRUE	0.00511496	0.0122803	290	308	G308A
20	G	N	2	1	1	FALSE	152.333	TRUE	0.0136482	0.00288069	290	309	G309N
20	G	T	2	1	1	FALSE	56.6667	TRUE	0.0241862	0.0688676	290	309	G309T
20	G	R	2	1	1	FALSE	3852.33	TRUE	0.00527058	0.0386551	290	309	G309R
20	G	S	2	1	1	FALSE	9039	TRUE	0.00484273	0.0233947	290	309	G309S
20	G	I	2	1	1	FALSE	58.6667	TRUE	0.0189882	-0.0786879	290	309	G309I
20	G	H	2	1	1	FALSE	59	TRUE	0.0219542	0.0222879	290	309	G309H
20	G	P	2	1	1	FALSE	35.6667	TRUE	0.028382	0.0454238	290	309	G309P
20	G	L	2	1	1	FALSE	66	TRUE	0.0183667	-0.0789002	290	309	G309L
20	G	E	2	1	1	FALSE	98	TRUE	0.0183194	0.0629876	290	309	G309E
20	G	D	2	1	1	FALSE	9106.33	TRUE	0.00490131	0.08353	290	309	G309D
20	G	A	2	1	1	FALSE	3947.67	TRUE	0.00520062	0.0108767	290	309	G309A
21	G	K	2	1	1	FALSE	189.333	TRUE	0.0143398	0.105439	290	310	G310K
21	G	T	2	1	1	FALSE	52	TRUE	0.0240081	0.0429612	290	310	G310T
21	G	R	2	1	1	FALSE	14438.3	TRUE	0.00473776	0.0417434	290	310	G310R
21	G	S	2	1	1	FALSE	126.333	TRUE	0.0149333	0.0130721	290	310	G310S
21	G	M	2	1	1	FALSE	59.3333	TRUE	0.0207077	-0.00525337	290	310	G310M
21	G	Q	2	1	1	FALSE	52	TRUE	0.0236226	0.0396837	290	310	G310Q
21	G	P	2	1	1	FALSE	25.6667	TRUE	0.030296	-0.0254297	290	310	G310P
21	G	L	2	1	1	FALSE	126.667	TRUE	0.0139276	-0.055167	290	310	G310L
21	G	E	2	1	1	FALSE	10404.7	TRUE	0.00485121	0.0786358	290	310	G310E
21	G	D	2	1	1	FALSE	171.333	TRUE	0.014954	0.101959	290	310	G310D
21	G	A	2	1	1	FALSE	3878	TRUE	0.00516928	-0.0124193	290	310	G310A
22	M	K	2	1	1	FALSE	3794	TRUE	0.00561438	0.15649	290	311	M311K
22	M	N	2	1	1	FALSE	17.6667	TRUE	0.0406407	0.0170264	290	311	M311N
22	M	T	2	1	1	FALSE	3924	TRUE	0.00530008	0.0591794	290	311	M311T
22	M	R	2	1	1	FALSE	5004.33	TRUE	0.0052531	0.112989	290	311	M311R
22	M	S	2	1	1	FALSE	14.3333	TRUE	0.0453178	0.0213653	290	311	M311S
22	M	I	1	1	1	FALSE	19387.3	TRUE	0.00466432	-0.00621828	290	311	M311I
23	N	K	1	1	1	FALSE	11062	TRUE	0.00485085	0.0980245	290	312	N312K
24	F	N	2	1	1	FALSE	10	TRUE	0.0616548	0.077746	290	313	F313N
24	F	T	2	1	1	FALSE	17.6667	TRUE	0.0517541	0.142256	290	313	F313T
24	F	S	2	1	1	FALSE	2749	TRUE	0.00591164	0.143635	290	313	F313S
24	F	I	2	1	1	FALSE	3746	TRUE	0.00533813	0.0614198	290	313	F313I
24	F	M	2	1	1	FALSE	60.3333	TRUE	0.0256736	0.0965938	290	313	F313M
24	F	R	2	1	1	FALSE	12.6667	TRUE	0.0707721	0.249613	290	313	F313R
24	F	L	2	1	1	FALSE	12150.7	TRUE	0.00478847	0.059694	290	313	F313L
24	F	D	2	1	1	FALSE	22.3333	TRUE	0.0502416	0.177408	290	313	F313D
24	F	A	2	1	1	FALSE	14.3333	TRUE	0.0562398	0.174555	290	313	F313A
24	F	G	2	1	1	FALSE	18.6667	TRUE	0.0427161	0.105655	290	313	F313G
24	F	V	2	1	1	FALSE	3927	TRUE	0.00540315	0.101021	290	313	F313V
24	F	*	2	1	1	TRUE	85.3333	TRUE	0.0146701	-0.192769	290	313	F313*
24	F	Y	2	1	1	FALSE	3257.33	TRUE	0.0054308	0.0541293	290	313	F313Y
24	F	C	2	1	1	FALSE	3939.33	TRUE	0.00535472	0.0848037	290	313	F313C
24	F	W	2	1	1	FALSE	22.3333	TRUE	0.0370517	0.0439281	290	313	F313W
25	G	N	2	1	1	FALSE	170.333	TRUE	0.0135683	0.0406699	290	314	G314N
25	G	T	3	1	1	FALSE	92.3333	TRUE	0.016091	-0.0417088	290	314	G314T
25	G	R	2	1	1	FALSE	3591	TRUE	0.00536654	0.060268	290	314	G314R
25	G	S	2	1	1	FALSE	9127	TRUE	0.00482472	0.00647633	290	314	G314S
25	G	I	2	1	1	FALSE	15	TRUE	0.035326	-0.159257	290	314	G314I
25	G	H	2	1	1	FALSE	37	TRUE	0.0251659	-0.0401861	290	314	G314H
25	G	L	2	1	1	FALSE	31.3333	TRUE	0.0237687	-0.190813	290	314	G314L
25	G	E	2	1	1	FALSE	66	TRUE	0.0213115	0.0341181	290	314	G314E
25	G	D	2	1	1	FALSE	9114	TRUE	0.00494569	0.117313	290	314	G314D
25	G	A	2	1	1	FALSE	3729	TRUE	0.00508215	-0.091836	290	314	G314A
26	A	K	2	1	1	FALSE	52.3333	TRUE	0.030472	0.184912	290	315	A315K
26	A	T	2	1	1	FALSE	9732	TRUE	0.00481951	0.0236352	290	315	A315T
26	A	R	2	1	1	FALSE	95	TRUE	0.0195661	0.0929421	290	315	A315R
26	A	M	2	1	1	FALSE	184.333	TRUE	0.0114085	-0.0879619	290	315	A315M
26	A	Q	2	1	1	FALSE	28	TRUE	0.0356327	0.0928999	290	315	A315Q
26	A	P	2	1	1	FALSE	3436	TRUE	0.00524171	-0.0143373	290	315	A315P
26	A	L	2	1	1	FALSE	73.3333	TRUE	0.0164141	-0.152507	290	315	A315L
26	A	E	2	1	1	FALSE	5873.33	TRUE	0.00520062	0.134851	290	315	A315E
26	A	D	2	1	1	FALSE	45.6667	TRUE	0.0293481	0.127039	290	315	A315D
27	F	N	2	1	1	FALSE	28.6667	TRUE	0.0423228	0.206802	290	316	F316N
27	F	T	2	1	1	FALSE	35	TRUE	0.0382881	0.206278	290	316	F316T
27	F	S	2	1	1	FALSE	2623	TRUE	0.00609095	0.169894	290	316	F316S
27	F	I	2	1	1	FALSE	3360	TRUE	0.00538667	0.0450344	290	316	F316I
27	F	L	2	1	1	FALSE	13144.3	TRUE	0.00477604	0.0672023	290	316	F316L
27	F	V	2	1	1	FALSE	3542	TRUE	0.00547919	0.0979564	290	316	F316V
27	F	*	2	1	1	TRUE	92.3333	TRUE	0.0151728	-0.127153	290	316	F316*
27	F	Y	1	1	1	FALSE	3692.67	TRUE	0.00538156	0.0757379	290	316	F316Y
27	F	C	1	1	1	FALSE	3164.67	TRUE	0.0056153	0.108361	290	316	F316C
27	F	W	2	1	1	FALSE	38	TRUE	0.0259081	-0.0109123	290	316	F316W
28	S	K	2	1	1	FALSE	91.6667	TRUE	0.0191733	0.0833984	290	317	S317K
28	S	N	1	1	1	FALSE	8864	TRUE	0.00484451	0.0203407	290	317	S317N
28	S	T	2	1	1	FALSE	3410.33	TRUE	0.00524985	-0.0132673	290	317	S317T
28	S	R	1	1	1	FALSE	13431	TRUE	0.0047555	0.0448021	290	317	S317R
29	I	K	2	1	1	FALSE	53	TRUE	0.0338888	0.240246	290	318	I318K
29	I	N	1	1	1	FALSE	2733	TRUE	0.00602318	0.166131	290	318	I318N
29	I	T	2	1	1	FALSE	2998.33	TRUE	0.00584887	0.15215	290	318	I318T
29	I	R	2	1	1	FALSE	46	TRUE	0.0344028	0.217272	290	318	I318R
29	I	S	2	1	1	FALSE	3912	TRUE	0.00563667	0.171592	290	318	I318S
29	I	M	1	1	1	FALSE	3624	TRUE	0.00535479	0.0595058	290	318	I318M
30	N	K	1	1	1	FALSE	6796	TRUE	0.00514947	0.152514	290	319	N319K
31	P	K	2	1	1	FALSE	40	TRUE	0.0210104	-0.178128	290	320	P320K
31	P	T	1	1	1	FALSE	4896	TRUE	0.00489624	-0.180871	290	320	P320T
31	P	R	2	1	1	FALSE	4965.67	TRUE	0.00490367	-0.158454	290	320	P320R
31	P	I	2	1	1	FALSE	16.3333	TRUE	0.0335875	-0.157426	290	320	P320I
31	P	Q	1	1	1	FALSE	4093.33	TRUE	0.00496148	-0.189007	290	320	P320Q
31	P	H	2	1	1	FALSE	49.3333	TRUE	0.0197779	-0.154585	290	320	P320H
32	A	N	2	1	1	FALSE	79.3333	TRUE	0.021134	0.0909318	290	321	A321N
32	A	T	2	1	1	FALSE	9920.33	TRUE	0.00483144	0.0425577	290	321	A321T
32	A	S	2	1	1	FALSE	5472.67	TRUE	0.00513318	0.0816198	290	321	A321S
32	A	I	2	1	1	FALSE	113	TRUE	0.0137419	-0.118338	290	321	A321I
32	A	H	2	1	1	FALSE	52	TRUE	0.0244531	0.0626162	290	321	A321H
32	A	P	2	1	1	FALSE	3427.33	TRUE	0.0053719	0.0474634	290	321	A321P
32	A	R	2	1	1	FALSE	28.3333	TRUE	0.0310734	0.0259188	290	321	A321R
32	A	L	2	1	1	FALSE	26	TRUE	0.0284506	-0.0794141	290	321	A321L
32	A	E	2	1	1	FALSE	51.3333	TRUE	0.0269295	0.115824	290	321	A321E
32	A	D	1	1	1	FALSE	4302.33	TRUE	0.00550589	0.159134	290	321	A321D
33	M	K	2	1	1	FALSE	3471.33	TRUE	0.00611287	0.242122	290	322	M322K
33	M	N	2	1	1	FALSE	71	TRUE	0.0289439	0.236932	290	322	M322N
33	M	T	2	1	1	FALSE	3068.67	TRUE	0.00587185	0.16374	290	322	M322T
33	M	R	2	1	1	FALSE	4074.33	TRUE	0.0058384	0.227701	290	322	M322R
33	M	S	2	1	1	FALSE	41	TRUE	0.0375792	0.236358	290	322	M322S
33	M	I	1	1	1	FALSE	20156.7	TRUE	0.00464881	-0.03643	290	322	M322I
34	M	K	2	1	1	FALSE	3726	TRUE	0.00604206	0.245771	290	323	M323K
34	M	N	2	1	1	FALSE	14	TRUE	0.0930097	0.373127	290	323	M323N
34	M	T	2	1	1	FALSE	3183.67	TRUE	0.0060209	0.20275	290	323	M323T
34	M	R	2	1	1	FALSE	3625.67	TRUE	0.00597268	0.225654	290	323	M323R
34	M	S	2	1	1	FALSE	54	TRUE	0.0364403	0.282379	290	323	M323S
34	M	I	1	1	1	FALSE	18362.3	TRUE	0.00466314	-0.0298596	290	323	M323I
35	A	N	2	1	1	FALSE	118	TRUE	0.0186807	0.131706	290	324	A324N
35	A	T	2	1	1	FALSE	16365.7	TRUE	0.00473086	0.0733044	290	324	A324T
35	A	S	2	1	1	FALSE	6416.67	TRUE	0.00509827	0.111194	290	324	A324S
35	A	I	2	1	1	FALSE	126.333	TRUE	0.0125577	-0.170212	290	324	A324I
35	A	Q	3	1	1	FALSE	12.6667	TRUE	0.0532492	0.0752813	290	324	A324Q
35	A	H	2	1	1	FALSE	13	TRUE	0.0427248	-0.0270541	290	324	A324H
35	A	P	2	1	1	FALSE	4132.33	TRUE	0.00553683	0.159505	290	324	A324P
35	A	R	2	1	1	FALSE	12	TRUE	0.0553239	0.0919518	290	324	A324R
35	A	L	2	1	1	FALSE	32	TRUE	0.0245169	-0.141599	290	324	A324L
35	A	E	2	1	1	FALSE	54	TRUE	0.0284814	0.15627	290	324	A324E
35	A	D	2	1	1	FALSE	5413.33	TRUE	0.00541554	0.193546	290	324	A324D
36	A	N	2	1	1	FALSE	105	TRUE	0.0173843	0.0520028	290	325	A325N
36	A	T	2	1	1	FALSE	15920.7	TRUE	0.00467063	-0.0644077	290	325	A325T
36	A	S	2	1	1	FALSE	6138.67	TRUE	0.00499681	0.0347525	290	325	A325S
36	A	I	2	1	1	FALSE	148	TRUE	0.0113917	-0.22731	290	325	A325I
36	A	H	2	1	1	FALSE	36	TRUE	0.0290838	0.0498344	290	325	A325H
36	A	P	2	1	1	FALSE	4383.67	TRUE	0.00544713	0.146528	290	325	A325P
36	A	R	2	1	1	FALSE	25	TRUE	0.0316821	-0.0165827	290	325	A325R
36	A	L	2	1	1	FALSE	63	TRUE	0.0165453	-0.228599	290	325	A325L
36	A	E	2	1	1	FALSE	144.333	TRUE	0.0154142	0.0782684	290	325	A325E
36	A	D	1	1	1	FALSE	5954	TRUE	0.00534134	0.19203	290	325	A325D
37	A	N	2	1	1	FALSE	58.3333	TRUE	0.0327042	0.226714	290	326	A326N
37	A	T	2	1	1	FALSE	18015.3	TRUE	0.00470235	0.055289	290	326	A326T
37	A	R	3	1	1	FALSE	46.3333	TRUE	0.0284751	0.120785	290	326	A326R
37	A	S	2	1	1	FALSE	7599.67	TRUE	0.00501637	0.113267	290	326	A326S
37	A	I	2	1	1	FALSE	158.333	TRUE	0.0121033	-0.0933718	290	326	A326I
37	A	H	2	1	1	FALSE	44	TRUE	0.0270015	0.072215	290	326	A326H
37	A	P	2	1	1	FALSE	4151.33	TRUE	0.0055685	0.167411	290	326	A326P
37	A	L	2	1	1	FALSE	77.3333	TRUE	0.0160216	-0.146974	290	326	A326L
37	A	E	2	1	1	FALSE	88	TRUE	0.0257192	0.231071	290	326	A326E
37	A	D	1	1	1	FALSE	5550.67	TRUE	0.00563757	0.257464	290	326	A326D
38	Q	K	2	1	1	FALSE	5071.33	TRUE	0.0053754	0.16296	290	327	Q327K
38	Q	N	2	1	1	FALSE	14	TRUE	0.0478513	0.0574733	290	327	Q327N
38	Q	T	2	1	1	FALSE	28	TRUE	0.0288541	-0.0319758	290	327	Q327T
38	Q	R	2	1	1	FALSE	6094.67	TRUE	0.0050986	0.0963137	290	327	Q327R
38	Q	M	2	1	1	FALSE	69.3333	TRUE	0.0161102	-0.220262	290	327	Q327M
38	Q	H	1	1	1	FALSE	9444.67	TRUE	0.00471719	-0.19095	290	327	Q327H
39	A	K	2	1	1	FALSE	86.6667	TRUE	0.0218847	0.134268	290	328	A328K
39	A	T	1	1	1	FALSE	16021	TRUE	0.00469026	-0.00977138	290	328	A328T
39	A	R	2	1	1	FALSE	54	TRUE	0.0275319	0.134179	290	328	A328R
39	A	I	2	1	1	FALSE	108	TRUE	0.013197	-0.205999	290	328	A328I
39	A	M	3	1	1	FALSE	18	TRUE	0.0338595	-0.076642	290	328	A328M
39	A	Q	2	1	1	FALSE	17.3333	TRUE	0.0435232	0.0821271	290	328	A328Q
39	A	P	1	1	1	FALSE	4534.67	TRUE	0.00555154	0.186937	290	328	A328P
39	A	L	2	1	1	FALSE	54.6667	TRUE	0.0189432	-0.134528	290	328	A328L
39	A	E	1	1	1	FALSE	5742.33	TRUE	0.00531117	0.173379	290	328	A328E
39	A	D	2	1	1	FALSE	29.3333	TRUE	0.0441427	0.206324	290	328	A328D
40	A	K	2	1	1	FALSE	86	TRUE	0.028034	0.268108	290	329	A329K
40	A	T	1	1	1	FALSE	15360.7	TRUE	0.00465195	-0.152295	290	329	A329T
40	A	R	2	1	1	FALSE	95.3333	TRUE	0.0253853	0.227434	290	329	A329R
40	A	I	2	1	1	FALSE	120.667	TRUE	0.0125962	-0.18945	290	329	A329I
40	A	Q	2	1	1	FALSE	29	TRUE	0.0398964	0.154661	290	329	A329Q
40	A	P	1	1	1	FALSE	3751	TRUE	0.00571768	0.178956	290	329	A329P
40	A	E	1	1	1	FALSE	5500.67	TRUE	0.00555939	0.237047	290	329	A329E
40	A	D	2	1	1	FALSE	66.3333	TRUE	0.0217164	0.0592645	290	329	A329D
41	L	K	2	1	1	FALSE	21	TRUE	0.0675939	0.307412	290	330	L330K
41	L	T	2	1	1	FALSE	24	TRUE	0.0466567	0.199973	290	330	L330T
41	L	R	2	1	1	FALSE	4280.33	TRUE	0.0057442	0.220117	290	330	L330R
41	L	I	1	1	1	FALSE	4229.33	TRUE	0.00510295	-0.0258952	290	330	L330I
41	L	Q	1	1	1	FALSE	3030.33	TRUE	0.00605814	0.199446	290	330	L330Q
41	L	P	1	1	1	FALSE	3087.33	TRUE	0.0060401	0.200627	290	330	L330P
42	Q	K	2	1	1	FALSE	2900	TRUE	0.00610158	0.182517	290	331	Q331K
42	Q	T	2	1	1	FALSE	15	TRUE	0.0373199	-0.0887791	290	331	Q331T
42	Q	R	2	1	1	FALSE	4009.33	TRUE	0.00527511	0.057147	290	331	Q331R
42	Q	H	1	1	1	FALSE	6391	TRUE	0.00493034	-0.0115633	290	331	Q331H
42	Q	P	2	1	1	FALSE	3682.33	TRUE	0.00569437	0.169937	290	331	Q331P
42	Q	L	2	1	1	FALSE	4474.67	TRUE	0.0049095	-0.213443	290	331	Q331L
42	Q	E	2	1	1	FALSE	3392.33	TRUE	0.00570965	0.151361	290	331	Q331E
42	Q	D	2	1	1	FALSE	31.3333	TRUE	0.0484019	0.281769	290	331	Q331D
42	Q	A	2	1	1	FALSE	29	TRUE	0.0243386	-0.201288	290	331	Q331A
42	Q	G	2	1	1	FALSE	57.3333	TRUE	0.0230446	0.0591709	290	331	Q331G
42	Q	V	2	1	1	FALSE	44	TRUE	0.0198876	-0.192399	290	331	Q331V
42	Q	Y	2	1	1	FALSE	12.3333	TRUE	0.0392839	-0.139275	290	331	Q331Y
42	Q	*	1	1	1	TRUE	3169	TRUE	0.0051092	-0.175446	290	331	Q331*
42	Q	S	2	1	1	FALSE	17.6667	TRUE	0.0358204	-0.0323343	290	331	Q331S
42	Q	W	2	1	1	FALSE	42.6667	TRUE	0.0196277	-0.263254	290	331	Q331W
41	L	E	2	1	1	FALSE	14.6667	TRUE	0.063696	0.158335	290	330	L330E
41	L	A	2	1	1	FALSE	10	TRUE	0.0694204	0.154437	290	330	L330A
41	L	G	2	1	1	FALSE	78.3333	TRUE	0.024838	0.190516	290	330	L330G
41	L	V	1	1	1	FALSE	5195.67	TRUE	0.00504256	0.0103452	290	330	L330V
41	L	*	2	1	1	TRUE	24	TRUE	0.0272077	-0.220884	290	330	L330*
41	L	F	2	1	1	FALSE	46	TRUE	0.0204449	-0.125825	290	330	L330F
40	A	G	1	1	1	FALSE	6367	TRUE	0.00509452	0.106704	290	329	A329G
40	A	V	1	1	1	FALSE	7541.33	TRUE	0.00477281	-0.168369	290	329	A329V
40	A	*	2	1	1	TRUE	45.3333	TRUE	0.0195604	-0.211808	290	329	A329*
40	A	S	1	1	1	FALSE	6999	TRUE	0.00487536	-0.0316124	290	329	A329S
40	A	L	2	1	1	FALSE	62	TRUE	0.0171945	-0.17331	290	329	A329L
39	A	G	1	1	1	FALSE	5896	TRUE	0.00497136	-0.000317269	290	328	A328G
39	A	V	1	1	1	FALSE	8132.33	TRUE	0.00473615	-0.228685	290	328	A328V
39	A	*	2	1	1	TRUE	78.3333	TRUE	0.01458	-0.269082	290	328	A328*
39	A	S	1	1	1	FALSE	6182.67	TRUE	0.00503456	0.0620974	290	328	A328S
38	Q	P	2	1	1	FALSE	3580.33	TRUE	0.00577829	0.182778	290	327	Q327P
38	Q	L	2	1	1	FALSE	7916.67	TRUE	0.00474461	-0.221644	290	327	Q327L
38	Q	E	2	1	1	FALSE	5745	TRUE	0.00535147	0.187569	290	327	Q327E
38	Q	D	2	1	1	FALSE	32.3333	TRUE	0.034571	0.127877	290	327	Q327D
38	Q	G	2	1	1	FALSE	27.3333	TRUE	0.0272199	-0.105196	290	327	Q327G
38	Q	V	2	1	1	FALSE	50.6667	TRUE	0.0184489	-0.200977	290	327	Q327V
38	Q	*	2	1	1	TRUE	7229.33	TRUE	0.00476444	-0.224091	290	327	Q327*
38	Q	Y	2	1	1	FALSE	76.6667	TRUE	0.0153761	-0.197728	290	327	Q327Y
38	Q	S	2	1	1	FALSE	24	TRUE	0.0374758	0.0946945	290	327	Q327S
38	Q	W	2	1	1	FALSE	119.667	TRUE	0.0122442	-0.251618	290	327	Q327W
37	A	G	2	1	1	FALSE	5983.33	TRUE	0.00499067	0.0181843	290	326	A326G
37	A	V	2	1	1	FALSE	8118.67	TRUE	0.00479393	-0.0859163	290	326	A326V
37	A	Y	2	1	1	FALSE	51.6667	TRUE	0.0212243	-0.0602401	290	326	A326Y
37	A	C	2	1	1	FALSE	24.6667	TRUE	0.0286391	-0.106651	290	326	A326C
37	A	F	2	1	1	FALSE	26	TRUE	0.0274648	-0.1274	290	326	A326F
36	A	G	2	1	1	FALSE	6565	TRUE	0.00493581	0.00786826	290	325	A325G
36	A	V	2	1	1	FALSE	8503.67	TRUE	0.0047458	-0.167343	290	325	A325V
36	A	Y	2	1	1	FALSE	24.6667	TRUE	0.0268028	-0.18273	290	325	A325Y
36	A	C	2	1	1	FALSE	12	TRUE	0.0385448	-0.179877	290	325	A325C
36	A	F	2	1	1	FALSE	61	TRUE	0.016996	-0.223316	290	325	A325F
35	A	G	2	1	1	FALSE	6483.67	TRUE	0.00497102	0.0333208	290	324	A324G
35	A	V	2	1	1	FALSE	7624	TRUE	0.00476725	-0.175999	290	324	A324V
35	A	Y	2	1	1	FALSE	20	TRUE	0.0304689	-0.146861	290	324	A324Y
35	A	C	2	1	1	FALSE	45	TRUE	0.0205894	-0.133448	290	324	A324C
35	A	F	2	1	1	FALSE	100	TRUE	0.0133634	-0.230934	290	324	A324F
34	M	L	2	1	1	FALSE	9231.67	TRUE	0.00479234	-0.0325216	290	323	M323L
34	M	G	2	1	1	FALSE	10	TRUE	0.0768104	0.127244	290	323	M323G
34	M	V	2	1	1	FALSE	4018	TRUE	0.00512543	-0.0283432	290	323	M323V
34	M	*	2	1	1	TRUE	41	TRUE	0.0221088	-0.105231	290	323	M323*
34	M	W	2	1	1	FALSE	15.6667	TRUE	0.0334126	-0.162549	290	323	M323W
34	M	F	2	1	1	FALSE	15	TRUE	0.0391764	-0.0607078	290	323	M323F
33	M	Q	2	1	1	FALSE	23	TRUE	0.0493473	0.204085	290	322	M322Q
33	M	L	2	1	1	FALSE	7493	TRUE	0.00485204	-0.0341771	290	322	M322L
33	M	E	2	1	1	FALSE	12	TRUE	0.0463798	-0.00994578	290	322	M322E
33	M	G	2	1	1	FALSE	25.3333	TRUE	0.0335105	0.0170637	290	322	M322G
33	M	V	2	1	1	FALSE	3783.67	TRUE	0.00522403	0.0097992	290	322	M322V
33	M	*	2	1	1	TRUE	34.3333	TRUE	0.0234073	-0.132194	290	322	M322*
33	M	W	2	1	1	FALSE	35.6667	TRUE	0.0235859	-0.102356	290	322	M322W
33	M	F	2	1	1	FALSE	60.6667	TRUE	0.0199374	-0.047395	290	322	M322F
32	A	G	2	1	1	FALSE	5158.33	TRUE	0.00508746	0.0378999	290	321	A321G
32	A	V	2	1	1	FALSE	6393.67	TRUE	0.00486176	-0.0904288	290	321	A321V
32	A	Y	2	1	1	FALSE	82.6667	TRUE	0.0163337	-0.0828943	290	321	A321Y
32	A	C	2	1	1	FALSE	14.6667	TRUE	0.0374881	-0.110065	290	321	A321C
32	A	F	2	1	1	FALSE	32.3333	TRUE	0.023677	-0.165002	290	321	A321F
31	P	L	1	1	1	FALSE	4985	TRUE	0.00487308	-0.213514	290	320	P320L
31	P	E	2	1	1	FALSE	57.6667	TRUE	0.0186869	-0.119045	290	320	P320E
31	P	A	1	1	1	FALSE	5465	TRUE	0.00484385	-0.208752	290	320	P320A
31	P	G	2	1	1	FALSE	70	TRUE	0.0163569	-0.178593	290	320	P320G
31	P	V	2	1	1	FALSE	26.6667	TRUE	0.0250245	-0.227478	290	320	P320V
31	P	*	2	1	1	TRUE	118.667	TRUE	0.0132517	-0.131651	290	320	P320*
31	P	S	1	1	1	FALSE	6394	TRUE	0.00481121	-0.180769	290	320	P320S
30	N	T	2	1	1	FALSE	3536.33	TRUE	0.00518489	-0.0393357	290	319	N319T
30	N	R	2	1	1	FALSE	44.6667	TRUE	0.023853	-0.0488389	290	319	N319R
30	N	S	2	1	1	FALSE	4675.33	TRUE	0.00506184	-0.0152037	290	319	N319S
30	N	I	2	1	1	FALSE	5647.33	TRUE	0.00482923	-0.221435	290	319	N319I
30	N	M	2	1	1	FALSE	48.3333	TRUE	0.019191	-0.206227	290	319	N319M
30	N	H	2	1	1	FALSE	3746	TRUE	0.00510143	-0.0753214	290	319	N319H
30	N	E	2	1	1	FALSE	44	TRUE	0.0311815	0.142052	290	319	N319E
30	N	D	2	1	1	FALSE	4407	TRUE	0.00532875	0.1082	290	319	N319D
30	N	V	2	1	1	FALSE	41.3333	TRUE	0.0198515	-0.236076	290	319	N319V
30	N	*	2	1	1	TRUE	44.6667	TRUE	0.0202549	-0.174038	290	319	N319*
30	N	Y	2	1	1	FALSE	5287.33	TRUE	0.00486944	-0.178544	290	319	N319Y
30	N	F	2	1	1	FALSE	13.6667	TRUE	0.0339414	-0.292316	290	319	N319F
29	I	H	2	1	1	FALSE	19.6667	TRUE	0.0448097	0.125575	290	318	I318H
29	I	P	2	1	1	FALSE	14.3333	TRUE	0.0550231	0.161914	290	318	I318P
29	I	L	2	1	1	FALSE	4016	TRUE	0.00521325	0.0267432	290	318	I318L
29	I	D	2	1	1	FALSE	34	TRUE	0.0443226	0.25703	290	318	I318D
29	I	G	2	1	1	FALSE	25.6667	TRUE	0.0411984	0.135343	290	318	I318G
29	I	V	2	1	1	FALSE	4176.33	TRUE	0.0052425	0.054177	290	318	I318V
29	I	C	2	1	1	FALSE	15	TRUE	0.0404475	-0.0028919	290	318	I318C
29	I	F	2	1	1	FALSE	5085	TRUE	0.00503928	-0.000465866	290	318	I318F
28	S	I	2	1	1	FALSE	4850.33	TRUE	0.00490826	-0.163705	290	317	S317I
28	S	M	2	1	1	FALSE	27.3333	TRUE	0.026861	-0.100092	290	317	S317M
28	S	H	2	1	1	FALSE	76.6667	TRUE	0.0186562	0.00895404	290	317	S317H
28	S	P	2	1	1	FALSE	34	TRUE	0.027788	0.00822531	290	317	S317P
28	S	L	2	1	1	FALSE	12	TRUE	0.0404075	-0.156767	290	317	S317L
28	S	D	2	1	1	FALSE	39	TRUE	0.0288274	0.0626708	290	317	S317D
28	S	A	2	1	1	FALSE	18.6667	TRUE	0.0401786	0.0630824	290	317	S317A
28	S	G	2	1	1	FALSE	4968.33	TRUE	0.0050401	-0.00865701	290	317	S317G
28	S	V	2	1	1	FALSE	37	TRUE	0.0213945	-0.221902	290	317	S317V
28	S	Y	2	1	1	FALSE	117	TRUE	0.0131951	-0.144225	290	317	S317Y
28	S	*	2	1	1	TRUE	15.6667	TRUE	0.0394866	-0.0906559	290	317	S317*
28	S	C	1	1	1	FALSE	5553.33	TRUE	0.00490343	-0.098807	290	317	S317C
28	S	F	2	1	1	FALSE	38	TRUE	0.0223006	-0.128419	290	317	S317F
26	A	G	2	1	1	FALSE	6245.67	TRUE	0.00497469	0.0224388	290	315	A315G
26	A	V	2	1	1	FALSE	7403.33	TRUE	0.00481242	-0.0970473	290	315	A315V
26	A	S	2	1	1	FALSE	5133.67	TRUE	0.00508673	0.0332119	290	315	A315S
26	A	W	2	1	1	FALSE	57.6667	TRUE	0.0178116	-0.167838	290	315	A315W
25	G	V	2	1	1	FALSE	5662	TRUE	0.00483229	-0.214018	290	314	G314V
25	G	Y	2	1	1	FALSE	26.3333	TRUE	0.0300296	-0.0365116	290	314	G314Y
25	G	*	2	1	1	TRUE	15.3333	TRUE	0.0382545	-0.0728161	290	314	G314*
25	G	C	2	1	1	FALSE	5003.33	TRUE	0.00489469	-0.17048	290	314	G314C
25	G	W	2	1	1	FALSE	24.6667	TRUE	0.0266105	-0.180774	290	314	G314W
25	G	F	2	1	1	FALSE	20	TRUE	0.0289334	-0.215922	290	314	G314F
23	N	T	2	1	1	FALSE	4033.67	TRUE	0.00505936	-0.0794335	290	312	N312T
23	N	R	2	1	1	FALSE	50.3333	TRUE	0.0269213	0.109854	290	312	N312R
23	N	S	1	1	1	FALSE	3920.67	TRUE	0.00514271	-0.0251804	290	312	N312S
23	N	I	2	1	1	FALSE	5883.33	TRUE	0.00481809	-0.221913	290	312	N312I
23	N	Q	2	1	1	FALSE	63.6667	TRUE	0.0200407	-0.00469213	290	312	N312Q
23	N	H	1	1	1	FALSE	4801.67	TRUE	0.00503675	-0.0249124	290	312	N312H
23	N	P	2	1	1	FALSE	15.6667	TRUE	0.0382371	-0.0514165	290	312	N312P
23	N	L	2	1	1	FALSE	40	TRUE	0.0208597	-0.203585	290	312	N312L
23	N	E	2	1	1	FALSE	57.3333	TRUE	0.0232321	0.0431083	290	312	N312E
23	N	D	1	1	1	FALSE	5108	TRUE	0.00516467	0.0755511	290	312	N312D
23	N	A	2	1	1	FALSE	20	TRUE	0.0306305	-0.125766	290	312	N312A
23	N	G	2	1	1	FALSE	27	TRUE	0.032322	0.0396091	290	312	N312G
23	N	V	2	1	1	FALSE	68	TRUE	0.0158088	-0.247494	290	312	N312V
23	N	*	2	1	1	TRUE	144.667	TRUE	0.0115509	-0.204242	290	312	N312*
23	N	Y	1	1	1	FALSE	5440.67	TRUE	0.00484947	-0.200771	290	312	N312Y
23	N	F	2	1	1	FALSE	19	TRUE	0.0297183	-0.207155	290	312	N312F
22	M	P	2	1	1	FALSE	28	TRUE	0.0377033	0.124361	290	311	M311P
22	M	L	2	1	1	FALSE	9038.33	TRUE	0.00482181	0.000427975	290	311	M311L
22	M	E	2	1	1	FALSE	26.6667	TRUE	0.0352539	0.082049	290	311	M311E
22	M	A	2	1	1	FALSE	28.3333	TRUE	0.0335904	0.063616	290	311	M311A
22	M	G	2	1	1	FALSE	24	TRUE	0.0337925	0.0203847	290	311	M311G
22	M	V	2	1	1	FALSE	4473.67	TRUE	0.00513532	0.0189647	290	311	M311V
22	M	W	2	1	1	FALSE	43.3333	TRUE	0.0210299	-0.136519	290	311	M311W
22	M	F	2	1	1	FALSE	11	TRUE	0.0432463	-0.0926762	290	311	M311F
21	G	V	2	1	1	FALSE	5548.33	TRUE	0.00492143	-0.0778816	290	310	G310V
21	G	*	2	1	1	TRUE	142.333	TRUE	0.0119447	-0.167342	290	310	G310*
21	G	C	2	1	1	FALSE	118.333	TRUE	0.0142391	-0.0525806	290	310	G310C
21	G	W	1	1	1	FALSE	5857.67	TRUE	0.0048304	-0.19534	290	310	G310W
20	G	V	2	1	1	FALSE	5840.33	TRUE	0.0049116	-0.065619	290	309	G309V
20	G	Y	2	1	1	FALSE	75.3333	TRUE	0.0176039	-0.0531659	290	309	G309Y
20	G	*	2	1	1	TRUE	12.3333	TRUE	0.0384818	-0.155892	290	309	G309*
20	G	C	2	1	1	FALSE	5957.67	TRUE	0.00492388	-0.0456684	290	309	G309C
20	G	W	2	1	1	FALSE	41.6667	TRUE	0.020612	-0.182198	290	309	G309W
20	G	F	2	1	1	FALSE	37.3333	TRUE	0.0226506	-0.13327	290	309	G309F
19	G	V	2	1	1	FALSE	6418	TRUE	0.00490226	-0.0365318	290	308	G308V
19	G	Y	2	1	1	FALSE	15	TRUE	0.0379229	-0.0752963	290	308	G308Y
19	G	C	2	1	1	FALSE	6056.67	TRUE	0.00491734	-0.0433979	290	308	G308C
19	G	W	2	1	1	FALSE	11	TRUE	0.0480589	-0.0483317	290	308	G308W
19	G	F	2	1	1	FALSE	42.6667	TRUE	0.0233697	-0.0542198	290	308	G308F
18	M	Q	2	1	1	FALSE	66.3333	TRUE	0.0206351	0.0160611	290	307	M307Q
18	M	P	2	1	1	FALSE	30	TRUE	0.0337174	0.0800804	290	307	M307P
18	M	L	2	1	1	FALSE	7630.67	TRUE	0.0048921	0.0177721	290	307	M307L
18	M	A	2	1	1	FALSE	23.3333	TRUE	0.0351479	0.0496926	290	307	M307A
18	M	V	2	1	1	FALSE	3766.67	TRUE	0.00524756	0.0225822	290	307	M307V
18	M	*	2	1	1	TRUE	19.3333	TRUE	0.0314866	-0.124405	290	307	M307*
18	M	F	2	1	1	FALSE	18.3333	TRUE	0.038954	-0.00436208	290	307	M307F
17	N	T	2	1	1	FALSE	4013	TRUE	0.00517923	0.00676335	290	306	N306T
17	N	R	2	1	1	FALSE	40.3333	TRUE	0.0261992	0.0129701	290	306	N306R
17	N	S	2	1	1	FALSE	3927.67	TRUE	0.00517103	-0.00562439	290	306	N306S
17	N	I	2	1	1	FALSE	4072.33	TRUE	0.00502523	-0.106479	290	306	N306I
17	N	M	2	1	1	FALSE	34.6667	TRUE	0.024952	-0.0657642	290	306	N306M
17	N	Q	2	1	1	FALSE	30	TRUE	0.0305053	0.0339687	290	306	N306Q
17	N	H	2	1	1	FALSE	3941.33	TRUE	0.00515032	-0.0176889	290	306	N306H
17	N	P	2	1	1	FALSE	13.3333	TRUE	0.0435441	-0.00362978	290	306	N306P
17	N	E	2	1	1	FALSE	61.6667	TRUE	0.0225678	0.0534261	290	306	N306E
17	N	D	2	1	1	FALSE	4443	TRUE	0.00519449	0.0485307	290	306	N306D
17	N	G	2	1	1	FALSE	33.6667	TRUE	0.0286522	0.0251931	290	306	N306G
17	N	V	2	1	1	FALSE	32.3333	TRUE	0.0256184	-0.0984685	290	306	N306V
17	N	*	2	1	1	TRUE	44.6667	TRUE	0.0201205	-0.177195	290	306	N306*
17	N	Y	2	1	1	FALSE	4310	TRUE	0.00499558	-0.111154	290	306	N306Y
16	S	I	2	1	1	FALSE	4556	TRUE	0.00503049	-0.0516707	290	305	S305I
16	S	H	2	1	1	FALSE	73	TRUE	0.0189874	-0.00364227	290	305	S305H
16	S	L	2	1	1	FALSE	17.3333	TRUE	0.0346168	-0.0746088	290	305	S305L
16	S	A	2	1	1	FALSE	11.6667	TRUE	0.0445734	-0.0286326	290	305	S305A
16	S	G	2	1	1	FALSE	4098	TRUE	0.00514507	-0.00887097	290	305	S305G
16	S	Y	2	1	1	FALSE	21.3333	TRUE	0.0322368	-0.0724581	290	305	S305Y
16	S	*	2	1	1	TRUE	20.3333	TRUE	0.0314001	-0.100299	290	305	S305*
16	S	C	2	1	1	FALSE	4894.33	TRUE	0.00500145	-0.0475523	290	305	S305C
16	S	W	2	1	1	FALSE	41.3333	TRUE	0.0228088	-0.086212	290	305	S305W
16	S	F	2	1	1	FALSE	50	TRUE	0.0206512	-0.0701956	290	305	S305F
15	G	V	2	1	1	FALSE	4577	TRUE	0.00506184	-0.0248496	290	304	G304V
15	G	Y	2	1	1	FALSE	29.6667	TRUE	0.0273204	-0.0693013	290	304	G304Y
15	G	*	2	1	1	TRUE	14	TRUE	0.0368117	-0.134722	290	304	G304*
15	G	W	2	1	1	FALSE	26.6667	TRUE	0.0266268	-0.158243	290	304	G304W
15	G	C	1	1	1	FALSE	3985.67	TRUE	0.00512424	-0.0334638	290	304	G304C
15	G	F	2	1	1	FALSE	35.6667	TRUE	0.0234692	-0.116584	290	304	G304F
14	Q	H	1	1	1	FALSE	7405.67	TRUE	0.00488108	-0.00540284	290	303	Q303H
14	Q	P	1	1	1	FALSE	3274.33	TRUE	0.00530327	-0.000705133	290	303	Q303P
14	Q	L	1	1	1	FALSE	5403.33	TRUE	0.00499433	-0.0152109	290	303	Q303L
14	Q	E	1	1	1	FALSE	4836.67	TRUE	0.00513974	0.0467804	290	303	Q303E
14	Q	D	2	1	1	FALSE	50.3333	TRUE	0.0271561	0.12098	290	303	Q303D
14	Q	A	2	1	1	FALSE	26	TRUE	0.0306231	-0.0100897	290	303	Q303A
14	Q	G	2	1	1	FALSE	10.3333	TRUE	0.0515999	0.0109007	290	303	Q303G
14	Q	V	2	1	1	FALSE	31.3333	TRUE	0.0288518	0.0103201	290	303	Q303V
14	Q	*	1	1	1	TRUE	5894.33	TRUE	0.00485792	-0.136847	290	303	Q303*
14	Q	Y	2	1	1	FALSE	67.6667	TRUE	0.0192783	-0.0218077	290	303	Q303Y
14	Q	S	2	1	1	FALSE	19.3333	TRUE	0.0360366	-0.00631505	290	303	Q303S
13	N	T	2	1	1	FALSE	3771	TRUE	0.00522407	0.00869686	290	302	N302T
13	N	R	2	1	1	FALSE	45	TRUE	0.025221	0.029645	290	302	N302R
13	N	S	2	1	1	FALSE	4356.67	TRUE	0.00513196	0.00695293	290	302	N302S
13	N	I	2	1	1	FALSE	5025.33	TRUE	0.00501654	-0.0227526	290	302	N302I
13	N	M	2	1	1	FALSE	34	TRUE	0.0282295	-0.000862147	290	302	N302M
13	N	H	2	1	1	FALSE	4019.33	TRUE	0.00516372	-0.00490079	290	302	N302H
13	N	P	2	1	1	FALSE	11.6667	TRUE	0.0502	0.048625	290	302	N302P
13	N	L	2	1	1	FALSE	38.6667	TRUE	0.0244554	-0.0339254	290	302	N302L
13	N	E	2	1	1	FALSE	31	TRUE	0.0290076	0.0129038	290	302	N302E
13	N	D	2	1	1	FALSE	4676.67	TRUE	0.00513567	0.0345246	290	302	N302D
13	N	A	2	1	1	FALSE	11.3333	TRUE	0.0548142	0.0895452	290	302	N302A
13	N	G	2	1	1	FALSE	25.3333	TRUE	0.0315055	-0.0146487	290	302	N302G
13	N	V	2	1	1	FALSE	18.3333	TRUE	0.036689	0.00129537	290	302	N302V
13	N	*	2	1	1	TRUE	43.6667	TRUE	0.0211681	-0.137027	290	302	N302*
13	N	Y	2	1	1	FALSE	5270.67	TRUE	0.0049873	-0.0302673	290	302	N302Y
13	N	C	2	1	1	FALSE	21	TRUE	0.0317302	-0.0777686	290	302	N302C
13	N	F	2	1	1	FALSE	20	TRUE	0.0350051	-0.0268784	290	302	N302F
12	N	T	2	1	1	FALSE	4353	TRUE	0.00512166	0.000790482	290	301	N301T
12	N	R	2	1	1	FALSE	97	TRUE	0.0169206	0.00802408	290	301	N301R
12	N	S	1	1	1	FALSE	5253.33	TRUE	0.00502887	0.00213907	290	301	N301S
12	N	I	2	1	1	FALSE	5575.67	TRUE	0.00497152	-0.0221372	290	301	N301I
12	N	M	2	1	1	FALSE	16.3333	TRUE	0.0355495	-0.115776	290	301	N301M
12	N	Q	2	1	1	FALSE	49	TRUE	0.0249215	0.0584044	290	301	N301Q
12	N	H	1	1	1	FALSE	4476	TRUE	0.00508133	-0.0163263	290	301	N301H
12	N	P	2	1	1	FALSE	34.3333	TRUE	0.0285585	0.0240793	290	301	N301P
12	N	L	2	1	1	FALSE	52.6667	TRUE	0.0227712	0.0130364	290	301	N301L
12	N	E	2	1	1	FALSE	88	TRUE	0.0172979	-0.00631895	290	301	N301E
12	N	D	1	1	1	FALSE	4943.33	TRUE	0.00511085	0.0349907	290	301	N301D
12	N	G	2	1	1	FALSE	45	TRUE	0.0245263	0.0090486	290	301	N301G
12	N	V	2	1	1	FALSE	61.6667	TRUE	0.0196454	-0.0352724	290	301	N301V
12	N	*	2	1	1	TRUE	72	TRUE	0.0159	-0.179447	290	301	N301*
12	N	Y	1	1	1	FALSE	6255	TRUE	0.00491118	-0.0387462	290	301	N301Y
12	N	C	2	1	1	FALSE	35.6667	TRUE	0.0267325	-0.0105312	290	301	N301C
12	N	F	2	1	1	FALSE	31.3333	TRUE	0.0271595	-0.0370213	290	301	N301F
11	G	V	1	1	1	FALSE	6660.67	TRUE	0.00492454	-0.00132677	290	300	G300V
11	G	*	2	1	1	TRUE	1909	TRUE	0.00546897	-0.148098	290	300	G300*
11	G	C	2	1	1	FALSE	37.6667	TRUE	0.0236093	-0.0889717	290	300	G300C
9	G	V	2	1	1	FALSE	5735.67	TRUE	0.00498249	-0.00459341	290	298	G298V
9	G	Y	2	1	1	FALSE	59	TRUE	0.0205417	-0.019218	290	298	G298Y
9	G	*	2	1	1	TRUE	14.6667	TRUE	0.0347712	-0.182199	290	298	G298*
9	G	C	2	1	1	FALSE	5623	TRUE	0.00496592	-0.0242015	290	298	G298C
9	G	F	2	1	1	FALSE	22.3333	TRUE	0.0375769	0.070254	290	298	G298F
8	A	G	2	1	1	FALSE	6463.33	TRUE	0.00493506	-0.00421656	290	297	A297G
8	A	V	2	1	1	FALSE	7581.67	TRUE	0.00487859	0.000300871	290	297	A297V
8	A	Y	2	1	1	FALSE	84	TRUE	0.016887	-0.0483849	290	297	A297Y
8	A	C	2	1	1	FALSE	80.3333	TRUE	0.0172979	-0.0496193	290	297	A297C
8	A	F	2	1	1	FALSE	24.6667	TRUE	0.0316579	-0.00937171	290	297	A297F
7	G	V	1	1	1	FALSE	7419	TRUE	0.00488799	0.00277163	290	296	G296V
7	G	*	2	1	1	TRUE	6640.67	TRUE	0.00480688	-0.172976	290	296	G296*
7	G	C	2	1	1	FALSE	52.6667	TRUE	0.0226826	0.0131308	290	296	G296C
7	G	W	2	1	1	FALSE	31.3333	TRUE	0.0292945	0.0100789	290	296	G296W
7	G	F	3	1	1	FALSE	13.6667	TRUE	0.0409255	-0.0577392	290	296	G296F
6	G	V	2	1	1	FALSE	7938.67	TRUE	0.00487486	0.0132406	290	295	G295V
6	G	Y	2	1	1	FALSE	102.667	TRUE	0.0159354	-0.0144812	290	295	G295Y
6	G	*	2	1	1	TRUE	30.6667	TRUE	0.0242525	-0.181059	290	295	G295*
6	G	C	2	1	1	FALSE	8696	TRUE	0.00481851	-0.0181977	290	295	G295C
6	G	W	2	1	1	FALSE	24.3333	TRUE	0.0290762	-0.0865612	290	295	G295W
6	G	F	3	1	1	FALSE	114.667	TRUE	0.015083	-0.0217216	290	295	G295F
5	G	V	2	1	1	FALSE	6141.33	TRUE	0.00496104	0.00215807	290	294	G294V
5	G	*	2	1	1	TRUE	163.333	TRUE	0.0112897	-0.160181	290	294	G294*
5	G	C	2	1	1	FALSE	56	TRUE	0.0204664	-0.0363771	290	294	G294C
5	G	W	1	1	1	FALSE	5851	TRUE	0.00495128	-0.0259225	290	294	G294W
4	R	S	1	1	1	FALSE	9841	TRUE	0.00482195	0.0295133	290	293	R293S
4	R	I	1	1	1	FALSE	7350.33	TRUE	0.00490254	0.0128304	290	293	R293I
4	R	Q	2	1	1	FALSE	73.6667	TRUE	0.0202123	0.0457229	290	293	R293Q
4	R	P	2	1	1	FALSE	12.3333	TRUE	0.0479003	0.0350523	290	293	R293P
4	R	L	2	1	1	FALSE	122.333	TRUE	0.0152221	0.00524699	290	293	R293L
4	R	E	2	1	1	FALSE	61	TRUE	0.0243347	0.102127	290	293	R293E
4	R	A	2	1	1	FALSE	26.3333	TRUE	0.0325388	0.0237814	290	293	R293A
4	R	G	1	1	1	FALSE	5993.33	TRUE	0.00499241	0.0228475	290	293	R293G
4	R	V	2	1	1	FALSE	20	TRUE	0.0444941	0.129646	290	293	R293V
4	R	*	2	1	1	TRUE	5880	TRUE	0.0048391	-0.174307	290	293	R293*
4	R	C	2	1	1	FALSE	90.3333	TRUE	0.0170796	-0.00801929	290	293	R293C
4	R	W	2	1	1	FALSE	20.3333	TRUE	0.0350146	-0.0330159	290	293	R293W
3	S	I	2	1	1	FALSE	4860.33	TRUE	0.00509021	0.0114951	290	292	S292I
3	S	M	2	1	1	FALSE	11	TRUE	0.0515854	0.0280148	290	292	S292M
3	S	H	2	1	1	FALSE	26.6667	TRUE	0.030203	-0.034384	290	292	S292H
3	S	P	2	1	1	FALSE	15.6667	TRUE	0.0383117	-0.0510265	290	292	S292P
3	S	L	2	1	1	FALSE	57.6667	TRUE	0.0233631	0.0558099	290	292	S292L
3	S	D	2	1	1	FALSE	73	TRUE	0.0199385	0.0068648	290	292	S292D
3	S	A	2	1	1	FALSE	10	TRUE	0.0582307	0.0784768	290	292	S292A
3	S	G	2	1	1	FALSE	6086	TRUE	0.00495847	-0.00301892	290	292	S292G
3	S	V	2	1	1	FALSE	57.3333	TRUE	0.0216206	-0.00386054	290	292	S292V
3	S	Y	2	1	1	FALSE	23.3333	TRUE	0.0342619	0.0290585	290	292	S292Y
3	S	*	2	1	1	TRUE	17	TRUE	0.0346138	-0.124375	290	292	S292*
3	S	C	1	1	1	FALSE	5546.33	TRUE	0.00499598	-0.00484315	290	292	S292C
3	S	W	2	1	1	FALSE	18.6667	TRUE	0.0358637	-0.0321281	290	292	S292W
3	S	F	2	1	1	FALSE	31	TRUE	0.0275594	-0.0299507	290	292	S292F
2	N	T	2	1	1	FALSE	4456	TRUE	0.00511896	0.0051265	290	291	N291T
2	N	R	2	1	1	FALSE	87	TRUE	0.0175101	-0.00414673	290	291	N291R
2	N	S	2	1	1	FALSE	5182.67	TRUE	0.00504639	0.011445	290	291	N291S
2	N	I	2	1	1	FALSE	5200.33	TRUE	0.00504066	0.00776288	290	291	N291I
2	N	M	2	1	1	FALSE	43.3333	TRUE	0.0245697	0.0123366	290	291	N291M
2	N	Q	2	1	1	FALSE	27	TRUE	0.0304111	-0.00988867	290	291	N291Q
2	N	H	2	1	1	FALSE	6059.33	TRUE	0.00493937	-0.0191367	290	291	N291H
2	N	P	3	1	1	FALSE	29	TRUE	0.028704	-0.0236917	290	291	N291P
2	N	L	2	1	1	FALSE	18.6667	TRUE	0.0382115	0.0214328	290	291	N291L
2	N	E	2	1	1	FALSE	120.667	TRUE	0.0151615	0.00789356	290	291	N291E
2	N	D	2	1	1	FALSE	6439.33	TRUE	0.00495541	0.0167383	290	291	N291D
2	N	A	2	1	1	FALSE	20.3333	TRUE	0.036316	0.00773096	290	291	N291A
2	N	G	2	1	1	FALSE	68.6667	TRUE	0.0191567	-0.0329402	290	291	N291G
2	N	*	2	1	1	TRUE	54.6667	TRUE	0.0193581	-0.115754	290	291	N291*
2	N	Y	2	1	1	FALSE	5210	TRUE	0.00501742	-0.0117241	290	291	N291Y
2	N	C	2	1	1	FALSE	19	TRUE	0.0388464	0.0375357	290	291	N291C
2	N	F	2	1	1	FALSE	34.6667	TRUE	0.0260853	-0.0346357	290	291	N291F
1	G	V	2	1	1	FALSE	4481	TRUE	0.00513844	0.0122244	290	290	G290V
1	G	Y	2	1	1	FALSE	20.3333	TRUE	0.0395826	0.0574976	290	290	G290Y
1	G	*	2	1	1	TRUE	24.3333	TRUE	0.0278244	-0.148892	290	290	G290*
1	G	C	2	1	1	FALSE	3673.33	TRUE	0.00526223	0.0076805	290	290	G290C
1	G	W	2	1	1	FALSE	17	TRUE	0.0389258	-0.0155978	290	290	G290W
1	G	F	2	1	1	FALSE	15.6667	TRUE	0.0481218	0.120285	290	290	G290F
1	S	K	2	1	1	FALSE	47.3333	TRUE	0.035742	0.140963	332	332	S332K
1	S	N	1	1	1	FALSE	4311	TRUE	0.00777937	0.0583222	332	332	S332N
1	S	T	2	1	1	FALSE	2725.67	TRUE	0.00807144	-0.116302	332	332	S332T
1	S	R	1	1	1	FALSE	10725.7	TRUE	0.00717229	0.10582	332	332	S332R
2	S	K	2	1	1	FALSE	33.3333	TRUE	0.0516271	0.219502	332	333	S333K
2	S	N	2	1	1	FALSE	3661	TRUE	0.00800109	0.0881986	332	333	S333N
2	S	T	2	1	1	FALSE	2596.33	TRUE	0.00819087	-0.0722125	332	333	S333T
2	S	R	1	1	1	FALSE	8819.33	TRUE	0.0073178	0.14764	332	333	S333R
3	W	K	2	1	1	FALSE	26.3333	TRUE	0.0589921	0.275546	332	334	W334K
3	W	R	2	1	1	FALSE	5392.33	TRUE	0.00772802	0.173745	332	334	W334R
3	W	S	2	1	1	FALSE	2229.67	TRUE	0.0088971	0.15772	332	334	W334S
3	W	M	2	1	1	FALSE	16	TRUE	0.0616566	0.0177197	332	334	W334M
3	W	Q	2	1	1	FALSE	16.3333	TRUE	0.0532389	0.0935024	332	334	W334Q
3	W	P	2	1	1	FALSE	14	TRUE	0.0952671	0.399244	332	334	W334P
3	W	L	2	1	1	FALSE	3386.33	TRUE	0.00795549	-0.0134209	332	334	W334L
3	W	E	2	1	1	FALSE	19.6667	TRUE	0.084302	0.259559	332	334	W334E
3	W	G	2	1	1	FALSE	3151.33	TRUE	0.0083861	0.178148	332	334	W334G
3	W	V	2	1	1	FALSE	13.6667	TRUE	0.0727266	0.101392	332	334	W334V
3	W	*	2	1	1	TRUE	8681	TRUE	0.00713203	-0.198958	332	334	W334*
3	W	Y	2	1	1	FALSE	28	TRUE	0.0431493	0.0904975	332	334	W334Y
3	W	C	1	1	1	FALSE	5971.33	TRUE	0.00758159	0.133336	332	334	W334C
4	G	N	2	1	1	FALSE	12.3333	TRUE	0.104	0.258354	332	335	G335N
4	G	T	2	1	1	FALSE	10	TRUE	0.0675506	-0.00367673	332	335	G335T
4	G	R	2	1	1	FALSE	2564.67	TRUE	0.00825793	-0.0259621	332	335	G335R
4	G	S	2	1	1	FALSE	3777.33	TRUE	0.00777863	-0.0617456	332	335	G335S
4	G	I	2	1	1	FALSE	23.3333	TRUE	0.0359807	-0.264215	332	335	G335I
4	G	H	2	1	1	FALSE	29.3333	TRUE	0.0345622	-0.116879	332	335	G335H
4	G	L	2	1	1	FALSE	13.3333	TRUE	0.056845	-0.0817192	332	335	G335L
4	G	E	2	1	1	FALSE	45.3333	TRUE	0.0328537	0.0336974	332	335	G335E
4	G	D	2	1	1	FALSE	3813.33	TRUE	0.00791548	0.0693173	332	335	G335D
4	G	A	2	1	1	FALSE	2745	TRUE	0.0080133	-0.179572	332	335	G335A
5	M	K	2	1	1	FALSE	2680.67	TRUE	0.00865017	0.184828	332	336	M336K
5	M	N	2	1	1	FALSE	14.6667	TRUE	0.0738305	0.164922	332	336	M336N
5	M	T	2	1	1	FALSE	2545.33	TRUE	0.00866894	0.154057	332	336	M336T
5	M	R	2	1	1	FALSE	3194.67	TRUE	0.00835758	0.171776	332	336	M336R
5	M	S	2	1	1	FALSE	26.3333	TRUE	0.0531697	0.172676	332	336	M336S
5	M	I	1	1	1	FALSE	8762.33	TRUE	0.00716999	-0.0773977	332	336	M336I
6	M	K	2	1	1	FALSE	2624.33	TRUE	0.00866929	0.171059	332	337	M337K
6	M	N	2	1	1	FALSE	17.6667	TRUE	0.0595141	0.133982	332	337	M337N
6	M	T	2	1	1	FALSE	2149.33	TRUE	0.00894728	0.149686	332	337	M337T
6	M	R	2	1	1	FALSE	2792.33	TRUE	0.00855524	0.168612	332	337	M337R
6	M	S	2	1	1	FALSE	58	TRUE	0.0350435	0.187677	332	337	M337S
6	M	I	1	1	1	FALSE	8981	TRUE	0.00716292	-0.0672061	332	337	M337I
7	G	N	2	1	1	FALSE	28	TRUE	0.0374198	-0.0570456	332	338	G338N
7	G	T	2	1	1	FALSE	19.6667	TRUE	0.0468508	-0.0708852	332	338	G338T
7	G	R	2	1	1	FALSE	2102.33	TRUE	0.00852967	-0.0399345	332	338	G338R
7	G	S	1	1	1	FALSE	4441	TRUE	0.00764052	-0.0632926	332	338	G338S
7	G	I	2	1	1	FALSE	22	TRUE	0.0373278	-0.221608	332	338	G338I
7	G	H	2	1	1	FALSE	13.6667	TRUE	0.066377	-0.0151032	332	338	G338H
7	G	P	2	1	1	FALSE	25.3333	TRUE	0.0491769	0.0843231	332	338	G338P
7	G	L	2	1	1	FALSE	11.3333	TRUE	0.0677572	-0.0345572	332	338	G338L
7	G	E	2	1	1	FALSE	59.6667	TRUE	0.0305066	0.0442318	332	338	G338E
7	G	D	1	1	1	FALSE	4538.33	TRUE	0.00781698	0.112593	332	338	G338D
7	G	A	2	1	1	FALSE	2606	TRUE	0.00810625	-0.136389	332	338	G338A
8	M	K	2	1	1	FALSE	2612	TRUE	0.00866537	0.175762	332	339	M339K
8	M	N	2	1	1	FALSE	21.6667	TRUE	0.0517759	0.110098	332	339	M339N
8	M	T	2	1	1	FALSE	2296.33	TRUE	0.00879438	0.139081	332	339	M339T
8	M	R	2	1	1	FALSE	3138.33	TRUE	0.00830708	0.137877	332	339	M339R
8	M	S	2	1	1	FALSE	36.3333	TRUE	0.0480615	0.200723	332	339	M339S
8	M	I	1	1	1	FALSE	9076.33	TRUE	0.00717465	-0.0397964	332	339	M339I
9	L	T	2	1	1	FALSE	15.6667	TRUE	0.0700052	0.161489	332	340	L340T
9	L	I	1	1	1	FALSE	2454.67	TRUE	0.0083529	-0.00125188	332	340	L340I
9	L	M	2	1	1	FALSE	13.6667	TRUE	0.054861	-0.00105564	332	340	L340M
9	L	E	2	1	1	FALSE	11.6667	TRUE	0.0880024	0.2409	332	340	L340E
9	L	G	2	1	1	FALSE	30	TRUE	0.0428604	0.10823	332	340	L340G
9	L	V	1	1	1	FALSE	2676.33	TRUE	0.00836379	0.0569885	332	340	L340V
9	L	*	1	1	1	TRUE	5873	TRUE	0.00731652	-0.243969	332	340	L340*
9	L	Y	2	1	1	FALSE	16.6667	TRUE	0.0464239	-0.0911529	332	340	L340Y
9	L	S	1	1	1	FALSE	2488	TRUE	0.00868692	0.147684	332	340	L340S
9	L	C	2	1	1	FALSE	84.6667	TRUE	0.0250222	0.0572514	332	340	L340C
9	L	W	2	1	1	FALSE	26	TRUE	0.032548	-0.255055	332	340	L340W
10	A	N	2	1	1	FALSE	31.3333	TRUE	0.0369951	0.00299679	332	341	A341N
10	A	T	2	1	1	FALSE	4718.67	TRUE	0.00766922	0.0336416	332	341	A341T
10	A	S	2	1	1	FALSE	3728.67	TRUE	0.00794217	0.0646667	332	341	A341S
10	A	I	2	1	1	FALSE	51.3333	TRUE	0.0299818	-0.0855526	332	341	A341I
10	A	H	2	1	1	FALSE	25	TRUE	0.0518011	0.102027	332	341	A341H
10	A	P	2	1	1	FALSE	2859	TRUE	0.00833979	0.0924394	332	341	A341P
10	A	R	2	1	1	FALSE	19	TRUE	0.0577005	0.156848	332	341	A341R
10	A	E	2	1	1	FALSE	91	TRUE	0.0270172	0.134317	332	341	A341E
10	A	D	1	1	1	FALSE	3930	TRUE	0.00801356	0.138213	332	341	A341D
11	S	K	2	1	1	FALSE	120.333	TRUE	0.0229242	0.0957295	332	342	S342K
11	S	N	1	1	1	FALSE	5163	TRUE	0.00758851	0.0235267	332	342	S342N
11	S	T	2	1	1	FALSE	2650	TRUE	0.00826003	0.00103716	332	342	S342T
11	S	R	1	1	1	FALSE	12917	TRUE	0.00705389	0.0357043	332	342	S342R
12	Q	K	2	1	1	FALSE	4317	TRUE	0.00783482	0.08967	332	343	Q343K
12	Q	N	2	1	1	FALSE	55.3333	TRUE	0.0297275	-0.00363026	332	343	Q343N
12	Q	T	2	1	1	FALSE	29.6667	TRUE	0.0459496	0.0677401	332	343	Q343T
12	Q	R	2	1	1	FALSE	3499.67	TRUE	0.00796682	0.0294197	332	343	Q343R
12	Q	M	2	1	1	FALSE	18	TRUE	0.0519768	-0.0884299	332	343	Q343M
12	Q	H	1	1	1	FALSE	4920.67	TRUE	0.00759239	-0.0050265	332	343	Q343H
13	Q	K	2	1	1	FALSE	3769.33	TRUE	0.00797062	0.085571	332	344	Q344K
13	Q	N	2	1	1	FALSE	55.6667	TRUE	0.0327782	0.0416702	332	344	Q344N
13	Q	R	2	1	1	FALSE	3414.67	TRUE	0.00800706	0.0370378	332	344	Q344R
13	Q	H	1	1	1	FALSE	5755.33	TRUE	0.00745833	-0.0157638	332	344	Q344H
14	N	K	1	1	1	FALSE	8708.33	TRUE	0.00725358	0.068641	332	345	N345K
15	Q	K	2	1	1	FALSE	3906.67	TRUE	0.00789021	0.0642267	332	346	Q346K
15	Q	N	2	1	1	FALSE	32.6667	TRUE	0.0375183	0.0283497	332	346	Q346N
15	Q	R	2	1	1	FALSE	3035.33	TRUE	0.00810311	-0.000428387	332	346	Q346R
15	Q	M	2	1	1	FALSE	15.3333	TRUE	0.0648768	0.0589258	332	346	Q346M
15	Q	H	1	1	1	FALSE	5250	TRUE	0.00753044	-0.017817	332	346	Q346H
16	S	K	2	1	1	FALSE	16	TRUE	0.0658404	0.140508	332	347	S347K
16	S	T	1	1	1	FALSE	2165	TRUE	0.00855059	-0.00700924	332	347	S347T
16	S	R	2	1	1	FALSE	50.6667	TRUE	0.0316216	-0.00413931	332	347	S347R
16	S	Q	2	1	1	FALSE	17.3333	TRUE	0.0483564	0.00200156	332	347	S347Q
16	S	P	1	1	1	FALSE	1758.67	TRUE	0.00888525	-0.00475779	332	347	S347P
16	S	L	2	1	1	FALSE	3525	TRUE	0.00787019	-0.0521543	332	347	S347L
16	S	E	2	1	1	FALSE	31	TRUE	0.044649	0.0736238	332	347	S347E
16	S	A	1	1	1	FALSE	2498.33	TRUE	0.00835245	0.00135541	332	347	S347A
16	S	G	2	1	1	FALSE	38.6667	TRUE	0.0358862	0.038392	332	347	S347G
16	S	V	2	1	1	FALSE	34.6667	TRUE	0.0364329	0.0289699	332	347	S347V
16	S	*	1	1	1	TRUE	8115.33	TRUE	0.00716735	-0.185074	332	347	S347*
16	S	Y	2	1	1	FALSE	37.6667	TRUE	0.0334559	-0.113636	332	347	S347Y
17	G	N	2	1	1	FALSE	59	TRUE	0.0283374	0.00639515	332	348	G348N
17	G	T	2	1	1	FALSE	26.6667	TRUE	0.049273	0.0626276	332	348	G348T
17	G	R	2	1	1	FALSE	2044	TRUE	0.00865852	0.00185438	332	348	G348R
17	G	S	1	1	1	FALSE	5046	TRUE	0.00759481	0.021044	332	348	G348S
17	G	I	2	1	1	FALSE	23.6667	TRUE	0.0450765	-0.0300883	332	348	G348I
17	G	H	2	1	1	FALSE	12.6667	TRUE	0.0540974	-0.0178349	332	348	G348H
17	G	P	2	1	1	FALSE	36.3333	TRUE	0.0393679	0.0576189	332	348	G348P
17	G	L	2	1	1	FALSE	17.6667	TRUE	0.0608804	0.0238067	332	348	G348L
17	G	E	2	1	1	FALSE	87.3333	TRUE	0.0262942	0.0753726	332	348	G348E
17	G	D	1	1	1	FALSE	5700	TRUE	0.00752603	0.0541294	332	348	G348D
17	G	A	2	1	1	FALSE	1922.67	TRUE	0.00875434	0.00312337	332	348	G348A
18	P	K	2	1	1	FALSE	24	TRUE	0.0416623	0.013183	332	349	P349K
18	P	T	1	1	1	FALSE	4105.33	TRUE	0.00778965	0.0217714	332	349	P349T
18	P	R	2	1	1	FALSE	4139.67	TRUE	0.00775601	-0.00114398	332	349	P349R
18	P	I	2	1	1	FALSE	13.3333	TRUE	0.0482452	-0.11841	332	349	P349I
18	P	Q	1	1	1	FALSE	3557	TRUE	0.00793257	0.0166204	332	349	P349Q
18	P	H	2	1	1	FALSE	34	TRUE	0.0360106	-0.0513435	332	349	P349H
19	S	K	2	1	1	FALSE	15	TRUE	0.0608103	0.0924318	332	350	S350K
19	S	T	2	1	1	FALSE	2069.67	TRUE	0.0086407	-0.00576697	332	350	S350T
19	S	R	2	1	1	FALSE	24.6667	TRUE	0.0422542	-0.0761733	332	350	S350R
19	S	P	2	1	1	FALSE	1763.67	TRUE	0.00885658	-0.0107502	332	350	S350P
19	S	L	2	1	1	FALSE	3854.67	TRUE	0.00778896	-0.0395381	332	350	S350L
19	S	E	2	1	1	FALSE	13.3333	TRUE	0.0553671	-0.0497348	332	350	S350E
19	S	A	2	1	1	FALSE	2446.33	TRUE	0.00838399	0.00420065	332	350	S350A
19	S	G	2	1	1	FALSE	12	TRUE	0.0649672	-0.0165113	332	350	S350G
19	S	V	2	1	1	FALSE	13	TRUE	0.0539982	-0.0621994	332	350	S350V
19	S	*	2	1	1	TRUE	3659	TRUE	0.0077111	-0.18078	332	350	S350*
19	S	Y	2	1	1	FALSE	21	TRUE	0.0356534	-0.148398	332	350	S350Y
20	G	N	2	1	1	FALSE	67.6667	TRUE	0.0253826	-0.045577	332	351	G351N
20	G	T	2	1	1	FALSE	23.6667	TRUE	0.0455753	0.0348899	332	351	G351T
20	G	R	2	1	1	FALSE	2013.33	TRUE	0.00862827	-0.0110608	332	351	G351R
20	G	S	2	1	1	FALSE	5438.67	TRUE	0.00750744	0.00215896	332	351	G351S
20	G	I	2	1	1	FALSE	24.3333	TRUE	0.0440032	-0.0122293	332	351	G351I
20	G	H	2	1	1	FALSE	28.6667	TRUE	0.0374707	-0.0506364	332	351	G351H
20	G	E	2	1	1	FALSE	36	TRUE	0.0392149	0.0448423	332	351	G351E
20	G	D	2	1	1	FALSE	4888.67	TRUE	0.00764246	0.0458379	332	351	G351D
20	G	A	2	1	1	FALSE	1995.67	TRUE	0.00869908	0.0126841	332	351	G351A
21	N	K	1	1	1	FALSE	5502	TRUE	0.0075294	0.0261913	332	352	N352K
22	N	K	1	1	1	FALSE	7204	TRUE	0.00733589	0.0256381	332	353	N353K
23	Q	K	1	1	1	FALSE	3114.33	TRUE	0.0080834	0.0214478	332	354	Q354K
23	Q	N	2	1	1	FALSE	41.6667	TRUE	0.0367427	0.0884259	332	354	Q354N
23	Q	R	2	1	1	FALSE	2883.33	TRUE	0.00813085	-0.026563	332	354	Q354R
23	Q	I	2	1	1	FALSE	19.3333	TRUE	0.0399881	-0.0798352	332	354	Q354I
24	N	K	1	1	1	FALSE	7104.67	TRUE	0.0073384	0.0155502	332	355	N355K
25	Q	K	1	1	1	FALSE	3303	TRUE	0.00799985	0.0203961	332	356	Q356K
25	Q	N	2	1	1	FALSE	31.6667	TRUE	0.0373746	-0.0327999	332	356	Q356N
25	Q	R	2	1	1	FALSE	2798.33	TRUE	0.00815234	-0.0296127	332	356	Q356R
25	Q	I	2	1	1	FALSE	19.3333	TRUE	0.0456105	0.00534312	332	356	Q356I
26	G	N	2	1	1	FALSE	86.6667	TRUE	0.0226965	-0.0360523	332	357	G357N
26	G	T	2	1	1	FALSE	39.3333	TRUE	0.0453158	0.184562	332	357	G357T
26	G	R	2	1	1	FALSE	2167	TRUE	0.0085204	-0.0225293	332	357	G357R
26	G	S	1	1	1	FALSE	5765.67	TRUE	0.00748299	0.0147781	332	357	G357S
26	G	I	2	1	1	FALSE	25.6667	TRUE	0.0425828	-0.0478023	332	357	G357I
26	G	H	2	1	1	FALSE	26.6667	TRUE	0.0432431	-0.0117679	332	357	G357H
26	G	L	2	1	1	FALSE	33.3333	TRUE	0.036803	0.0489987	332	357	G357L
26	G	E	2	1	1	FALSE	67.6667	TRUE	0.0293092	0.0601335	332	357	G357E
26	G	D	1	1	1	FALSE	6183.33	TRUE	0.00746068	0.0419834	332	357	G357D
26	G	A	2	1	1	FALSE	2194.33	TRUE	0.008555	0.00397606	332	357	G357A
27	N	K	1	1	1	FALSE	6974.33	TRUE	0.00734993	0.00680823	332	358	N358K
28	M	K	2	1	1	FALSE	2418	TRUE	0.00843948	0.026946	332	359	M359K
28	M	N	2	1	1	FALSE	25	TRUE	0.042688	-0.0592853	332	359	M359N
28	M	T	2	1	1	FALSE	1906	TRUE	0.0088092	0.012805	332	359	M359T
28	M	R	2	1	1	FALSE	2823	TRUE	0.00818049	-0.00981281	332	359	M359R
28	M	S	2	1	1	FALSE	38.3333	TRUE	0.0343788	-9.06872e-05	332	359	M359S
28	M	I	1	1	1	FALSE	11458.7	TRUE	0.00708904	0.0163959	332	359	M359I
29	Q	K	2	1	1	FALSE	3412	TRUE	0.00798577	0.0247887	332	360	Q360K
29	Q	N	2	1	1	FALSE	26.6667	TRUE	0.0445409	-0.00947504	332	360	Q360N
29	Q	T	2	1	1	FALSE	15.6667	TRUE	0.0508494	-0.0929996	332	360	Q360T
29	Q	R	2	1	1	FALSE	2583	TRUE	0.00827045	-0.0279037	332	360	Q360R
29	Q	M	2	1	1	FALSE	20.6667	TRUE	0.0480845	-0.0765419	332	360	Q360M
29	Q	H	1	1	1	FALSE	6053.67	TRUE	0.00742404	-0.0199441	332	360	Q360H
30	R	K	2	1	1	FALSE	6835.33	TRUE	0.00738838	0.0487268	332	361	R361K
30	R	N	2	1	1	FALSE	63.6667	TRUE	0.0277346	0.0325821	332	361	R361N
30	R	T	2	1	1	FALSE	2421	TRUE	0.00844832	0.0363441	332	361	R361T
30	R	S	1	1	1	FALSE	5329.33	TRUE	0.00758049	0.0403484	332	361	R361S
31	E	K	2	1	1	FALSE	7934.67	TRUE	0.00725308	-0.0244082	332	362	E362K
31	E	N	2	1	1	FALSE	85.3333	TRUE	0.0235629	-0.0376171	332	362	E362N
31	E	T	2	1	1	FALSE	27	TRUE	0.0430559	0.0112467	332	362	E362T
31	E	R	2	1	1	FALSE	75.6667	TRUE	0.0266726	-0.0153073	332	362	E362R
31	E	M	2	1	1	FALSE	51.3333	TRUE	0.0281242	-0.0851438	332	362	E362M
31	E	Q	2	1	1	FALSE	3121.67	TRUE	0.00802693	-0.025547	332	362	E362Q
31	E	H	2	1	1	FALSE	21.3333	TRUE	0.0421077	-0.112895	332	362	E362H
31	E	L	2	1	1	FALSE	35.3333	TRUE	0.035975	-0.0353576	332	362	E362L
31	E	D	1	1	1	FALSE	5939.67	TRUE	0.0074491	-0.0111741	332	362	E362D
32	P	K	2	1	1	FALSE	17.6667	TRUE	0.0481234	-0.0350143	332	363	P363K
32	P	T	1	1	1	FALSE	3986	TRUE	0.00780332	0.0106193	332	363	P363T
32	P	R	2	1	1	FALSE	4877.33	TRUE	0.00758839	-0.0234667	332	363	P363R
32	P	I	2	1	1	FALSE	29	TRUE	0.0417094	-0.0208751	332	363	P363I
32	P	Q	1	1	1	FALSE	3914	TRUE	0.00780476	-0.00225934	332	363	P363Q
32	P	H	2	1	1	FALSE	56	TRUE	0.0263992	-0.0421678	332	363	P363H
33	N	K	1	1	1	FALSE	7896	TRUE	0.00727705	0.0126133	332	364	N364K
34	Q	K	2	1	1	FALSE	3689	TRUE	0.00787344	0.00944725	332	365	Q365K
34	Q	N	2	1	1	FALSE	50.6667	TRUE	0.0302968	-0.0147288	332	365	Q365N
34	Q	R	2	1	1	FALSE	2581.67	TRUE	0.00825857	-0.0367258	332	365	Q365R
34	Q	M	2	1	1	FALSE	36.3333	TRUE	0.0369611	0.0318168	332	365	Q365M
34	Q	H	1	1	1	FALSE	5960.67	TRUE	0.00744437	-0.0158609	332	365	Q365H
35	A	N	2	1	1	FALSE	70.3333	TRUE	0.0265696	0.00462649	332	366	A366N
35	A	T	2	1	1	FALSE	7954	TRUE	0.00727728	0.011477	332	366	A366T
35	A	S	2	1	1	FALSE	3371	TRUE	0.00797567	0.00721535	332	366	A366S
35	A	I	2	1	1	FALSE	108.333	TRUE	0.0211144	-0.0416319	332	366	A366I
35	A	H	2	1	1	FALSE	15.3333	TRUE	0.0592176	0.0160886	332	366	A366H
35	A	P	2	1	1	FALSE	2667.33	TRUE	0.00825688	-0.00621953	332	366	A366P
35	A	R	2	1	1	FALSE	17.6667	TRUE	0.0498529	-0.0669204	332	366	A366R
35	A	L	2	1	1	FALSE	10	TRUE	0.0602246	-0.0491275	332	366	A366L
35	A	E	2	1	1	FALSE	70	TRUE	0.0280947	0.0330493	332	366	A366E
35	A	D	1	1	1	FALSE	3257.33	TRUE	0.00806296	0.0402225	332	366	A366D
36	F	N	2	1	1	FALSE	13.6667	TRUE	0.0745368	0.126077	332	367	F367N
36	F	T	2	1	1	FALSE	24.6667	TRUE	0.0485492	0.132781	332	367	F367T
36	F	S	2	1	1	FALSE	2061	TRUE	0.00874376	0.0401534	332	367	F367S
36	F	I	1	1	1	FALSE	2566.67	TRUE	0.00837219	0.0368777	332	367	F367I
36	F	M	2	1	1	FALSE	15.6667	TRUE	0.0564325	0.0604885	332	367	F367M
36	F	H	2	1	1	FALSE	13	TRUE	0.0495968	-0.0948755	332	367	F367H
36	F	L	1	1	1	FALSE	10746	TRUE	0.00712714	0.0334584	332	367	F367L
36	F	G	2	1	1	FALSE	15.6667	TRUE	0.0593191	0.0439464	332	367	F367G
36	F	V	2	1	1	FALSE	2343.67	TRUE	0.00852944	0.0432659	332	367	F367V
36	F	*	2	1	1	TRUE	90	TRUE	0.0219562	-0.103771	332	367	F367*
36	F	Y	1	1	1	FALSE	2631.33	TRUE	0.00827259	-0.00210895	332	367	F367Y
36	F	C	1	1	1	FALSE	2537	TRUE	0.00835995	0.0205101	332	367	F367C
36	F	W	2	1	1	FALSE	37.6667	TRUE	0.0366533	-0.036949	332	367	F367W
37	G	N	2	1	1	FALSE	168	TRUE	0.0180552	-0.00267905	332	368	G368N
37	G	T	2	1	1	FALSE	37.3333	TRUE	0.0380785	0.048829	332	368	G368T
37	G	R	2	1	1	FALSE	2817.33	TRUE	0.00814877	-0.0273527	332	368	G368R
37	G	S	2	1	1	FALSE	10570.7	TRUE	0.00712115	0.0189364	332	368	G368S
37	G	I	2	1	1	FALSE	46.3333	TRUE	0.0322846	-0.00976993	332	368	G368I
37	G	H	2	1	1	FALSE	45.3333	TRUE	0.0311178	-0.0615211	332	368	G368H
37	G	L	2	1	1	FALSE	10.3333	TRUE	0.0694521	0.0278736	332	368	G368L
37	G	E	2	1	1	FALSE	78.3333	TRUE	0.0252219	0.0236904	332	368	G368E
37	G	D	2	1	1	FALSE	10444.3	TRUE	0.0071458	0.0490478	332	368	G368D
37	G	A	2	1	1	FALSE	2831.67	TRUE	0.00818856	0.00254788	332	368	G368A
38	S	N	2	1	1	FALSE	29.6667	TRUE	0.0440475	0.05338	332	369	S369N
38	S	T	2	1	1	FALSE	2960	TRUE	0.00812614	-0.00593115	332	369	S369T
38	S	I	2	1	1	FALSE	16.3333	TRUE	0.0456343	-0.0433387	332	369	S369I
38	S	P	2	1	1	FALSE	2524	TRUE	0.00834769	-0.0111088	332	369	S369P
38	S	R	2	1	1	FALSE	25.6667	TRUE	0.0524158	0.0676571	332	369	S369R
38	S	L	2	1	1	FALSE	64.3333	TRUE	0.0303159	0.032408	332	369	S369L
38	S	D	2	1	1	FALSE	25.6667	TRUE	0.04109	-0.0369243	332	369	S369D
38	S	A	2	1	1	FALSE	2702.33	TRUE	0.00824337	-0.0125012	332	369	S369A
38	S	G	2	1	1	FALSE	40.6667	TRUE	0.0348818	-0.00327788	332	369	S369G
38	S	V	2	1	1	FALSE	58.3333	TRUE	0.0267517	-0.0241652	332	369	S369V
38	S	*	2	1	1	TRUE	87.3333	TRUE	0.0232714	-0.139982	332	369	S369*
38	S	Y	2	1	1	FALSE	4104.33	TRUE	0.00770154	-0.0542871	332	369	S369Y
39	G	K	2	1	1	FALSE	97.3333	TRUE	0.0225011	-0.0301004	332	370	G370K
39	G	T	2	1	1	FALSE	44.6667	TRUE	0.0353071	0.0493313	332	370	G370T
39	G	R	1	1	1	FALSE	11192	TRUE	0.00708645	-0.0164381	332	370	G370R
39	G	S	2	1	1	FALSE	172	TRUE	0.0184269	0.0247563	332	370	G370S
39	G	I	2	1	1	FALSE	14	TRUE	0.0680138	0.0142814	332	370	G370I
39	G	Q	2	1	1	FALSE	30.3333	TRUE	0.0376278	-0.0537769	332	370	G370Q
39	G	L	2	1	1	FALSE	18.3333	TRUE	0.0584962	0.0940915	332	370	G370L
39	G	E	1	1	1	FALSE	8681	TRUE	0.00724329	0.0503581	332	370	G370E
39	G	D	2	1	1	FALSE	131	TRUE	0.0203893	0.00894559	332	370	G370D
39	G	A	1	1	1	FALSE	2960	TRUE	0.00814208	0.00256245	332	370	G370A
40	N	K	1	1	1	FALSE	4895.33	TRUE	0.0076189	0.00640158	332	371	N371K
41	N	K	1	1	1	FALSE	7624.67	TRUE	0.00730242	0.0191322	332	372	N372K
42	S	K	3	1	1	FALSE	16	TRUE	0.0649715	0.0651	332	373	S373K
42	S	T	2	1	1	FALSE	3358.67	TRUE	0.00799216	0.0104411	332	373	S373T
42	S	P	2	1	1	FALSE	2313	TRUE	0.00844	-0.0104724	332	373	S373P
42	S	R	2	1	1	FALSE	22	TRUE	0.049763	0.027378	332	373	S373R
42	S	L	2	1	1	FALSE	33.3333	TRUE	0.0390225	0.0123881	332	373	S373L
42	S	D	2	1	1	FALSE	12.6667	TRUE	0.0689635	0.0516037	332	373	S373D
42	S	A	2	1	1	FALSE	3242	TRUE	0.00801573	0.00329514	332	373	S373A
42	S	G	2	1	1	FALSE	26	TRUE	0.0439828	-0.0393132	332	373	S373G
42	S	V	2	1	1	FALSE	12.6667	TRUE	0.0577776	-0.0233518	332	373	S373V
42	S	*	2	1	1	TRUE	34	TRUE	0.0333928	-0.0557097	332	373	S373*
42	S	Y	2	1	1	FALSE	3210.67	TRUE	0.00794138	-0.0610464	332	373	S373Y
42	S	C	2	1	1	FALSE	3692	TRUE	0.00784415	-0.019719	332	373	S373C
42	S	W	2	1	1	FALSE	24	TRUE	0.0469014	0.0280625	332	373	S373W
42	S	F	2	1	1	FALSE	3057.67	TRUE	0.00803475	-0.0439196	332	373	S373F
41	N	T	2	1	1	FALSE	3052	TRUE	0.0081067	0.0135989	332	372	N372T
41	N	R	2	1	1	FALSE	59.6667	TRUE	0.0272774	-0.0284467	332	372	N372R
41	N	S	1	1	1	FALSE	3366.33	TRUE	0.00799169	0.0166861	332	372	N372S
41	N	I	2	1	1	FALSE	3616.67	TRUE	0.0078846	0.000724225	332	372	N372I
41	N	M	2	1	1	FALSE	33	TRUE	0.0388143	0.0383331	332	372	N372M
41	N	Q	2	1	1	FALSE	27.6667	TRUE	0.0390704	-0.0590838	332	372	N372Q
41	N	H	1	1	1	FALSE	2922.67	TRUE	0.00812925	-0.0153958	332	372	N372H
41	N	P	2	1	1	FALSE	11.6667	TRUE	0.0573697	-0.050212	332	372	N372P
41	N	E	2	1	1	FALSE	46	TRUE	0.0324268	0.0273026	332	372	N372E
41	N	D	1	1	1	FALSE	3578	TRUE	0.00796433	0.0402223	332	372	N372D
41	N	A	2	1	1	FALSE	22.3333	TRUE	0.0462915	0.0178479	332	372	N372A
41	N	G	2	1	1	FALSE	29.3333	TRUE	0.0406674	-0.0287431	332	372	N372G
41	N	V	2	1	1	FALSE	49.6667	TRUE	0.0307404	-0.00138364	332	372	N372V
41	N	*	2	1	1	TRUE	55.6667	TRUE	0.0300307	-0.0514531	332	372	N372*
41	N	Y	1	1	1	FALSE	3804	TRUE	0.00778892	-0.0465742	332	372	N372Y
41	N	C	2	1	1	FALSE	15.3333	TRUE	0.0479328	-0.0981087	332	372	N372C
41	N	F	2	1	1	FALSE	30.6667	TRUE	0.0389382	-0.00436481	332	372	N372F
40	N	T	2	1	1	FALSE	3359.33	TRUE	0.00799655	0.0172309	332	371	N371T
40	N	R	2	1	1	FALSE	74.6667	TRUE	0.0230741	-0.0589185	332	371	N371R
40	N	S	2	1	1	FALSE	3962.67	TRUE	0.00782253	0.0148061	332	371	N371S
40	N	I	2	1	1	FALSE	4185	TRUE	0.00773242	-0.0140714	332	371	N371I
40	N	Q	2	1	1	FALSE	11.6667	TRUE	0.060162	-0.000728487	332	371	N371Q
40	N	H	2	1	1	FALSE	3400.33	TRUE	0.0079493	-0.0211763	332	371	N371H
40	N	L	2	1	1	FALSE	17.6667	TRUE	0.0543851	0.0267606	332	371	N371L
40	N	E	2	1	1	FALSE	30.3333	TRUE	0.0404971	0.0705817	332	371	N371E
40	N	D	2	1	1	FALSE	3889.67	TRUE	0.00787455	0.0442323	332	371	N371D
40	N	A	2	1	1	FALSE	33	TRUE	0.0312927	-0.141921	332	371	N371A
40	N	G	2	1	1	FALSE	23	TRUE	0.0459677	0.00488627	332	371	N371G
40	N	V	2	1	1	FALSE	29	TRUE	0.0351162	-0.0461701	332	371	N371V
40	N	*	2	1	1	TRUE	49.6667	TRUE	0.0269856	-0.17803	332	371	N371*
40	N	Y	2	1	1	FALSE	4646	TRUE	0.00761121	-0.0438083	332	371	N371Y
40	N	C	2	1	1	FALSE	27	TRUE	0.039642	-0.0376919	332	371	N371C
40	N	F	2	1	1	FALSE	31.6667	TRUE	0.0372305	-0.0379289	332	371	N371F
39	G	V	1	1	1	FALSE	2716	TRUE	0.00822251	0.0033714	332	370	G370V
39	G	*	2	1	1	TRUE	2436.33	TRUE	0.00819857	-0.137777	332	370	G370*
39	G	C	2	1	1	FALSE	25.3333	TRUE	0.0495433	0.108074	332	370	G370C
39	G	W	2	1	1	FALSE	16	TRUE	0.0581897	0.0729093	332	370	G370W
38	S	C	2	1	1	FALSE	5063.33	TRUE	0.00755256	-0.0295814	332	369	S369C
38	S	W	2	1	1	FALSE	15	TRUE	0.0520803	-0.0880174	332	369	S369W
38	S	F	2	1	1	FALSE	4685.67	TRUE	0.00761642	-0.0382342	332	369	S369F
37	G	V	2	1	1	FALSE	3582.33	TRUE	0.0078954	-4.20954e-06	332	368	G368V
37	G	Y	2	1	1	FALSE	55.3333	TRUE	0.0300926	0.000372366	332	368	G368Y
37	G	*	2	1	1	TRUE	21.6667	TRUE	0.0410361	-0.160868	332	368	G368*
37	G	C	2	1	1	FALSE	3676.33	TRUE	0.00785185	-0.00987088	332	368	G368C
37	G	W	2	1	1	FALSE	22.6667	TRUE	0.0425302	-0.0854328	332	368	G368W
37	G	F	2	1	1	FALSE	36.6667	TRUE	0.0360615	-0.0303801	332	368	G368F
35	A	G	2	1	1	FALSE	4381.33	TRUE	0.00768619	-0.0190912	332	366	A366G
35	A	V	2	1	1	FALSE	5228.67	TRUE	0.00755298	0.00775096	332	366	A366V
35	A	C	2	1	1	FALSE	13.6667	TRUE	0.064941	0.055064	332	366	A366C
35	A	F	2	1	1	FALSE	31.3333	TRUE	0.0484631	0.130183	332	366	A366F
34	Q	P	2	1	1	FALSE	1977	TRUE	0.00868785	-0.00708943	332	365	Q365P
34	Q	L	2	1	1	FALSE	4004.67	TRUE	0.00778232	-0.00492741	332	365	Q365L
34	Q	E	2	1	1	FALSE	3414.67	TRUE	0.00799682	0.0353333	332	365	Q365E
34	Q	D	2	1	1	FALSE	23	TRUE	0.0486678	0.0153887	332	365	Q365D
34	Q	A	2	1	1	FALSE	10.6667	TRUE	0.0732171	-0.00550956	332	365	Q365A
34	Q	G	2	1	1	FALSE	14.3333	TRUE	0.0530203	0.011975	332	365	Q365G
34	Q	V	2	1	1	FALSE	25.3333	TRUE	0.0384582	-0.105788	332	365	Q365V
34	Q	*	2	1	1	TRUE	3457	TRUE	0.00782392	-0.0926894	332	365	Q365*
34	Q	Y	2	1	1	FALSE	34	TRUE	0.0357036	-0.0722643	332	365	Q365Y
34	Q	S	2	1	1	FALSE	10.3333	TRUE	0.0833468	0.0268261	332	365	Q365S
34	Q	W	2	1	1	FALSE	28.6667	TRUE	0.041371	-0.0352179	332	365	Q365W
33	N	T	2	1	1	FALSE	2122	TRUE	0.00861484	0.00853526	332	364	N364T
33	N	R	2	1	1	FALSE	92.6667	TRUE	0.0229481	-0.0303377	332	364	N364R
33	N	S	1	1	1	FALSE	2670.33	TRUE	0.00826322	0.00264456	332	364	N364S
33	N	I	2	1	1	FALSE	3232.33	TRUE	0.00799655	-0.014516	332	364	N364I
33	N	M	2	1	1	FALSE	18.6667	TRUE	0.0479075	-0.129741	332	364	N364M
33	N	Q	2	1	1	FALSE	51.3333	TRUE	0.0292724	-0.00913892	332	364	N364Q
33	N	H	1	1	1	FALSE	1899	TRUE	0.00873368	-0.0214635	332	364	N364H
33	N	P	2	1	1	FALSE	22.6667	TRUE	0.0376995	-0.0613329	332	364	N364P
33	N	L	2	1	1	FALSE	17.6667	TRUE	0.0474443	-0.0416852	332	364	N364L
33	N	E	2	1	1	FALSE	32.6667	TRUE	0.0414823	0.0855008	332	364	N364E
33	N	D	1	1	1	FALSE	2659.33	TRUE	0.00835325	0.0444689	332	364	N364D
33	N	A	2	1	1	FALSE	11	TRUE	0.0687835	-0.00614554	332	364	N364A
33	N	V	2	1	1	FALSE	36.3333	TRUE	0.0329634	-0.0260579	332	364	N364V
33	N	*	2	1	1	TRUE	48.3333	TRUE	0.0295234	-0.120475	332	364	N364*
33	N	Y	1	1	1	FALSE	2939.33	TRUE	0.00808238	-0.0377475	332	364	N364Y
33	N	F	2	1	1	FALSE	26.3333	TRUE	0.0453464	-0.0124861	332	364	N364F
32	P	L	1	1	1	FALSE	4292	TRUE	0.00771232	-0.00132176	332	363	P363L
32	P	E	2	1	1	FALSE	27.3333	TRUE	0.0450635	0.0262683	332	363	P363E
32	P	A	1	1	1	FALSE	5730.67	TRUE	0.007487	0.0041816	332	363	P363A
32	P	G	2	1	1	FALSE	63	TRUE	0.0305372	0.0449821	332	363	P363G
32	P	V	2	1	1	FALSE	38.6667	TRUE	0.0372776	0.00380186	332	363	P363V
32	P	*	2	1	1	TRUE	83.6667	TRUE	0.0231542	-0.0696166	332	363	P363*
32	P	S	1	1	1	FALSE	4835.67	TRUE	0.00762071	0.00281335	332	363	P363S
31	E	A	2	1	1	FALSE	2439.33	TRUE	0.00832158	-0.0366218	332	362	E362A
31	E	G	2	1	1	FALSE	2899.33	TRUE	0.00810145	-0.0486948	332	362	E362G
31	E	V	2	1	1	FALSE	3845	TRUE	0.00779608	-0.0477499	332	362	E362V
31	E	*	2	1	1	TRUE	4101.33	TRUE	0.00766285	-0.123276	332	362	E362*
31	E	Y	2	1	1	FALSE	24.3333	TRUE	0.0441704	-0.00979255	332	362	E362Y
31	E	S	2	1	1	FALSE	16.3333	TRUE	0.0558466	-0.00735515	332	362	E362S
31	E	W	2	1	1	FALSE	14.6667	TRUE	0.0503652	-0.0939083	332	362	E362W
30	R	I	2	1	1	FALSE	64	TRUE	0.0287134	-0.00223104	332	361	R361I
30	R	M	1	1	1	FALSE	2696.33	TRUE	0.00827693	0.019105	332	361	R361M
30	R	Q	2	1	1	FALSE	13.3333	TRUE	0.0650151	0.00714341	332	361	R361Q
30	R	P	2	1	1	FALSE	18.6667	TRUE	0.0519724	0.0604331	332	361	R361P
30	R	L	2	1	1	FALSE	37	TRUE	0.0358556	0.022765	332	361	R361L
30	R	E	2	1	1	FALSE	20	TRUE	0.0506594	0.0281778	332	361	R361E
30	R	G	2	1	1	FALSE	2548.33	TRUE	0.00837084	0.0203161	332	361	R361G
30	R	V	2	1	1	FALSE	34	TRUE	0.0414316	0.0759986	332	361	R361V
30	R	*	2	1	1	TRUE	95.3333	TRUE	0.0220033	-0.0478167	332	361	R361*
30	R	C	2	1	1	FALSE	58.6667	TRUE	0.0301501	0.0337138	332	361	R361C
30	R	W	1	1	1	FALSE	3186.33	TRUE	0.00798752	-0.0354119	332	361	R361W
29	Q	P	2	1	1	FALSE	2420	TRUE	0.00840833	0.000172279	332	360	Q360P
29	Q	L	2	1	1	FALSE	3470.67	TRUE	0.00791396	-0.0176001	332	360	Q360L
29	Q	E	2	1	1	FALSE	4060	TRUE	0.00784011	0.0467634	332	360	Q360E
29	Q	D	2	1	1	FALSE	28.3333	TRUE	0.0430427	0.0399873	332	360	Q360D
29	Q	A	2	1	1	FALSE	25	TRUE	0.0432811	0.0246648	332	360	Q360A
29	Q	G	2	1	1	FALSE	11	TRUE	0.0541514	-0.122504	332	360	Q360G
29	Q	V	2	1	1	FALSE	24.6667	TRUE	0.0414618	0.00631169	332	360	Q360V
29	Q	*	2	1	1	TRUE	3391	TRUE	0.00783091	-0.111953	332	360	Q360*
29	Q	Y	2	1	1	FALSE	33.6667	TRUE	0.0321156	-0.0983698	332	360	Q360Y
29	Q	S	2	1	1	FALSE	13.3333	TRUE	0.0617702	0.0517213	332	360	Q360S
29	Q	W	2	1	1	FALSE	14.6667	TRUE	0.0680457	0.0257853	332	360	Q360W
28	M	L	2	1	1	FALSE	4347.67	TRUE	0.00770802	0.00665897	332	359	M359L
28	M	E	2	1	1	FALSE	11.3333	TRUE	0.102664	0.0820052	332	359	M359E
28	M	G	2	1	1	FALSE	13.6667	TRUE	0.0616811	-0.00896911	332	359	M359G
28	M	V	2	1	1	FALSE	2261.33	TRUE	0.00853166	0.0151342	332	359	M359V
28	M	W	2	1	1	FALSE	17.3333	TRUE	0.0602399	0.0468611	332	359	M359W
28	M	F	2	1	1	FALSE	28.6667	TRUE	0.0375443	0.0193262	332	359	M359F
27	N	T	2	1	1	FALSE	2007.33	TRUE	0.00867576	-0.008568	332	358	N358T
27	N	R	2	1	1	FALSE	48.6667	TRUE	0.0298181	-0.0155045	332	358	N358R
27	N	S	1	1	1	FALSE	2668.67	TRUE	0.00828898	0.0152558	332	358	N358S
27	N	I	2	1	1	FALSE	3307.67	TRUE	0.00797331	-0.00237799	332	358	N358I
27	N	M	2	1	1	FALSE	14	TRUE	0.0528923	-0.0731144	332	358	N358M
27	N	Q	2	1	1	FALSE	34.3333	TRUE	0.038938	0.0533076	332	358	N358Q
27	N	H	1	1	1	FALSE	2620	TRUE	0.00827098	-0.0144996	332	358	N358H
27	N	P	2	1	1	FALSE	15.6667	TRUE	0.0652317	0.0491633	332	358	N358P
27	N	E	2	1	1	FALSE	50	TRUE	0.0307168	0.0730327	332	358	N358E
27	N	D	1	1	1	FALSE	3191.67	TRUE	0.00810804	0.046249	332	358	N358D
27	N	V	2	1	1	FALSE	17	TRUE	0.0654444	0.096333	332	358	N358V
27	N	*	2	1	1	TRUE	37.6667	TRUE	0.0345008	-0.110578	332	358	N358*
27	N	Y	1	1	1	FALSE	3788.67	TRUE	0.00778779	-0.0484795	332	358	N358Y
27	N	C	2	1	1	FALSE	17	TRUE	0.0447052	-0.0385453	332	358	N358C
27	N	F	2	1	1	FALSE	10.6667	TRUE	0.0696213	-0.037351	332	358	N358F
26	G	V	2	1	1	FALSE	2683.67	TRUE	0.00824624	-0.00106661	332	357	G357V
26	G	Y	2	1	1	FALSE	19.6667	TRUE	0.0449667	-0.0192273	332	357	G357Y
26	G	*	2	1	1	TRUE	21.3333	TRUE	0.0397382	-0.0805188	332	357	G357*
26	G	C	1	1	1	FALSE	2865	TRUE	0.00812838	-0.0219629	332	357	G357C
26	G	F	2	1	1	FALSE	16	TRUE	0.0436925	-0.081891	332	357	G357F
25	Q	H	1	1	1	FALSE	4890	TRUE	0.00758807	-0.0190259	332	356	Q356H
25	Q	P	1	1	1	FALSE	2079	TRUE	0.00859911	-0.0115206	332	356	Q356P
25	Q	L	1	1	1	FALSE	2964.33	TRUE	0.00807873	-0.0267946	332	356	Q356L
25	Q	E	1	1	1	FALSE	4327.33	TRUE	0.00775716	0.042999	332	356	Q356E
25	Q	D	2	1	1	FALSE	79.3333	TRUE	0.02914	0.0978813	332	356	Q356D
25	Q	G	2	1	1	FALSE	17	TRUE	0.0576407	0.0668817	332	356	Q356G
25	Q	V	2	1	1	FALSE	26.3333	TRUE	0.0354138	-0.0291875	332	356	Q356V
25	Q	*	1	1	1	TRUE	3347.67	TRUE	0.00782386	-0.134235	332	356	Q356*
25	Q	Y	2	1	1	FALSE	30.6667	TRUE	0.0385291	-0.0240296	332	356	Q356Y
25	Q	S	2	1	1	FALSE	47	TRUE	0.0318372	0.0452631	332	356	Q356S
24	N	T	2	1	1	FALSE	2264	TRUE	0.0085124	0.0152136	332	355	N355T
24	N	R	2	1	1	FALSE	43.6667	TRUE	0.0311714	-0.0263634	332	355	N355R
24	N	S	1	1	1	FALSE	3024.33	TRUE	0.00811649	0.0114362	332	355	N355S
24	N	I	2	1	1	FALSE	3408	TRUE	0.00793294	-0.0129015	332	355	N355I
24	N	M	2	1	1	FALSE	32.6667	TRUE	0.0368476	-0.0364185	332	355	N355M
24	N	Q	2	1	1	FALSE	40.6667	TRUE	0.035347	0.00810726	332	355	N355Q
24	N	H	1	1	1	FALSE	2119.67	TRUE	0.00856364	-0.0101326	332	355	N355H
24	N	P	2	1	1	FALSE	14	TRUE	0.0602803	-0.00750462	332	355	N355P
24	N	L	2	1	1	FALSE	11.3333	TRUE	0.066251	-0.0786303	332	355	N355L
24	N	E	2	1	1	FALSE	42	TRUE	0.0338496	0.0236975	332	355	N355E
24	N	D	1	1	1	FALSE	3082.67	TRUE	0.0081463	0.0552608	332	355	N355D
24	N	A	2	1	1	FALSE	20	TRUE	0.054806	0.0983223	332	355	N355A
24	N	V	2	1	1	FALSE	18	TRUE	0.0611736	0.152866	332	355	N355V
24	N	*	2	1	1	TRUE	18	TRUE	0.0459069	-0.150202	332	355	N355*
24	N	Y	1	1	1	FALSE	3163	TRUE	0.00795639	-0.0583224	332	355	N355Y
24	N	C	2	1	1	FALSE	10.6667	TRUE	0.0691062	-0.0426724	332	355	N355C
24	N	F	2	1	1	FALSE	16.3333	TRUE	0.0529794	-0.0771758	332	355	N355F
23	Q	H	1	1	1	FALSE	4692.33	TRUE	0.00762016	-0.0130399	332	354	Q354H
23	Q	P	1	1	1	FALSE	2181	TRUE	0.00854337	-0.00352892	332	354	Q354P
23	Q	L	1	1	1	FALSE	3337.33	TRUE	0.00794611	-0.0239069	332	354	Q354L
23	Q	E	1	1	1	FALSE	3918.67	TRUE	0.00786622	0.0440415	332	354	Q354E
23	Q	D	2	1	1	FALSE	74.6667	TRUE	0.027502	0.0361728	332	354	Q354D
23	Q	V	2	1	1	FALSE	36.6667	TRUE	0.0357933	-0.0337669	332	354	Q354V
23	Q	*	1	1	1	TRUE	3587.33	TRUE	0.00774368	-0.160079	332	354	Q354*
23	Q	Y	2	1	1	FALSE	50.3333	TRUE	0.0304179	-0.0294719	332	354	Q354Y
23	Q	S	2	1	1	FALSE	31.3333	TRUE	0.0376203	0.0060332	332	354	Q354S
22	N	T	1	1	1	FALSE	2691.33	TRUE	0.00826542	0.021324	332	353	N353T
22	N	R	2	1	1	FALSE	83.6667	TRUE	0.0248922	-0.00514738	332	353	N353R
22	N	S	1	1	1	FALSE	3158	TRUE	0.00807331	0.0124208	332	353	N353S
22	N	I	2	1	1	FALSE	3416	TRUE	0.00792697	-0.0156895	332	353	N353I
22	N	Q	2	1	1	FALSE	36.6667	TRUE	0.0377212	0.0354044	332	353	N353Q
22	N	H	1	1	1	FALSE	2605.33	TRUE	0.00827397	-0.0122635	332	353	N353H
22	N	P	2	1	1	FALSE	14.6667	TRUE	0.0690954	0.0559936	332	353	N353P
22	N	L	2	1	1	FALSE	34	TRUE	0.0357165	0.0136199	332	353	N353L
22	N	E	2	1	1	FALSE	76.3333	TRUE	0.0271715	0.075188	332	353	N353E
22	N	D	1	1	1	FALSE	2744.67	TRUE	0.00827752	0.0444732	332	353	N353D
22	N	G	2	1	1	FALSE	23.3333	TRUE	0.0431256	-0.00293726	332	353	N353G
22	N	*	2	1	1	TRUE	28	TRUE	0.0372578	-0.125285	332	353	N353*
22	N	Y	1	1	1	FALSE	3809	TRUE	0.00776815	-0.0473741	332	353	N353Y
22	N	C	2	1	1	FALSE	20	TRUE	0.0518457	-0.00523443	332	353	N353C
22	N	F	2	1	1	FALSE	13.6667	TRUE	0.0621995	0.0463144	332	353	N353F
21	N	T	2	1	1	FALSE	1832	TRUE	0.00885334	0.00655909	332	352	N352T
21	N	R	2	1	1	FALSE	69.6667	TRUE	0.0264836	-0.0216135	332	352	N352R
21	N	S	2	1	1	FALSE	2877.33	TRUE	0.0081638	-0.00104873	332	352	N352S
21	N	I	2	1	1	FALSE	3126	TRUE	0.00802612	-0.0165909	332	352	N352I
21	N	M	2	1	1	FALSE	22.3333	TRUE	0.0475741	0.0393539	332	352	N352M
21	N	H	1	1	1	FALSE	2401.33	TRUE	0.00837106	-0.02295	332	352	N352H
21	N	P	2	1	1	FALSE	16.6667	TRUE	0.0574457	0.0440778	332	352	N352P
21	N	L	2	1	1	FALSE	30.3333	TRUE	0.037652	-0.0394023	332	352	N352L
21	N	E	2	1	1	FALSE	46.6667	TRUE	0.0362974	0.0920984	332	352	N352E
21	N	D	2	1	1	FALSE	2777.67	TRUE	0.00828569	0.0506323	332	352	N352D
21	N	Y	2	1	1	FALSE	3492.67	TRUE	0.00785181	-0.0642996	332	352	N352Y
21	N	*	2	1	1	TRUE	16.6667	TRUE	0.0434328	-0.268507	332	352	N352*
21	N	C	2	1	1	FALSE	27.6667	TRUE	0.0430966	0.0460532	332	352	N352C
21	N	F	2	1	1	FALSE	10.6667	TRUE	0.0547054	-0.0600252	332	352	N352F
20	G	V	2	1	1	FALSE	2333	TRUE	0.00840506	-0.0141501	332	351	G351V
20	G	Y	2	1	1	FALSE	16.6667	TRUE	0.0462216	-0.121873	332	351	G351Y
20	G	C	2	1	1	FALSE	2366	TRUE	0.00838335	-0.0277845	332	351	G351C
20	G	W	2	1	1	FALSE	15.3333	TRUE	0.0522681	-0.0895315	332	351	G351W
20	G	F	2	1	1	FALSE	13.6667	TRUE	0.0592936	0.0186739	332	351	G351F
19	S	C	2	1	1	FALSE	10.3333	TRUE	0.0665448	0.011967	332	350	S350C
19	S	W	1	1	1	FALSE	4637	TRUE	0.00756984	-0.0958259	332	350	S350W
19	S	F	2	1	1	FALSE	29	TRUE	0.0381523	-0.0455015	332	350	S350F
18	P	L	1	1	1	FALSE	3571.33	TRUE	0.00788333	-0.0128527	332	349	P349L
18	P	E	2	1	1	FALSE	19.6667	TRUE	0.0465886	0.0213016	332	349	P349E
18	P	A	1	1	1	FALSE	4469	TRUE	0.0077118	0.0262415	332	349	P349A
18	P	G	2	1	1	FALSE	30.3333	TRUE	0.0410475	0.021109	332	349	P349G
18	P	V	2	1	1	FALSE	42.6667	TRUE	0.0319067	0.0297079	332	349	P349V
18	P	*	2	1	1	TRUE	58.3333	TRUE	0.0257725	-0.183032	332	349	P349*
18	P	S	1	1	1	FALSE	4031.33	TRUE	0.00781456	0.0178531	332	349	P349S
17	G	V	2	1	1	FALSE	2454	TRUE	0.00837716	0.00663472	332	348	G348V
17	G	Y	2	1	1	FALSE	19.3333	TRUE	0.0448445	-0.0580971	332	348	G348Y
17	G	*	2	1	1	TRUE	34.3333	TRUE	0.0348897	-0.185722	332	348	G348*
17	G	C	1	1	1	FALSE	3369.33	TRUE	0.00793411	-0.0306819	332	348	G348C
17	G	W	2	1	1	FALSE	11.6667	TRUE	0.0840888	0.0776285	332	348	G348W
17	G	F	2	1	1	FALSE	24	TRUE	0.044585	-0.0235963	332	348	G348F
16	S	C	2	1	1	FALSE	34	TRUE	0.0383367	-0.0240321	332	347	S347C
16	S	W	2	1	1	FALSE	34.6667	TRUE	0.0317387	-0.139323	332	347	S347W
16	S	F	2	1	1	FALSE	51	TRUE	0.0308088	-0.0905824	332	347	S347F
15	Q	P	2	1	1	FALSE	2452.67	TRUE	0.00837064	0.00377321	332	346	Q346P
15	Q	L	2	1	1	FALSE	3702.33	TRUE	0.00780279	-0.055713	332	346	Q346L
15	Q	E	2	1	1	FALSE	4361.67	TRUE	0.00777661	0.0617345	332	346	Q346E
15	Q	D	2	1	1	FALSE	22.6667	TRUE	0.0442892	0.0362396	332	346	Q346D
15	Q	A	2	1	1	FALSE	29.6667	TRUE	0.0399887	-0.00490317	332	346	Q346A
15	Q	G	2	1	1	FALSE	21.6667	TRUE	0.0436015	-0.0477891	332	346	Q346G
15	Q	V	2	1	1	FALSE	11.3333	TRUE	0.0651278	0.00945041	332	346	Q346V
15	Q	*	2	1	1	TRUE	3460.33	TRUE	0.0077285	-0.208048	332	346	Q346*
15	Q	Y	2	1	1	FALSE	54	TRUE	0.0268626	-0.1066	332	346	Q346Y
15	Q	S	2	1	1	FALSE	47.3333	TRUE	0.0322663	-0.0210984	332	346	Q346S
15	Q	W	2	1	1	FALSE	31.6667	TRUE	0.0320792	-0.166706	332	346	Q346W
14	N	T	2	1	1	FALSE	2689.67	TRUE	0.00822442	-0.0168066	332	345	N345T
14	N	R	2	1	1	FALSE	63	TRUE	0.0271594	-0.0264087	332	345	N345R
14	N	S	1	1	1	FALSE	3126.67	TRUE	0.00803542	-0.0157129	332	345	N345S
14	N	I	2	1	1	FALSE	3656.33	TRUE	0.00778156	-0.0886484	332	345	N345I
14	N	M	2	1	1	FALSE	28	TRUE	0.0397299	-0.0498941	332	345	N345M
14	N	Q	2	1	1	FALSE	38	TRUE	0.0316478	-0.1173	332	345	N345Q
14	N	H	1	1	1	FALSE	2195.33	TRUE	0.00849239	-0.0158012	332	345	N345H
14	N	L	2	1	1	FALSE	14.3333	TRUE	0.0455144	-0.186676	332	345	N345L
14	N	E	2	1	1	FALSE	51.3333	TRUE	0.0385513	0.135442	332	345	N345E
14	N	D	1	1	1	FALSE	3169.33	TRUE	0.00812937	0.0630462	332	345	N345D
14	N	A	2	1	1	FALSE	24.6667	TRUE	0.0378183	-0.084389	332	345	N345A
14	N	G	2	1	1	FALSE	18	TRUE	0.0470224	-0.0321306	332	345	N345G
14	N	V	2	1	1	FALSE	11	TRUE	0.0655088	0.00954887	332	345	N345V
14	N	*	2	1	1	TRUE	76.3333	TRUE	0.024127	-0.183301	332	345	N345*
14	N	Y	1	1	1	FALSE	3940.67	TRUE	0.00770077	-0.102429	332	345	N345Y
14	N	C	2	1	1	FALSE	24	TRUE	0.0497244	0.00808635	332	345	N345C
13	Q	P	2	1	1	FALSE	1996.33	TRUE	0.00871918	0.0161045	332	344	Q344P
13	Q	L	2	1	1	FALSE	3708.67	TRUE	0.00774827	-0.115778	332	344	Q344L
13	Q	E	2	1	1	FALSE	4783.33	TRUE	0.00771773	0.0743041	332	344	Q344E
13	Q	D	2	1	1	FALSE	24	TRUE	0.0494906	0.075849	332	344	Q344D
13	Q	A	2	1	1	FALSE	16.3333	TRUE	0.0536133	-0.0370326	332	344	Q344A
13	Q	G	2	1	1	FALSE	60.3333	TRUE	0.0258391	-0.0597329	332	344	Q344G
13	Q	V	2	1	1	FALSE	85.3333	TRUE	0.0258426	-0.036972	332	344	Q344V
13	Q	*	2	1	1	TRUE	4024.67	TRUE	0.00758304	-0.25146	332	344	Q344*
13	Q	Y	2	1	1	FALSE	60.3333	TRUE	0.025527	-0.148783	332	344	Q344Y
13	Q	S	2	1	1	FALSE	13.6667	TRUE	0.0596524	-0.00732774	332	344	Q344S
13	Q	W	2	1	1	FALSE	26.3333	TRUE	0.0354699	-0.105357	332	344	Q344W
12	Q	P	2	1	1	FALSE	2539	TRUE	0.008347	0.00409228	332	343	Q343P
12	Q	L	2	1	1	FALSE	4874.67	TRUE	0.00749824	-0.148024	332	343	Q343L
12	Q	E	2	1	1	FALSE	4804.33	TRUE	0.00773309	0.096304	332	343	Q343E
12	Q	D	2	1	1	FALSE	55.3333	TRUE	0.0317509	0.064537	332	343	Q343D
12	Q	A	2	1	1	FALSE	34	TRUE	0.042527	0.0796438	332	343	Q343A
12	Q	G	2	1	1	FALSE	17	TRUE	0.0544792	0.0237907	332	343	Q343G
12	Q	V	2	1	1	FALSE	14.6667	TRUE	0.056679	0.00206787	332	343	Q343V
12	Q	*	2	1	1	TRUE	3927	TRUE	0.00759932	-0.253905	332	343	Q343*
12	Q	Y	2	1	1	FALSE	41.3333	TRUE	0.0314149	-0.100511	332	343	Q343Y
12	Q	S	2	1	1	FALSE	32	TRUE	0.0373385	0.00634317	332	343	Q343S
12	Q	W	2	1	1	FALSE	112	TRUE	0.0187397	-0.194287	332	343	Q343W
11	S	I	2	1	1	FALSE	3025	TRUE	0.00793042	-0.157754	332	342	S342I
11	S	M	2	1	1	FALSE	25.6667	TRUE	0.0374942	-0.0882862	332	342	S342M
11	S	H	2	1	1	FALSE	19.6667	TRUE	0.0583299	0.0978827	332	342	S342H
11	S	P	2	1	1	FALSE	28	TRUE	0.0378089	0.00665379	332	342	S342P
11	S	L	2	1	1	FALSE	45.3333	TRUE	0.0257016	-0.16335	332	342	S342L
11	S	D	2	1	1	FALSE	48	TRUE	0.0359217	0.131835	332	342	S342D
11	S	A	2	1	1	FALSE	16.6667	TRUE	0.0475786	-0.0627224	332	342	S342A
11	S	G	2	1	1	FALSE	3363	TRUE	0.00800081	0.0174674	332	342	S342G
11	S	V	2	1	1	FALSE	50.6667	TRUE	0.0285786	-0.154328	332	342	S342V
11	S	Y	2	1	1	FALSE	25.3333	TRUE	0.0392107	-0.172622	332	342	S342Y
11	S	*	2	1	1	TRUE	42.6667	TRUE	0.0258015	-0.258452	332	342	S342*
11	S	C	1	1	1	FALSE	4391.67	TRUE	0.00763267	-0.0846901	332	342	S342C
11	S	W	2	1	1	FALSE	11.6667	TRUE	0.0505673	-0.190174	332	342	S342W
11	S	F	2	1	1	FALSE	64.3333	TRUE	0.0232199	-0.238104	332	342	S342F
10	A	G	2	1	1	FALSE	4886.67	TRUE	0.00770308	0.0705935	332	341	A341G
10	A	V	2	1	1	FALSE	5227.33	TRUE	0.00745852	-0.126626	332	341	A341V
10	A	Y	2	1	1	FALSE	19.6667	TRUE	0.0374208	-0.178893	332	341	A341Y
10	A	C	2	1	1	FALSE	26.3333	TRUE	0.0422021	-0.0208887	332	341	A341C
9	L	F	1	1	1	FALSE	6356.33	TRUE	0.0073338	-0.1153	332	340	L340F
8	M	Q	2	1	1	FALSE	17.6667	TRUE	0.062121	0.144061	332	339	M339Q
8	M	P	2	1	1	FALSE	14	TRUE	0.0794226	0.205383	332	339	M339P
8	M	L	2	1	1	FALSE	6597	TRUE	0.00735246	-0.0400032	332	339	M339L
8	M	E	2	1	1	FALSE	33.6667	TRUE	0.0534878	0.261283	332	339	M339E
8	M	A	2	1	1	FALSE	26	TRUE	0.0528329	0.128281	332	339	M339A
8	M	G	2	1	1	FALSE	21.3333	TRUE	0.0455329	0.0595104	332	339	M339G
8	M	V	2	1	1	FALSE	3034.33	TRUE	0.00814417	0.0309735	332	339	M339V
8	M	*	2	1	1	TRUE	29	TRUE	0.0379479	-0.230001	332	339	M339*
7	G	V	2	1	1	FALSE	3484	TRUE	0.00775437	-0.198665	332	338	G338V
7	G	Y	2	1	1	FALSE	23.3333	TRUE	0.0403121	-0.144797	332	338	G338Y
7	G	*	2	1	1	TRUE	12.6667	TRUE	0.0591809	-0.0434596	332	338	G338*
7	G	C	1	1	1	FALSE	3085	TRUE	0.0078591	-0.201814	332	338	G338C
7	G	W	2	1	1	FALSE	33.6667	TRUE	0.0368413	-0.096542	332	338	G338W
7	G	F	2	1	1	FALSE	29.3333	TRUE	0.0396208	-0.140476	332	338	G338F
6	M	L	2	1	1	FALSE	5668	TRUE	0.00743605	-0.068292	332	337	M337L
6	M	A	2	1	1	FALSE	17	TRUE	0.0676406	0.204833	332	337	M337A
6	M	G	2	1	1	FALSE	30.3333	TRUE	0.0495322	0.145862	332	337	M337G
6	M	V	2	1	1	FALSE	2794.67	TRUE	0.00820333	0.00354982	332	337	M337V
6	M	*	2	1	1	TRUE	21.3333	TRUE	0.0438079	-0.0842032	332	337	M337*
6	M	W	2	1	1	FALSE	32.3333	TRUE	0.0364751	-0.118094	332	337	M337W
6	M	F	2	1	1	FALSE	20.6667	TRUE	0.0444699	-0.0985173	332	337	M337F
5	M	Q	2	1	1	FALSE	37.6667	TRUE	0.0433008	0.182108	332	336	M336Q
5	M	P	2	1	1	FALSE	31.6667	TRUE	0.0429507	0.104646	332	336	M336P
5	M	L	2	1	1	FALSE	11555.7	TRUE	0.00706374	-0.0445736	332	336	M336L
5	M	E	2	1	1	FALSE	21.6667	TRUE	0.0669537	0.319863	332	336	M336E
5	M	A	2	1	1	FALSE	25.3333	TRUE	0.049636	0.0987276	332	336	M336A
5	M	G	2	1	1	FALSE	24.6667	TRUE	0.0582304	0.179516	332	336	M336G
5	M	V	2	1	1	FALSE	3343	TRUE	0.00800134	0.00777584	332	336	M336V
5	M	*	2	1	1	TRUE	17.3333	TRUE	0.0568419	-0.0319791	332	336	M336*
5	M	W	2	1	1	FALSE	16	TRUE	0.0406071	-0.211454	332	336	M336W
5	M	F	2	1	1	FALSE	20.3333	TRUE	0.0435528	-0.0650925	332	336	M336F
4	G	V	2	1	1	FALSE	3478	TRUE	0.00774929	-0.186809	332	335	G335V
4	G	Y	2	1	1	FALSE	24	TRUE	0.0367022	-0.224672	332	335	G335Y
4	G	*	2	1	1	TRUE	16.6667	TRUE	0.0512833	-0.134474	332	335	G335*
4	G	C	2	1	1	FALSE	3379.67	TRUE	0.00779703	-0.178796	332	335	G335C
4	G	W	2	1	1	FALSE	10.6667	TRUE	0.055325	-0.23328	332	335	G335W
4	G	F	2	1	1	FALSE	18.6667	TRUE	0.0409503	-0.219499	332	335	G335F
3	W	F	2	1	1	FALSE	47.6667	TRUE	0.0349128	0.082258	332	334	W334F
2	S	I	2	1	1	FALSE	3741	TRUE	0.00767658	-0.191108	332	333	S333I
2	S	M	2	1	1	FALSE	30.6667	TRUE	0.0317112	-0.181171	332	333	S333M
2	S	L	2	1	1	FALSE	18.6667	TRUE	0.0444326	-0.168475	332	333	S333L
2	S	D	2	1	1	FALSE	28.3333	TRUE	0.0613038	0.29212	332	333	S333D
2	S	G	2	1	1	FALSE	3715.33	TRUE	0.00789758	0.0239348	332	333	S333G
2	S	V	2	1	1	FALSE	14.6667	TRUE	0.0562361	-0.0769021	332	333	S333V
2	S	Y	2	1	1	FALSE	10.6667	TRUE	0.0673816	0.00214195	332	333	S333Y
2	S	C	2	1	1	FALSE	2509.67	TRUE	0.00814746	-0.141631	332	333	S333C
2	S	W	2	1	1	FALSE	20	TRUE	0.044471	-0.215036	332	333	S333W
2	S	F	2	1	1	FALSE	26	TRUE	0.0379867	-0.131111	332	333	S333F
1	S	I	2	1	1	FALSE	6950	TRUE	0.00726873	-0.138627	332	332	S332I
1	S	M	2	1	1	FALSE	36.6667	TRUE	0.0372046	0.0363146	332	332	S332M
1	S	H	2	1	1	FALSE	14.6667	TRUE	0.058605	-0.0532218	332	332	S332H
1	S	P	2	1	1	FALSE	18.6667	TRUE	0.0609148	0.227676	332	332	S332P
1	S	L	2	1	1	FALSE	39	TRUE	0.0315888	-0.121192	332	332	S332L
1	S	D	2	1	1	FALSE	10.3333	TRUE	0.0738658	0.0112964	332	332	S332D
1	S	G	2	1	1	FALSE	3198	TRUE	0.00808945	0.037623	332	332	S332G
1	S	V	2	1	1	FALSE	33	TRUE	0.0405294	-0.0158309	332	332	S332V
1	S	Y	2	1	1	FALSE	56.6667	TRUE	0.0295193	-0.11974	332	332	S332Y
1	S	*	2	1	1	TRUE	30	TRUE	0.0334884	-0.240097	332	332	S332*
1	S	C	1	1	1	FALSE	3109	TRUE	0.00791008	-0.142619	332	332	S332C
1	S	W	2	1	1	FALSE	29.6667	TRUE	0.0376075	-0.128531	332	332	S332W
1	S	F	2	1	1	FALSE	37	TRUE	0.0329015	-0.128777	332	332	S332F

## Sheet: 2 AA change
Nmut_nt	Nmut_aa	Nmut_codons	STOP	mean_count	is.reads0	Pos1	Pos2	WT_AA1	WT_AA2	Mut1	Mut2	sigma1	sigma2	sigma_uncorr	sigma_cond	toxicity1	toxicity2	toxicity_uncorr	toxicity_cond	region	Pos_abs1	Pos_abs2	mut_code1	mut_code2
2	2	2	TRUE	16.3333	TRUE	1	4	G	R	A	*	0.00503413	0.0048391	0.0338792	0.0208672	0.00128207	-0.174307	-0.139949	-0.169501	290	290	293	G290A	R293*
4	2	2	TRUE	30.3333	TRUE	1	4	G	R	C	*	0.00526223	0.0048391	0.0239558	0.0175554	0.0076805	-0.174307	-0.206614	-0.193387	290	290	293	G290C	R293*
2	2	2	TRUE	43.3333	TRUE	1	4	G	R	D	*	0.00513246	0.0048391	0.0214892	0.0178818	0.0443421	-0.174307	-0.123376	-0.142809	290	290	293	G290D	R293*
2	2	2	TRUE	22.3333	TRUE	1	4	G	R	R	*	0.0051759	0.0048391	0.0289888	0.0189126	-0.0104707	-0.174307	-0.136759	-0.165018	290	290	293	G290R	R293*
2	2	2	TRUE	29.3333	TRUE	1	4	G	R	S	*	0.00534052	0.0048391	0.0263067	0.0216903	0.0308026	-0.174307	-0.118746	-0.153186	290	290	293	G290S	R293*
2	2	2	TRUE	35	TRUE	1	4	G	R	V	*	0.00513844	0.0048391	0.0231493	0.017822	0.0122244	-0.174307	-0.150674	-0.162201	290	290	293	G290V	R293*
2	2	2	TRUE	10.6667	TRUE	1	7	G	G	A	*	0.00503413	0.00480688	0.0426819	0.021529	0.00128207	-0.172976	-0.138685	-0.17111	290	290	296	G290A	G296*
2	2	2	TRUE	25.6667	TRUE	1	7	G	G	C	*	0.00526223	0.00480688	0.0285816	0.022008	0.0076805	-0.172976	-0.09903	-0.146884	290	290	296	G290C	G296*
3	2	2	TRUE	28.6667	TRUE	1	7	G	G	D	*	0.00513246	0.00480688	0.0247596	0.0177443	0.0443421	-0.172976	-0.170983	-0.17499	290	290	296	G290D	G296*
2	2	2	TRUE	19.6667	TRUE	1	7	G	G	R	*	0.0051759	0.00480688	0.0316952	0.0197273	-0.0104707	-0.172976	-0.158488	-0.17793	290	290	296	G290R	G296*
2	2	2	TRUE	46.3333	TRUE	1	7	G	G	S	*	0.00534052	0.00480688	0.0197002	0.0162638	0.0308026	-0.172976	-0.189196	-0.187254	290	290	296	G290S	G296*
2	2	2	TRUE	48	TRUE	1	7	G	G	V	*	0.00513844	0.00480688	0.0200068	0.0168412	0.0122244	-0.172976	-0.1369	-0.152251	290	290	296	G290V	G296*
2	2	2	TRUE	35	TRUE	1	10	G	L	A	*	0.00503413	0.00488198	0.0222523	0.0160109	0.00128207	-0.18431	-0.186033	-0.186858	290	290	299	G290A	L299*
2	2	2	TRUE	32	TRUE	1	10	G	L	C	*	0.00526223	0.00488198	0.0262943	0.0228985	0.0076805	-0.18431	-0.0799522	-0.134926	290	290	299	G290C	L299*
2	2	2	TRUE	43.6667	TRUE	1	10	G	L	D	*	0.00513246	0.00488198	0.0197453	0.0159815	0.0443421	-0.18431	-0.2074	-0.196816	290	290	299	G290D	L299*
2	2	2	TRUE	10.3333	TRUE	1	10	G	L	R	*	0.0051759	0.00488198	0.0447287	0.0225325	-0.0104707	-0.18431	-0.0939925	-0.1682	290	290	299	G290R	L299*
3	2	2	TRUE	23.3333	TRUE	1	10	G	L	S	*	0.00534052	0.00488198	0.0291293	0.0225188	0.0308026	-0.18431	-0.122025	-0.154949	290	290	299	G290S	L299*
2	2	2	TRUE	12.6667	TRUE	1	10	G	L	V	*	0.00513844	0.00488198	0.0376636	0.0214947	0.0122244	-0.18431	-0.164679	-0.176021	290	290	299	G290V	L299*
2	2	2	TRUE	14	TRUE	1	11	G	G	A	*	0.00503413	0.00546897	0.0373771	0.023574	0.00128207	-0.148098	-0.115669	-0.145409	290	290	300	G290A	G300*
2	2	2	TRUE	15	TRUE	1	11	G	G	D	*	0.00513246	0.00546897	0.0357393	0.0238124	0.0443421	-0.148098	-0.122357	-0.142008	290	290	300	G290D	G300*
2	2	2	TRUE	33.3333	TRUE	1	14	G	Q	A	*	0.00503413	0.00485792	0.0234961	0.0183984	0.00128207	-0.136847	-0.14951	-0.153051	290	290	303	G290A	Q303*
2	2	2	TRUE	11	TRUE	1	14	G	Q	C	*	0.00526223	0.00485792	0.0539493	0.028254	0.0076805	-0.136847	0.0564039	-0.0896826	290	290	303	G290C	Q303*
2	2	2	TRUE	34.3333	TRUE	1	14	G	Q	D	*	0.00513246	0.00485792	0.0246849	0.0192746	0.0443421	-0.136847	-0.108463	-0.122195	290	290	303	G290D	Q303*
2	2	2	TRUE	48.6667	TRUE	1	14	G	Q	R	*	0.0051759	0.00485792	0.0199889	0.0168432	-0.0104707	-0.136847	-0.141808	-0.152729	290	290	303	G290R	Q303*
2	2	2	TRUE	14.6667	TRUE	1	14	G	Q	S	*	0.00534052	0.00485792	0.0418507	0.0286725	0.0308026	-0.136847	-0.0209237	-0.0964058	290	290	303	G290S	Q303*
2	2	2	TRUE	14.3333	TRUE	1	14	G	Q	V	*	0.00513844	0.00485792	0.0383652	0.0241541	0.0122244	-0.136847	-0.0901965	-0.125147	290	290	303	G290V	Q303*
3	2	2	TRUE	13.6667	TRUE	1	21	G	G	S	*	0.00534052	0.0119447	0.0357731	0.0226656	0.0308026	-0.167342	-0.182115	-0.182205	290	290	310	G290S	G310*
3	2	2	TRUE	14	TRUE	1	23	G	N	*	S	0.0278244	0.00514271	0.0363313	0.0247519	-0.148892	-0.0251804	-0.128049	-0.154398	290	290	312	G290*	N312S
3	2	2	TRUE	34	TRUE	1	38	G	Q	A	*	0.00503413	0.00476444	0.0217398	0.015533	0.00128207	-0.224091	-0.270895	-0.246639	290	290	327	G290A	Q327*
2	2	2	TRUE	16	TRUE	1	38	G	Q	C	*	0.00526223	0.00476444	0.0335467	0.021809	0.0076805	-0.224091	-0.159677	-0.188129	290	290	327	G290C	Q327*
2	2	2	TRUE	42	TRUE	1	38	G	Q	D	*	0.00513246	0.00476444	0.0201842	0.0161768	0.0443421	-0.224091	-0.21896	-0.215818	290	290	327	G290D	Q327*
2	2	2	TRUE	33.6667	TRUE	1	38	G	Q	R	*	0.0051759	0.00476444	0.0215838	0.0157686	-0.0104707	-0.224091	-0.253677	-0.236249	290	290	327	G290R	Q327*
3	2	2	TRUE	27	TRUE	1	38	G	Q	S	*	0.00534052	0.00476444	0.0255271	0.018354	0.0308026	-0.224091	-0.213092	-0.21733	290	290	327	G290S	Q327*
2	2	2	TRUE	14	TRUE	1	38	G	Q	V	*	0.00513844	0.00476444	0.0355633	0.0213311	0.0122244	-0.224091	-0.172594	-0.194231	290	290	327	G290V	Q327*
2	2	2	TRUE	14	TRUE	1	42	G	Q	A	*	0.00503413	0.0051092	0.0338178	0.020555	0.00128207	-0.175446	-0.226944	-0.190114	290	290	331	G290A	Q331*
3	2	2	TRUE	35.6667	TRUE	1	42	G	Q	C	*	0.00526223	0.0051092	0.0223452	0.0165432	0.0076805	-0.175446	-0.196447	-0.193308	290	290	331	G290C	Q331*
2	2	2	TRUE	26	TRUE	1	42	G	Q	R	*	0.0051759	0.0051092	0.0259892	0.0180549	-0.0104707	-0.175446	-0.197513	-0.186606	290	290	331	G290R	Q331*
2	2	2	TRUE	11.3333	TRUE	1	42	G	Q	V	*	0.00513844	0.0051092	0.0415428	0.0219125	0.0122244	-0.175446	-0.164754	-0.169404	290	290	331	G290V	Q331*
2	2	2	TRUE	58.6667	TRUE	2	4	N	R	D	*	0.00495541	0.0048391	0.017265	0.0139587	0.0167383	-0.174307	-0.223681	-0.207075	290	291	293	N291D	R293*
2	2	2	TRUE	15.3333	TRUE	2	4	N	R	H	*	0.00493937	0.0048391	0.0338619	0.0199848	-0.0191367	-0.174307	-0.20204	-0.192596	290	291	293	N291H	R293*
2	2	2	TRUE	106.333	TRUE	2	4	N	R	I	*	0.00504066	0.0048391	0.0132867	0.0116325	0.00776288	-0.174307	-0.191924	-0.18846	290	291	293	N291I	R293*
2	2	2	TRUE	20.3333	TRUE	2	4	N	R	K	*	0.00479904	0.0048391	0.0312116	0.0202648	0.0208458	-0.174307	-0.121682	-0.15564	290	291	293	N291K	R293*
2	2	2	TRUE	19.3333	TRUE	2	4	N	R	S	*	0.00504639	0.0048391	0.030755	0.019012	0.011445	-0.174307	-0.158818	-0.171314	290	291	293	N291S	R293*
2	2	2	TRUE	17	TRUE	2	4	N	R	T	*	0.00511896	0.0048391	0.0373197	0.0239265	0.0051265	-0.174307	-0.0405318	-0.139061	290	291	293	N291T	R293*
3	2	2	TRUE	57	TRUE	2	4	N	R	Y	*	0.00501742	0.0048391	0.0183927	0.0144896	-0.0117241	-0.174307	-0.151127	-0.163218	290	291	293	N291Y	R293*
2	2	2	TRUE	146	TRUE	2	7	N	G	D	*	0.00495541	0.00480688	0.0113861	0.01056	0.0167383	-0.172976	-0.228901	-0.220032	290	291	296	N291D	G296*
2	2	2	TRUE	55.6667	TRUE	2	7	N	G	H	*	0.00493937	0.00480688	0.017936	0.0145035	-0.0191367	-0.172976	-0.232185	-0.215888	290	291	296	N291H	G296*
2	2	2	TRUE	27	TRUE	2	7	N	G	I	*	0.00504066	0.00480688	0.0281086	0.0204439	0.00776288	-0.172976	-0.089909	-0.139448	290	291	296	N291I	G296*
3	2	2	TRUE	57.6667	TRUE	2	7	N	G	K	*	0.00479904	0.00480688	0.0187735	0.0161403	0.0208458	-0.172976	-0.122185	-0.144169	290	291	296	N291K	G296*
2	2	2	TRUE	102.667	TRUE	2	7	N	G	S	*	0.00504639	0.00480688	0.0131748	0.0118047	0.011445	-0.172976	-0.234308	-0.221366	290	291	296	N291S	G296*
2	2	2	TRUE	11	TRUE	2	7	N	G	T	*	0.00511896	0.00480688	0.0410058	0.0212331	0.0051265	-0.172976	-0.151638	-0.17321	290	291	296	N291T	G296*
2	2	2	TRUE	29.6667	TRUE	2	7	N	G	Y	*	0.00501742	0.00480688	0.0243162	0.0170706	-0.0117241	-0.172976	-0.179427	-0.181515	290	291	296	N291Y	G296*
3	2	2	TRUE	15.3333	TRUE	2	9	N	G	*	S	0.0193581	0.00496628	0.0342887	0.0256548	-0.115754	0.0051105	-0.175336	-0.158949	290	291	298	N291*	G298S
2	2	2	TRUE	17	TRUE	2	10	N	L	D	*	0.00495541	0.00488198	0.0321862	0.0201258	0.0167383	-0.18431	-0.184934	-0.186615	290	291	299	N291D	L299*
2	2	2	TRUE	74.3333	TRUE	2	10	N	L	H	*	0.00493937	0.00488198	0.0160136	0.0140681	-0.0191367	-0.18431	-0.152146	-0.164107	290	291	299	N291H	L299*
2	2	2	TRUE	27	TRUE	2	10	N	L	I	*	0.00504066	0.00488198	0.0266597	0.0189398	0.00776288	-0.18431	-0.142856	-0.169955	290	291	299	N291I	L299*
2	2	2	TRUE	35	TRUE	2	10	N	L	K	*	0.00479904	0.00488198	0.023702	0.0191277	0.0208458	-0.18431	-0.118489	-0.150536	290	291	299	N291K	L299*
2	2	2	TRUE	11.3333	TRUE	2	10	N	L	S	*	0.00504639	0.00488198	0.041468	0.0225667	0.011445	-0.18431	-0.135691	-0.174965	290	291	299	N291S	L299*
2	2	2	TRUE	19.6667	TRUE	2	10	N	L	T	*	0.00511896	0.00488198	0.0309655	0.0204332	0.0051265	-0.18431	-0.159899	-0.179723	290	291	299	N291T	L299*
2	2	2	TRUE	17	TRUE	2	10	N	L	Y	*	0.00501742	0.00488198	0.0353635	0.0210864	-0.0117241	-0.18431	-0.0980449	-0.16046	290	291	299	N291Y	L299*
2	2	2	TRUE	10.3333	TRUE	2	11	N	G	K	*	0.00479904	0.00546897	0.0407328	0.0200992	0.0208458	-0.148098	-0.224808	-0.182979	290	291	300	N291K	G300*
2	2	2	TRUE	10.6667	TRUE	2	11	N	G	S	*	0.00504639	0.00546897	0.040902	0.0230002	0.011445	-0.148098	-0.180971	-0.170116	290	291	300	N291S	G300*
2	2	2	TRUE	10.3333	TRUE	2	11	N	G	T	*	0.00511896	0.00546897	0.0422641	0.0226845	0.0051265	-0.148098	-0.150034	-0.160069	290	291	300	N291T	G300*
2	2	2	TRUE	19.3333	TRUE	2	14	N	Q	D	*	0.00495541	0.00485792	0.0327869	0.0233495	0.0167383	-0.136847	-0.11439	-0.132361	290	291	303	N291D	Q303*
2	2	2	TRUE	33	TRUE	2	14	N	Q	H	*	0.00493937	0.00485792	0.0245094	0.0191175	-0.0191367	-0.136847	-0.116497	-0.1341	290	291	303	N291H	Q303*
2	2	2	TRUE	11	TRUE	2	14	N	Q	I	*	0.00504066	0.00485792	0.0455977	0.0253271	0.00776288	-0.136847	-0.0485727	-0.117094	290	291	303	N291I	Q303*
2	2	2	TRUE	37.6667	TRUE	2	14	N	Q	K	*	0.00479904	0.00485792	0.0227903	0.0181833	0.0208458	-0.136847	-0.108299	-0.12151	290	291	303	N291K	Q303*
2	2	2	TRUE	49	TRUE	2	14	N	Q	S	*	0.00504639	0.00485792	0.0194903	0.016082	0.011445	-0.136847	-0.15939	-0.158453	290	291	303	N291S	Q303*
2	2	2	TRUE	22	TRUE	2	14	N	Q	T	*	0.00511896	0.00485792	0.0301773	0.0215532	0.0051265	-0.136847	-0.135355	-0.145509	290	291	303	N291T	Q303*
2	2	2	TRUE	36.3333	TRUE	2	14	N	Q	Y	*	0.00501742	0.00485792	0.0222444	0.0172441	-0.0117241	-0.136847	-0.165027	-0.162753	290	291	303	N291Y	Q303*
3	2	2	TRUE	14.3333	TRUE	2	19	N	G	*	R	0.0193581	0.00526606	0.0359688	0.0261837	-0.115754	0.0326329	-0.155141	-0.157447	290	291	308	N291*	G308R
3	2	2	TRUE	16.3333	TRUE	2	28	N	S	T	*	0.00511896	0.0394866	0.0330613	0.0189926	0.0051265	-0.0906559	-0.224063	-0.132702	290	291	317	N291T	S317*
3	2	2	TRUE	30	TRUE	2	38	N	Q	*	*	0.0193581	0.00476444	0.0236718	0.0177729	-0.115754	-0.224091	-0.218982	-0.216599	290	291	327	N291*	Q327*
2	2	2	TRUE	53.6667	TRUE	2	38	N	Q	D	*	0.00495541	0.00476444	0.0179651	0.0144916	0.0167383	-0.224091	-0.216733	-0.217085	290	291	327	N291D	Q327*
2	2	2	TRUE	37.6667	TRUE	2	38	N	Q	H	*	0.00493937	0.00476444	0.0204181	0.0148693	-0.0191367	-0.224091	-0.27263	-0.248819	290	291	327	N291H	Q327*
2	2	2	TRUE	51.6667	TRUE	2	38	N	Q	I	*	0.00504066	0.00476444	0.0179437	0.0144013	0.00776288	-0.224091	-0.236713	-0.228318	290	291	327	N291I	Q327*
2	2	2	TRUE	40.6667	TRUE	2	38	N	Q	K	*	0.00479904	0.00476444	0.0213751	0.0164963	0.0208458	-0.224091	-0.166935	-0.186997	290	291	327	N291K	Q327*
2	2	2	TRUE	47.6667	TRUE	2	38	N	Q	S	*	0.00504639	0.00476444	0.0189442	0.0149653	0.011445	-0.224091	-0.22054	-0.217543	290	291	327	N291S	Q327*
2	2	2	TRUE	25.6667	TRUE	2	38	N	Q	Y	*	0.00501742	0.00476444	0.0256317	0.0178764	-0.0117241	-0.224091	-0.202584	-0.207836	290	291	327	N291Y	Q327*
2	2	2	TRUE	20	TRUE	2	42	N	Q	D	*	0.00495541	0.0051092	0.0303733	0.0192275	0.0167383	-0.175446	-0.174268	-0.167874	290	291	331	N291D	Q331*
2	2	2	TRUE	13	TRUE	2	42	N	Q	H	*	0.00493937	0.0051092	0.0358968	0.0217468	-0.0191367	-0.175446	-0.203456	-0.184694	290	291	331	N291H	Q331*
2	2	2	TRUE	26	TRUE	2	42	N	Q	K	*	0.00479904	0.0051092	0.0255031	0.0177312	0.0208458	-0.175446	-0.197291	-0.185447	290	291	331	N291K	Q331*
2	2	2	TRUE	12.3333	TRUE	2	42	N	Q	S	*	0.00504639	0.0051092	0.0442873	0.0247125	0.011445	-0.175446	-0.0507485	-0.12632	290	291	331	N291S	Q331*
2	2	2	TRUE	21	TRUE	2	42	N	Q	T	*	0.00511896	0.0051092	0.0288296	0.0184679	0.0051265	-0.175446	-0.211436	-0.187563	290	291	331	N291T	Q331*
2	2	2	TRUE	21.3333	TRUE	3	4	S	R	C	*	0.00499598	0.0048391	0.0318415	0.0212305	-0.00484315	-0.174307	-0.0817104	-0.143263	290	292	293	S292C	R293*
2	2	2	TRUE	56.6667	TRUE	3	4	S	R	G	*	0.00495847	0.0048391	0.0180475	0.0143774	-0.00301892	-0.174307	-0.178231	-0.178736	290	292	293	S292G	R293*
2	2	2	TRUE	45.6667	TRUE	3	4	S	R	I	*	0.00509021	0.0048391	0.0214239	0.0183227	0.0114951	-0.174307	-0.12906	-0.15235	290	292	293	S292I	R293*
2	2	2	TRUE	57.6667	TRUE	3	4	S	R	N	*	0.00504908	0.0048391	0.0186571	0.0156928	0.0225703	-0.174307	-0.12204	-0.13953	290	292	293	S292N	R293*
2	2	2	TRUE	73.3333	TRUE	3	4	S	R	R	*	0.0047133	0.0048391	0.0160765	0.0136311	0.000527148	-0.174307	-0.160294	-0.165927	290	292	293	S292R	R293*
3	2	2	TRUE	20.3333	TRUE	3	5	S	G	N	*	0.00504908	0.0112897	0.0300421	0.0197587	0.0225703	-0.160181	-0.152338	-0.162306	290	292	294	S292N	G294*
2	2	2	TRUE	23	TRUE	3	7	S	G	C	*	0.00499598	0.00480688	0.0281239	0.0200275	-0.00484315	-0.172976	-0.149329	-0.172956	290	292	296	S292C	G296*
2	2	2	TRUE	35.3333	TRUE	3	7	S	G	G	*	0.00495847	0.00480688	0.0224115	0.0166871	-0.00301892	-0.172976	-0.185936	-0.184274	290	292	296	S292G	G296*
2	2	2	TRUE	49.3333	TRUE	3	7	S	G	I	*	0.00509021	0.00480688	0.0198659	0.0165521	0.0114951	-0.172976	-0.148987	-0.167137	290	292	296	S292I	G296*
2	2	2	TRUE	19	TRUE	3	7	S	G	N	*	0.00504908	0.00480688	0.0343448	0.0235735	0.0225703	-0.172976	-0.0532808	-0.129642	290	292	296	S292N	G296*
2	2	2	TRUE	121.667	TRUE	3	7	S	G	R	*	0.0047133	0.00480688	0.0127025	0.0114483	0.000527148	-0.172976	-0.174141	-0.17528	290	292	296	S292R	G296*
2	2	2	TRUE	38	TRUE	3	7	S	G	T	*	0.00523937	0.00480688	0.0223975	0.0168188	0.0263621	-0.172976	-0.17369	-0.175807	290	292	296	S292T	G296*
2	2	2	TRUE	42.3333	TRUE	3	10	S	L	C	*	0.00499598	0.00488198	0.0209758	0.0166379	-0.00484315	-0.18431	-0.153403	-0.169275	290	292	299	S292C	L299*
2	2	2	TRUE	19.3333	TRUE	3	10	S	L	G	*	0.00495847	0.00488198	0.0321171	0.0199041	-0.00301892	-0.18431	-0.123908	-0.165379	290	292	299	S292G	L299*
2	2	2	TRUE	10.3333	TRUE	3	10	S	L	N	*	0.00504908	0.00488198	0.0443132	0.0235016	0.0225703	-0.18431	-0.112473	-0.16267	290	292	299	S292N	L299*
2	2	2	TRUE	38.3333	TRUE	3	10	S	L	R	*	0.0047133	0.00488198	0.022692	0.0171972	0.000527148	-0.18431	-0.138081	-0.160841	290	292	299	S292R	L299*
2	2	2	TRUE	37.6667	TRUE	3	10	S	L	T	*	0.00523937	0.00488198	0.0213923	0.0164026	0.0263621	-0.18431	-0.211752	-0.199778	290	292	299	S292T	L299*
2	2	2	TRUE	27.3333	TRUE	3	11	S	G	G	*	0.00495847	0.00546897	0.0258073	0.0188082	-0.00301892	-0.148098	-0.143009	-0.15563	290	292	300	S292G	G300*
2	2	2	TRUE	26.3333	TRUE	3	11	S	G	R	*	0.0047133	0.00546897	0.0282583	0.0218157	0.000527148	-0.148098	-0.0724097	-0.118341	290	292	300	S292R	G300*
2	2	2	TRUE	14	TRUE	3	11	S	G	T	*	0.00523937	0.00546897	0.0355473	0.022807	0.0263621	-0.148098	-0.17964	-0.170295	290	292	300	S292T	G300*
2	2	2	TRUE	23.3333	TRUE	3	14	S	Q	G	*	0.00495847	0.00485792	0.0299215	0.0214438	-0.00301892	-0.136847	-0.0999033	-0.12622	290	292	303	S292G	Q303*
2	2	2	TRUE	19.3333	TRUE	3	14	S	Q	I	*	0.00509021	0.00485792	0.032943	0.023802	0.0114951	-0.136847	-0.086522	-0.119521	290	292	303	S292I	Q303*
2	2	2	TRUE	25.3333	TRUE	3	14	S	Q	N	*	0.00504908	0.00485792	0.0283332	0.0224651	0.0225703	-0.136847	-0.0903234	-0.114638	290	292	303	S292N	Q303*
2	2	2	TRUE	91.3333	TRUE	3	14	S	Q	R	*	0.0047133	0.00485792	0.0152511	0.013762	0.000527148	-0.136847	-0.127287	-0.132929	290	292	303	S292R	Q303*
2	2	2	TRUE	28.3333	TRUE	3	14	S	Q	T	*	0.00523937	0.00485792	0.0252915	0.0186442	0.0263621	-0.136847	-0.171487	-0.161913	290	292	303	S292T	Q303*
3	2	2	TRUE	22.6667	TRUE	3	21	S	G	G	*	0.00495847	0.0119447	0.0272372	0.0179248	-0.00301892	-0.167342	-0.211846	-0.193872	290	292	310	S292G	G310*
3	2	2	TRUE	11	TRUE	3	21	S	G	R	*	0.0047133	0.0119447	0.0402256	0.0211478	0.000527148	-0.167342	-0.176728	-0.179997	290	292	310	S292R	G310*
2	2	2	TRUE	67.6667	TRUE	3	38	S	Q	C	*	0.00499598	0.00476444	0.0156371	0.0127231	-0.00484315	-0.224091	-0.263549	-0.248315	290	292	327	S292C	Q327*
2	2	2	TRUE	42.3333	TRUE	3	38	S	Q	G	*	0.00495847	0.00476444	0.0208317	0.0164446	-0.00301892	-0.224091	-0.164899	-0.186183	290	292	327	S292G	Q327*
2	2	2	TRUE	35	TRUE	3	38	S	Q	I	*	0.00509021	0.00476444	0.0223632	0.0168682	0.0114951	-0.224091	-0.216703	-0.214052	290	292	327	S292I	Q327*
2	2	2	TRUE	45	TRUE	3	38	S	Q	N	*	0.00504908	0.00476444	0.0193373	0.0151423	0.0225703	-0.224091	-0.223912	-0.218184	290	292	327	S292N	Q327*
2	2	2	TRUE	115	TRUE	3	38	S	Q	R	*	0.0047133	0.00476444	0.0124949	0.0110058	0.000527148	-0.224091	-0.254088	-0.245817	290	292	327	S292R	Q327*
2	2	2	TRUE	36.3333	TRUE	3	38	S	Q	T	*	0.00523937	0.00476444	0.021313	0.0159298	0.0263621	-0.224091	-0.233493	-0.222926	290	292	327	S292T	Q327*
2	2	2	TRUE	15.6667	TRUE	3	42	S	Q	G	*	0.00495847	0.0051092	0.0336298	0.0200276	-0.00301892	-0.175446	-0.17427	-0.167121	290	292	331	S292G	Q331*
2	2	2	TRUE	12.6667	TRUE	3	42	S	Q	I	*	0.00509021	0.0051092	0.0389758	0.0223908	0.0114951	-0.175446	-0.144312	-0.164264	290	292	331	S292I	Q331*
2	2	2	TRUE	14.3333	TRUE	3	42	S	Q	N	*	0.00504908	0.0051092	0.035913	0.0186841	0.0225703	-0.175446	-0.172415	-0.191858	290	292	331	S292N	Q331*
2	2	2	TRUE	16	TRUE	3	42	S	Q	R	*	0.0047133	0.0051092	0.0337859	0.0200067	0.000527148	-0.175446	-0.188399	-0.178343	290	292	331	S292R	Q331*
2	2	2	TRUE	23	TRUE	4	5	R	G	*	A	0.0048391	0.00466194	0.030695	0.0269415	-0.174307	-0.0111087	-0.0698156	-0.113372	290	293	294	R293*	G294A
2	2	2	TRUE	80	TRUE	4	5	R	G	*	E	0.0048391	0.00481659	0.0148761	0.0132092	-0.174307	0.0402033	-0.208274	-0.204375	290	293	294	R293*	G294E
2	2	2	TRUE	56.3333	TRUE	4	5	R	G	*	R	0.0048391	0.00475658	0.019568	0.0188867	-0.174307	0.000715109	-0.0950393	-0.115634	290	293	294	R293*	G294R
2	2	2	TRUE	15.6667	TRUE	4	5	R	G	*	V	0.0048391	0.00496104	0.0367091	0.0282359	-0.174307	0.00215807	-0.0928671	-0.141149	290	293	294	R293*	G294V
2	2	2	TRUE	63.3333	TRUE	4	5	R	G	*	W	0.0048391	0.00495128	0.0174206	0.0161809	-0.174307	-0.0259225	-0.135539	-0.147267	290	293	294	R293*	G294W
2	2	2	TRUE	35	TRUE	4	6	R	G	*	A	0.0048391	0.00493961	0.0223366	0.0176269	-0.174307	0.0139346	-0.208207	-0.19914	290	293	295	R293*	G295A
2	2	2	TRUE	44	TRUE	4	6	R	G	*	C	0.0048391	0.00481851	0.0211809	0.0193342	-0.174307	-0.0181977	-0.130262	-0.148452	290	293	295	R293*	G295C
2	2	2	TRUE	52.6667	TRUE	4	6	R	G	*	D	0.0048391	0.0048242	0.0186246	0.0159838	-0.174307	0.0327591	-0.178213	-0.181195	290	293	295	R293*	G295D
2	2	2	TRUE	16.3333	TRUE	4	6	R	G	*	R	0.0048391	0.00491461	0.0338774	0.0253307	-0.174307	-0.00416042	-0.134748	-0.160226	290	293	295	R293*	G295R
2	2	2	TRUE	46.6667	TRUE	4	6	R	G	*	S	0.0048391	0.00482002	0.0196511	0.0164576	-0.174307	0.0109837	-0.177257	-0.180077	290	293	295	R293*	G295S
2	2	2	TRUE	40	TRUE	4	6	R	G	*	V	0.0048391	0.00487486	0.0228143	0.0198861	-0.174307	0.0132406	-0.118908	-0.144187	290	293	295	R293*	G295V
2	2	2	TRUE	84	TRUE	4	7	R	G	*	*	0.0048391	0.00480688	0.0148626	0.0134334	-0.174307	-0.172976	-0.187951	-0.194716	290	293	296	R293*	G296*
2	2	2	TRUE	42.3333	TRUE	4	7	R	G	*	A	0.0048391	0.00504076	0.0208159	0.0174735	-0.174307	0.0172093	-0.168438	-0.17478	290	293	296	R293*	G296A
2	2	2	TRUE	90.3333	TRUE	4	7	R	G	*	E	0.0048391	0.00487955	0.0144701	0.0131094	-0.174307	0.0335352	-0.200025	-0.197145	290	293	296	R293*	G296E
2	2	2	TRUE	109	TRUE	4	7	R	G	*	R	0.0048391	0.0047445	0.0134421	0.0126175	-0.174307	0.004177	-0.163671	-0.16804	290	293	296	R293*	G296R
2	2	2	TRUE	37.3333	TRUE	4	7	R	G	*	V	0.0048391	0.00488799	0.0223729	0.0182994	-0.174307	0.00277163	-0.162885	-0.174106	290	293	296	R293*	G296V
2	2	2	TRUE	18.6667	TRUE	4	7	R	G	G	*	0.00499241	0.00480688	0.0334777	0.0220749	0.0228475	-0.172976	-0.100295	-0.147193	290	293	296	R293G	G296*
2	2	2	TRUE	67	TRUE	4	7	R	G	I	*	0.00490254	0.00480688	0.0165575	0.0138453	0.0128304	-0.172976	-0.18764	-0.185038	290	293	296	R293I	G296*
2	2	2	TRUE	83.3333	TRUE	4	7	R	G	K	*	0.00489882	0.00480688	0.0151072	0.0132416	0.0422456	-0.172976	-0.166979	-0.168388	290	293	296	R293K	G296*
3	2	2	TRUE	86.6667	TRUE	4	7	R	G	S	*	0.00482195	0.00480688	0.0147823	0.0126972	0.0295133	-0.172976	-0.1938	-0.188668	290	293	296	R293S	G296*
2	2	2	TRUE	87	TRUE	4	7	R	G	T	*	0.00504065	0.00480688	0.0148643	0.0129693	0.0220661	-0.172976	-0.177237	-0.177636	290	293	296	R293T	G296*
2	2	2	TRUE	34	TRUE	4	8	R	A	*	D	0.0048391	0.00493147	0.0234495	0.0190362	-0.174307	0.029268	-0.153868	-0.165913	290	293	297	R293*	A297D
3	2	2	TRUE	19.3333	TRUE	4	8	R	A	*	E	0.0048391	0.0149204	0.0296808	0.0212642	-0.174307	0.0480789	-0.196028	-0.188041	290	293	297	R293*	A297E
2	2	2	TRUE	13.3333	TRUE	4	8	R	A	*	G	0.0048391	0.00493506	0.0407169	0.0306696	-0.174307	-0.00421656	-0.0879193	-0.147051	290	293	297	R293*	A297G
2	2	2	TRUE	15.3333	TRUE	4	8	R	A	*	P	0.0048391	0.00500691	0.0322029	0.0221564	-0.174307	-0.00515741	-0.210505	-0.195682	290	293	297	R293*	A297P
2	2	2	TRUE	53.3333	TRUE	4	8	R	A	*	S	0.0048391	0.00489423	0.0186391	0.016068	-0.174307	0.00908873	-0.183822	-0.185087	290	293	297	R293*	A297S
2	2	2	TRUE	25.3333	TRUE	4	8	R	A	*	T	0.0048391	0.00490008	0.026793	0.0202399	-0.174307	0.0151132	-0.174046	-0.181031	290	293	297	R293*	A297T
2	2	2	TRUE	37	TRUE	4	8	R	A	*	V	0.0048391	0.00487859	0.0227401	0.0197438	-0.174307	0.000300871	-0.13828	-0.155584	290	293	297	R293*	A297V
2	2	2	TRUE	40.6667	TRUE	4	9	R	G	*	A	0.0048391	0.00526436	0.0216065	0.0188482	-0.174307	0.00670515	-0.14612	-0.160777	290	293	298	R293*	G298A
2	2	2	TRUE	46.6667	TRUE	4	9	R	G	*	C	0.0048391	0.00496592	0.020272	0.0181872	-0.174307	-0.0242015	-0.138152	-0.15135	290	293	298	R293*	G298C
2	2	2	TRUE	84.3333	TRUE	4	9	R	G	*	D	0.0048391	0.00497018	0.0147442	0.013075	-0.174307	0.0398392	-0.198912	-0.195939	290	293	298	R293*	G298D
2	2	2	TRUE	19	TRUE	4	9	R	G	*	R	0.0048391	0.0051948	0.0304903	0.0232606	-0.174307	-0.00476242	-0.156552	-0.168646	290	293	298	R293*	G298R
2	2	2	TRUE	17	TRUE	4	9	R	G	*	S	0.0048391	0.00496628	0.0340759	0.0267305	-0.174307	0.0051105	-0.112366	-0.145876	290	293	298	R293*	G298S
2	2	2	TRUE	71.3333	TRUE	4	9	R	G	*	V	0.0048391	0.00498249	0.0160102	0.0142676	-0.174307	-0.00459341	-0.18146	-0.183203	290	293	298	R293*	G298V
2	2	2	TRUE	156.667	TRUE	4	10	R	L	*	*	0.0048391	0.00488198	0.0113496	0.0108159	-0.174307	-0.18431	-0.198244	-0.200106	290	293	299	R293*	L299*
2	2	2	TRUE	45	TRUE	4	10	R	L	*	F	0.0048391	0.00481809	0.0205785	0.0173605	-0.174307	-0.0202011	-0.163409	-0.171466	290	293	299	R293*	L299F
2	2	2	TRUE	23.6667	TRUE	4	10	R	L	*	M	0.0048391	0.00527318	0.0270295	0.0202131	-0.174307	-0.00347888	-0.17336	-0.179456	290	293	299	R293*	L299M
2	2	2	TRUE	34	TRUE	4	10	R	L	*	S	0.0048391	0.00518301	0.0232896	0.0196292	-0.174307	0.0263859	-0.150456	-0.163874	290	293	299	R293*	L299S
2	2	2	TRUE	56.3333	TRUE	4	10	R	L	*	W	0.0048391	0.00500486	0.018493	0.0160587	-0.174307	-0.0400051	-0.177995	-0.180825	290	293	299	R293*	L299W
2	2	2	TRUE	26.6667	TRUE	4	10	R	L	G	*	0.00499241	0.00488198	0.0283947	0.0192104	0.0228475	-0.18431	-0.105679	-0.147101	290	293	299	R293G	L299*
3	2	2	TRUE	22.3333	TRUE	4	10	R	L	I	*	0.00490254	0.00488198	0.0306675	0.0209382	0.0128304	-0.18431	-0.0832603	-0.143232	290	293	299	R293I	L299*
2	2	2	TRUE	22.3333	TRUE	4	10	R	L	K	*	0.00489882	0.00488198	0.0286769	0.0198648	0.0422456	-0.18431	-0.168455	-0.177167	290	293	299	R293K	L299*
2	2	2	TRUE	85.3333	TRUE	4	10	R	L	S	*	0.00482195	0.00488198	0.0148902	0.013008	0.0295133	-0.18431	-0.177451	-0.179165	290	293	299	R293S	L299*
2	2	2	TRUE	32.6667	TRUE	4	10	R	L	T	*	0.00504065	0.00488198	0.0236737	0.0164742	0.0220661	-0.18431	-0.199666	-0.192086	290	293	299	R293T	L299*
2	2	2	TRUE	22	TRUE	4	11	R	G	*	*	0.0048391	0.00546897	0.0279352	0.0207328	-0.174307	-0.148098	-0.203861	-0.205088	290	293	300	R293*	G300*
2	2	2	TRUE	18.3333	TRUE	4	11	R	G	*	A	0.0048391	0.00510762	0.032001	0.0234403	-0.174307	0.00658675	-0.166389	-0.177703	290	293	300	R293*	G300A
3	2	2	TRUE	15.3333	TRUE	4	11	R	G	*	C	0.0048391	0.0236093	0.0334799	0.023082	-0.174307	-0.0889717	-0.190912	-0.193105	290	293	300	R293*	G300C
2	2	2	TRUE	24	TRUE	4	11	R	G	*	E	0.0048391	0.00499356	0.0274746	0.0215894	-0.174307	0.0441563	-0.162105	-0.172787	290	293	300	R293*	G300E
2	2	2	TRUE	60.6667	TRUE	4	11	R	G	*	R	0.0048391	0.00477526	0.0175333	0.0154739	-0.174307	-0.0059584	-0.183079	-0.185039	290	293	300	R293*	G300R
2	2	2	TRUE	29	TRUE	4	11	R	G	*	V	0.0048391	0.00492454	0.0250181	0.0200557	-0.174307	-0.00132677	-0.161135	-0.17172	290	293	300	R293*	G300V
2	2	2	TRUE	49	TRUE	4	11	R	G	S	*	0.00482195	0.00546897	0.0195278	0.0155664	0.0295133	-0.148098	-0.164855	-0.163363	290	293	300	R293S	G300*
2	2	2	TRUE	16.3333	TRUE	4	11	R	G	T	*	0.00504065	0.00546897	0.0332506	0.0212752	0.0220661	-0.148098	-0.153585	-0.157733	290	293	300	R293T	G300*
2	2	2	TRUE	35	TRUE	4	12	R	N	*	D	0.0048391	0.00511085	0.0226138	0.0181589	-0.174307	0.0349907	-0.171263	-0.176204	290	293	301	R293*	N301D
2	2	2	TRUE	14	TRUE	4	12	R	N	*	H	0.0048391	0.00508133	0.0405569	0.0304264	-0.174307	-0.0163263	-0.0602681	-0.126197	290	293	301	R293*	N301H
2	2	2	TRUE	11.3333	TRUE	4	12	R	N	*	I	0.0048391	0.00497152	0.0427922	0.0290288	-0.174307	-0.0221372	-0.100744	-0.149261	290	293	301	R293*	N301I
2	2	2	TRUE	66.6667	TRUE	4	12	R	N	*	K	0.0048391	0.00480147	0.0161549	0.0138579	-0.174307	0.0418678	-0.218201	-0.209532	290	293	301	R293*	N301K
2	2	2	TRUE	64	TRUE	4	12	R	N	*	S	0.0048391	0.00502887	0.0165932	0.0142719	-0.174307	0.00213907	-0.201917	-0.198112	290	293	301	R293*	N301S
2	2	2	TRUE	31.3333	TRUE	4	12	R	N	*	Y	0.0048391	0.00491118	0.0232704	0.0183164	-0.174307	-0.0387462	-0.206371	-0.198493	290	293	301	R293*	N301Y
2	2	2	TRUE	10.3333	TRUE	4	13	R	N	*	D	0.0048391	0.00513567	0.0442994	0.0312893	-0.174307	0.0345246	-0.108805	-0.151651	290	293	302	R293*	N302D
2	2	2	TRUE	65	TRUE	4	13	R	N	*	H	0.0048391	0.00516372	0.0165995	0.0143683	-0.174307	-0.00490079	-0.186743	-0.187849	290	293	302	R293*	N302H
2	2	2	TRUE	10.3333	TRUE	4	13	R	N	*	I	0.0048391	0.00501654	0.0454686	0.0307392	-0.174307	-0.0227526	-0.0941619	-0.147655	290	293	302	R293*	N302I
2	2	2	TRUE	84.3333	TRUE	4	13	R	N	*	K	0.0048391	0.00493101	0.0149953	0.013496	-0.174307	0.045195	-0.168837	-0.172687	290	293	302	R293*	N302K
2	2	2	TRUE	45	TRUE	4	13	R	N	*	S	0.0048391	0.00513196	0.0200608	0.01667	-0.174307	0.00695293	-0.193446	-0.191045	290	293	302	R293*	N302S
3	2	2	TRUE	88.3333	TRUE	4	13	R	N	*	T	0.0048391	0.00522407	0.0144464	0.0128191	-0.174307	0.00869686	-0.197748	-0.195557	290	293	302	R293*	N302T
2	2	2	TRUE	36.3333	TRUE	4	13	R	N	*	Y	0.0048391	0.0049873	0.0223969	0.018732	-0.174307	-0.0302673	-0.156674	-0.166986	290	293	302	R293*	N302Y
2	2	2	TRUE	40	TRUE	4	14	R	Q	*	*	0.0048391	0.00485792	0.0213626	0.0179385	-0.174307	-0.136847	-0.18625	-0.192175	290	293	303	R293*	Q303*
2	2	2	TRUE	38	TRUE	4	14	R	Q	*	E	0.0048391	0.00513974	0.0217097	0.0174631	-0.174307	0.0467804	-0.19567	-0.195365	290	293	303	R293*	Q303E
2	2	2	TRUE	41.6667	TRUE	4	14	R	Q	*	H	0.0048391	0.00488108	0.0213357	0.0189548	-0.174307	-0.00540284	-0.165604	-0.17604	290	293	303	R293*	Q303H
2	2	2	TRUE	49.3333	TRUE	4	14	R	Q	*	K	0.0048391	0.00516973	0.0197556	0.0178674	-0.174307	0.0479157	-0.157603	-0.168085	290	293	303	R293*	Q303K
2	2	2	TRUE	43	TRUE	4	14	R	Q	*	L	0.0048391	0.00499433	0.020859	0.0174666	-0.174307	-0.0152109	-0.166562	-0.174203	290	293	303	R293*	Q303L
2	2	2	TRUE	30	TRUE	4	14	R	Q	*	P	0.0048391	0.00530327	0.0235139	0.0177704	-0.174307	-0.000705133	-0.220594	-0.205845	290	293	303	R293*	Q303P
2	2	2	TRUE	30	TRUE	4	14	R	Q	*	R	0.0048391	0.0052955	0.023855	0.0180974	-0.174307	0.0131138	-0.20142	-0.195246	290	293	303	R293*	Q303R
2	2	2	TRUE	20	TRUE	4	14	R	Q	G	*	0.00499241	0.00485792	0.0326209	0.0231952	0.0228475	-0.136847	-0.0777646	-0.112987	290	293	303	R293G	Q303*
2	2	2	TRUE	82.3333	TRUE	4	14	R	Q	I	*	0.00490254	0.00485792	0.0152664	0.0130933	0.0128304	-0.136847	-0.166898	-0.164039	290	293	303	R293I	Q303*
2	2	2	TRUE	52.3333	TRUE	4	14	R	Q	K	*	0.00489882	0.00485792	0.0196634	0.0170497	0.0422456	-0.136847	-0.131071	-0.134813	290	293	303	R293K	Q303*
2	2	2	TRUE	49.3333	TRUE	4	14	R	Q	S	*	0.00482195	0.00485792	0.0195554	0.016002	0.0295133	-0.136847	-0.162096	-0.157387	290	293	303	R293S	Q303*
2	2	2	TRUE	48.6667	TRUE	4	14	R	Q	T	*	0.00504065	0.00485792	0.0196423	0.0162588	0.0220661	-0.136847	-0.161986	-0.162214	290	293	303	R293T	Q303*
2	2	2	TRUE	25.3333	TRUE	4	15	R	G	*	A	0.0048391	0.00531042	0.0265069	0.0207587	-0.174307	-0.0077604	-0.167885	-0.176011	290	293	304	R293*	G304A
2	2	2	TRUE	19.3333	TRUE	4	15	R	G	*	C	0.0048391	0.00512424	0.0299282	0.0203451	-0.174307	-0.0334638	-0.205981	-0.196875	290	293	304	R293*	G304C
2	2	2	TRUE	10.3333	TRUE	4	15	R	G	*	D	0.0048391	0.0050188	0.0451786	0.0334962	-0.174307	0.0503265	-0.0941437	-0.142755	290	293	304	R293*	G304D
2	2	2	TRUE	22.3333	TRUE	4	15	R	G	*	R	0.0048391	0.00528681	0.0279165	0.0208994	-0.174307	-0.00406404	-0.171851	-0.177532	290	293	304	R293*	G304R
2	2	2	TRUE	56.3333	TRUE	4	15	R	G	*	S	0.0048391	0.00498181	0.0179531	0.0152168	-0.174307	0.0138379	-0.188431	-0.187566	290	293	304	R293*	G304S
3	2	2	TRUE	86	TRUE	4	15	R	G	*	V	0.0048391	0.00506184	0.0145949	0.0129778	-0.174307	-0.0248496	-0.19112	-0.190896	290	293	304	R293*	G304V
2	2	2	TRUE	51.3333	TRUE	4	16	R	S	*	C	0.0048391	0.00500145	0.0188648	0.0158664	-0.174307	-0.0475523	-0.201474	-0.198543	290	293	305	R293*	S305C
2	2	2	TRUE	10	TRUE	4	16	R	S	*	G	0.0048391	0.00514507	0.0449073	0.0303674	-0.174307	-0.00887097	-0.09856	-0.148856	290	293	305	R293*	S305G
2	2	2	TRUE	21.3333	TRUE	4	16	R	S	*	I	0.0048391	0.00503049	0.0284199	0.0218803	-0.174307	-0.0516707	-0.159518	-0.172254	290	293	305	R293*	S305I
2	2	2	TRUE	13	TRUE	4	16	R	S	*	N	0.0048391	0.00505457	0.039348	0.0269076	-0.174307	-0.00514458	-0.150369	-0.175481	290	293	305	R293*	S305N
2	2	2	TRUE	45	TRUE	4	16	R	S	*	R	0.0048391	0.00473678	0.0196813	0.0157844	-0.174307	-0.00269887	-0.199894	-0.198581	290	293	305	R293*	S305R
2	2	2	TRUE	29.3333	TRUE	4	17	R	N	*	D	0.0048391	0.00519449	0.0247361	0.0190126	-0.174307	0.0485307	-0.182702	-0.182636	290	293	306	R293*	N306D
2	2	2	TRUE	36	TRUE	4	17	R	N	*	H	0.0048391	0.00515032	0.0231056	0.0194063	-0.174307	-0.0176889	-0.171521	-0.180363	290	293	306	R293*	N306H
2	2	2	TRUE	27	TRUE	4	17	R	N	*	I	0.0048391	0.00502523	0.0250469	0.0198465	-0.174307	-0.106479	-0.193488	-0.195923	290	293	306	R293*	N306I
2	2	2	TRUE	65.3333	TRUE	4	17	R	N	*	K	0.0048391	0.00493331	0.0168652	0.0146812	-0.174307	0.0649076	-0.181073	-0.182328	290	293	306	R293*	N306K
2	2	2	TRUE	11	TRUE	4	17	R	N	*	T	0.0048391	0.00517923	0.0414757	0.0267158	-0.174307	0.00676335	-0.142408	-0.174479	290	293	306	R293*	N306T
2	2	2	TRUE	15	TRUE	4	17	R	N	*	Y	0.0048391	0.00499558	0.0342497	0.0235573	-0.174307	-0.111154	-0.184301	-0.194197	290	293	306	R293*	N306Y
2	2	2	TRUE	80	TRUE	4	18	R	M	*	I	0.0048391	0.00469723	0.0153381	0.0139103	-0.174307	0.0193627	-0.175044	-0.179579	290	293	307	R293*	M307I
3	2	2	TRUE	66.3333	TRUE	4	18	R	M	*	K	0.0048391	0.00541071	0.0168995	0.0158413	-0.174307	0.100321	-0.151789	-0.158969	290	293	307	R293*	M307K
2	2	2	TRUE	31.6667	TRUE	4	18	R	M	*	L	0.0048391	0.0048921	0.024382	0.0203686	-0.174307	0.0177721	-0.142508	-0.158656	290	293	307	R293*	M307L
2	2	2	TRUE	37.6667	TRUE	4	18	R	M	*	R	0.0048391	0.00532569	0.0213001	0.0175064	-0.174307	0.0432671	-0.206371	-0.198378	290	293	307	R293*	M307R
2	2	2	TRUE	18.3333	TRUE	4	18	R	M	*	V	0.0048391	0.00524756	0.0303375	0.0203774	-0.174307	0.0225822	-0.205504	-0.193057	290	293	307	R293*	M307V
2	2	2	TRUE	29	TRUE	4	19	R	G	*	A	0.0048391	0.00511496	0.0244787	0.019146	-0.174307	0.0122803	-0.189128	-0.19151	290	293	308	R293*	G308A
2	2	2	TRUE	50.3333	TRUE	4	19	R	G	*	C	0.0048391	0.00491734	0.0190896	0.0162056	-0.174307	-0.0433979	-0.181468	-0.183132	290	293	308	R293*	G308C
2	2	2	TRUE	52	TRUE	4	19	R	G	*	D	0.0048391	0.00486308	0.0189691	0.0169593	-0.174307	0.0677634	-0.177443	-0.183964	290	293	308	R293*	G308D
2	2	2	TRUE	39.3333	TRUE	4	19	R	G	*	R	0.0048391	0.00526606	0.020738	0.0167194	-0.174307	0.0326329	-0.20415	-0.196783	290	293	308	R293*	G308R
2	2	2	TRUE	46	TRUE	4	19	R	G	*	S	0.0048391	0.004805	0.0202039	0.0171533	-0.174307	0.0143351	-0.174725	-0.178503	290	293	308	R293*	G308S
2	2	2	TRUE	24.6667	TRUE	4	19	R	G	*	V	0.0048391	0.00490226	0.0266741	0.0204826	-0.174307	-0.0365318	-0.171616	-0.179184	290	293	308	R293*	G308V
2	2	2	TRUE	13	TRUE	4	20	R	G	*	A	0.0048391	0.00520062	0.0352224	0.0226405	-0.174307	0.0108767	-0.205568	-0.192134	290	293	309	R293*	G309A
2	2	2	TRUE	56.6667	TRUE	4	20	R	G	*	C	0.0048391	0.00492388	0.0177779	0.0149177	-0.174307	-0.0456684	-0.204674	-0.201206	290	293	309	R293*	G309C
2	2	2	TRUE	16.6667	TRUE	4	20	R	G	*	D	0.0048391	0.00490131	0.0356318	0.0343134	-0.174307	0.08353	-0.0726196	-0.106963	290	293	309	R293*	G309D
2	2	2	TRUE	11.6667	TRUE	4	20	R	G	*	R	0.0048391	0.00527058	0.0436635	0.0350694	-0.174307	0.0386551	-0.060843	-0.124455	290	293	309	R293*	G309R
2	2	2	TRUE	64.3333	TRUE	4	20	R	G	*	S	0.0048391	0.00484273	0.0173822	0.0157893	-0.174307	0.0233947	-0.15242	-0.163512	290	293	309	R293*	G309S
2	2	2	TRUE	74	TRUE	4	20	R	G	*	V	0.0048391	0.0049116	0.0157721	0.0139761	-0.174307	-0.065619	-0.206815	-0.20421	290	293	309	R293*	G309V
2	2	2	TRUE	75.3333	TRUE	4	21	R	G	*	A	0.0048391	0.00516928	0.0152256	0.0128468	-0.174307	-0.0124193	-0.239589	-0.233082	290	293	310	R293*	G310A
2	2	2	TRUE	63.6667	TRUE	4	21	R	G	*	E	0.0048391	0.00485121	0.0169393	0.0151387	-0.174307	0.0786358	-0.168403	-0.171888	290	293	310	R293*	G310E
2	2	2	TRUE	149	TRUE	4	21	R	G	*	R	0.0048391	0.00473776	0.011443	0.010668	-0.174307	0.0417434	-0.204201	-0.20158	290	293	310	R293*	G310R
2	2	2	TRUE	38.6667	TRUE	4	21	R	G	*	V	0.0048391	0.00492143	0.0213057	0.0166966	-0.174307	-0.0778816	-0.201994	-0.204267	290	293	310	R293*	G310V
2	2	2	TRUE	25.6667	TRUE	4	21	R	G	*	W	0.0048391	0.0048304	0.0260858	0.0197762	-0.174307	-0.19534	-0.177318	-0.193579	290	293	310	R293*	G310W
3	2	2	TRUE	13.6667	TRUE	4	21	R	G	S	*	0.00482195	0.0119447	0.0361918	0.0204248	0.0295133	-0.167342	-0.1635	-0.170668	290	293	310	R293S	G310*
2	2	2	TRUE	201.667	TRUE	4	22	R	M	*	I	0.0048391	0.00466432	0.0101558	0.0096756	-0.174307	-0.00621828	-0.185948	-0.186398	290	293	311	R293*	M311I
2	2	2	TRUE	44.6667	TRUE	4	22	R	M	*	K	0.0048391	0.00561438	0.0204779	0.018948	-0.174307	0.15649	-0.162422	-0.166689	290	293	311	R293*	M311K
2	2	2	TRUE	47.3333	TRUE	4	22	R	M	*	L	0.0048391	0.00482181	0.0191274	0.0160566	-0.174307	0.000427975	-0.20447	-0.199172	290	293	311	R293*	M311L
2	2	2	TRUE	26.6667	TRUE	4	22	R	M	*	R	0.0048391	0.0052531	0.0270695	0.0233095	-0.174307	0.112989	-0.151442	-0.166983	290	293	311	R293*	M311R
2	2	2	TRUE	34.3333	TRUE	4	22	R	M	*	T	0.0048391	0.00530008	0.0230926	0.018408	-0.174307	0.0591794	-0.185534	-0.18459	290	293	311	R293*	M311T
2	2	2	TRUE	57	TRUE	4	22	R	M	*	V	0.0048391	0.00513532	0.0172505	0.0146678	-0.174307	0.0189647	-0.216766	-0.20757	290	293	311	R293*	M311V
2	2	2	TRUE	52.3333	TRUE	4	23	R	N	*	D	0.0048391	0.00516467	0.0183424	0.0156697	-0.174307	0.0755511	-0.214746	-0.206279	290	293	312	R293*	N312D
2	2	2	TRUE	54.3333	TRUE	4	23	R	N	*	H	0.0048391	0.00503675	0.0175542	0.014193	-0.174307	-0.0249124	-0.240646	-0.225708	290	293	312	R293*	N312H
2	2	2	TRUE	43	TRUE	4	23	R	N	*	I	0.0048391	0.00481809	0.0200341	0.0163565	-0.174307	-0.221913	-0.216015	-0.216168	290	293	312	R293*	N312I
2	2	2	TRUE	24	TRUE	4	23	R	N	*	K	0.0048391	0.00485085	0.0302168	0.0315014	-0.174307	0.0980245	-0.0554737	-0.0797314	290	293	312	R293*	N312K
2	2	2	TRUE	40.3333	TRUE	4	23	R	N	*	S	0.0048391	0.00514271	0.0207458	0.0167697	-0.174307	-0.0251804	-0.181891	-0.184067	290	293	312	R293*	N312S
2	2	2	TRUE	30.6667	TRUE	4	23	R	N	*	T	0.0048391	0.00505936	0.0230289	0.0179947	-0.174307	-0.0794335	-0.214127	-0.207216	290	293	312	R293*	N312T
2	2	2	TRUE	23.6667	TRUE	4	23	R	N	*	Y	0.0048391	0.00484947	0.0261183	0.0188969	-0.174307	-0.200771	-0.232065	-0.223531	290	293	312	R293*	N312Y
2	2	2	TRUE	36.3333	TRUE	4	24	R	F	*	C	0.0048391	0.00535472	0.0218435	0.017728	-0.174307	0.0848037	-0.217885	-0.207232	290	293	313	R293*	F313C
2	2	2	TRUE	12.6667	TRUE	4	24	R	F	*	I	0.0048391	0.00533813	0.0361957	0.0236269	-0.174307	0.0614198	-0.190127	-0.182807	290	293	313	R293*	F313I
2	2	2	TRUE	124.667	TRUE	4	24	R	F	*	L	0.0048391	0.00478847	0.0123888	0.0115321	-0.174307	0.059694	-0.187295	-0.187072	290	293	313	R293*	F313L
2	2	2	TRUE	23.3333	TRUE	4	24	R	F	*	S	0.0048391	0.00591164	0.0284648	0.0250278	-0.174307	0.143635	-0.146459	-0.157968	290	293	313	R293*	F313S
2	2	2	TRUE	50.3333	TRUE	4	24	R	F	*	V	0.0048391	0.00540315	0.0185455	0.0156516	-0.174307	0.101021	-0.219283	-0.209686	290	293	313	R293*	F313V
2	2	2	TRUE	28.6667	TRUE	4	24	R	F	*	Y	0.0048391	0.0054308	0.0257954	0.0205015	-0.174307	0.0541293	-0.169788	-0.175057	290	293	313	R293*	F313Y
2	2	2	TRUE	19.3333	TRUE	4	25	R	G	*	A	0.0048391	0.00508215	0.0294797	0.0207448	-0.174307	-0.091836	-0.219521	-0.208006	290	293	314	R293*	G314A
2	2	2	TRUE	12.3333	TRUE	4	25	R	G	*	C	0.0048391	0.00489469	0.0380621	0.0239994	-0.174307	-0.17048	-0.183178	-0.199144	290	293	314	R293*	G314C
2	2	2	TRUE	68.3333	TRUE	4	25	R	G	*	D	0.0048391	0.00494569	0.016594	0.0155037	-0.174307	0.117313	-0.16206	-0.166049	290	293	314	R293*	G314D
2	2	2	TRUE	24.3333	TRUE	4	25	R	G	*	R	0.0048391	0.00536654	0.0268619	0.0213177	-0.174307	0.060268	-0.162127	-0.173046	290	293	314	R293*	G314R
2	2	2	TRUE	67	TRUE	4	25	R	G	*	S	0.0048391	0.00482472	0.0166599	0.0148002	-0.174307	0.00647633	-0.177522	-0.180973	290	293	314	R293*	G314S
2	2	2	TRUE	42.3333	TRUE	4	25	R	G	*	V	0.0048391	0.00483229	0.0205666	0.0168805	-0.174307	-0.214018	-0.190723	-0.19921	290	293	314	R293*	G314V
2	2	2	TRUE	17.3333	TRUE	4	26	R	A	*	E	0.0048391	0.00520062	0.0319656	0.0261682	-0.174307	0.134851	-0.176781	-0.182511	290	293	315	R293*	A315E
2	2	2	TRUE	44.6667	TRUE	4	26	R	A	*	G	0.0048391	0.00497469	0.0207406	0.0182342	-0.174307	0.0224388	-0.14936	-0.162389	290	293	315	R293*	A315G
2	2	2	TRUE	14.6667	TRUE	4	26	R	A	*	P	0.0048391	0.00524171	0.0353489	0.0238824	-0.174307	-0.0143373	-0.175583	-0.179314	290	293	315	R293*	A315P
2	2	2	TRUE	56	TRUE	4	26	R	A	*	S	0.0048391	0.00508673	0.0182282	0.0157215	-0.174307	0.0332119	-0.17127	-0.175401	290	293	315	R293*	A315S
2	2	2	TRUE	17	TRUE	4	26	R	A	*	T	0.0048391	0.00481951	0.036515	0.032997	-0.174307	0.0236352	-0.0511809	-0.107003	290	293	315	R293*	A315T
2	2	2	TRUE	50	TRUE	4	26	R	A	*	V	0.0048391	0.00481242	0.018867	0.0165326	-0.174307	-0.0970473	-0.194492	-0.197375	290	293	315	R293*	A315V
2	2	2	TRUE	109.667	TRUE	4	27	R	F	*	L	0.0048391	0.00477604	0.0133042	0.0121412	-0.174307	0.0672023	-0.190518	-0.190018	290	293	316	R293*	F316L
2	2	2	TRUE	11.6667	TRUE	4	27	R	F	*	S	0.0048391	0.00609095	0.0472219	0.0370842	-0.174307	0.169894	-0.0475511	-0.0889	290	293	316	R293*	F316S
2	2	2	TRUE	38	TRUE	4	27	R	F	*	V	0.0048391	0.00547919	0.0213425	0.01792	-0.174307	0.0979564	-0.19147	-0.19051	290	293	316	R293*	F316V
2	2	2	TRUE	32	TRUE	4	28	R	S	*	C	0.0048391	0.00490343	0.0236063	0.0197886	-0.174307	-0.098807	-0.163444	-0.176453	290	293	317	R293*	S317C
2	2	2	TRUE	26.3333	TRUE	4	28	R	S	*	G	0.0048391	0.0050401	0.0259599	0.0203982	-0.174307	-0.00865701	-0.170129	-0.177469	290	293	317	R293*	S317G
2	2	2	TRUE	26	TRUE	4	28	R	S	*	N	0.0048391	0.00484451	0.0287003	0.0278046	-0.174307	0.0203407	-0.0696988	-0.104456	290	293	317	R293*	S317N
2	2	2	TRUE	111	TRUE	4	28	R	S	*	R	0.0048391	0.0047555	0.0133549	0.0122932	-0.174307	0.0448021	-0.175741	-0.177582	290	293	317	R293*	S317R
2	2	2	TRUE	38	TRUE	4	28	R	S	*	T	0.0048391	0.00524985	0.0217302	0.0179407	-0.174307	-0.0132673	-0.175293	-0.181888	290	293	317	R293*	S317T
2	2	2	TRUE	44.3333	TRUE	4	29	R	I	*	F	0.0048391	0.00503928	0.0198157	0.015688	-0.174307	-0.000465866	-0.21617	-0.207697	290	293	318	R293*	I318F
2	2	2	TRUE	22.6667	TRUE	4	29	R	I	*	L	0.0048391	0.00521325	0.0275812	0.0200641	-0.174307	0.0267432	-0.189325	-0.186573	290	293	318	R293*	I318L
2	2	2	TRUE	32.6667	TRUE	4	29	R	I	*	M	0.0048391	0.00535479	0.0240271	0.0213698	-0.174307	0.0595058	-0.130573	-0.147974	290	293	318	R293*	I318M
2	2	2	TRUE	17.3333	TRUE	4	29	R	I	*	N	0.0048391	0.00602318	0.0327434	0.0286976	-0.174307	0.166131	-0.144437	-0.154969	290	293	318	R293*	I318N
2	2	2	TRUE	33	TRUE	4	29	R	I	*	S	0.0048391	0.00563667	0.0230617	0.0203413	-0.174307	0.171592	-0.18749	-0.185595	290	293	318	R293*	I318S
2	2	2	TRUE	16.3333	TRUE	4	29	R	I	*	V	0.0048391	0.0052425	0.0335864	0.0264109	-0.174307	0.054177	-0.14789	-0.168953	290	293	318	R293*	I318V
2	2	2	TRUE	33	TRUE	4	30	R	N	*	D	0.0048391	0.00532875	0.0236625	0.0205346	-0.174307	0.1082	-0.171369	-0.178189	290	293	319	R293*	N319D
2	2	2	TRUE	40.3333	TRUE	4	30	R	N	*	H	0.0048391	0.00510143	0.0202803	0.0165847	-0.174307	-0.0753214	-0.236537	-0.224627	290	293	319	R293*	N319H
2	2	2	TRUE	11.6667	TRUE	4	30	R	N	*	I	0.0048391	0.00482923	0.0367121	0.0205393	-0.174307	-0.221435	-0.285405	-0.241113	290	293	319	R293*	N319I
2	2	2	TRUE	49	TRUE	4	30	R	N	*	K	0.0048391	0.00514947	0.019486	0.018782	-0.174307	0.152514	-0.15853	-0.165721	290	293	319	R293*	N319K
2	2	2	TRUE	41.3333	TRUE	4	30	R	N	*	S	0.0048391	0.00506184	0.020301	0.0161324	-0.174307	-0.0152037	-0.208945	-0.201115	290	293	319	R293*	N319S
2	2	2	TRUE	46.6667	TRUE	4	30	R	N	*	T	0.0048391	0.00518489	0.0191271	0.0162325	-0.174307	-0.0393357	-0.195105	-0.192606	290	293	319	R293*	N319T
2	2	2	TRUE	25	TRUE	4	30	R	N	*	Y	0.0048391	0.00486944	0.027395	0.0216928	-0.174307	-0.178544	-0.131295	-0.165873	290	293	319	R293*	N319Y
2	2	2	TRUE	50.6667	TRUE	4	31	R	P	*	A	0.0048391	0.00484385	0.0182679	0.0152081	-0.174307	-0.208752	-0.245909	-0.237266	290	293	320	R293*	P320A
2	2	2	TRUE	59.3333	TRUE	4	31	R	P	*	Q	0.0048391	0.00496148	0.017055	0.0143096	-0.174307	-0.189007	-0.236888	-0.23067	290	293	320	R293*	P320Q
2	2	2	TRUE	13.6667	TRUE	4	31	R	P	*	R	0.0048391	0.00490367	0.0374592	0.02397	-0.174307	-0.158454	-0.170574	-0.200519	290	293	320	R293*	P320R
2	2	2	TRUE	29	TRUE	4	31	R	P	*	S	0.0048391	0.00481121	0.023667	0.0180821	-0.174307	-0.180769	-0.212671	-0.212083	290	293	320	R293*	P320S
2	2	2	TRUE	50	TRUE	4	31	R	P	*	T	0.0048391	0.00489624	0.0188535	0.0154557	-0.174307	-0.180871	-0.225179	-0.226924	290	293	320	R293*	P320T
2	2	2	TRUE	19	TRUE	4	32	R	A	*	D	0.0048391	0.00550589	0.0305104	0.0264362	-0.174307	0.159134	-0.174933	-0.178861	290	293	321	R293*	A321D
2	2	2	TRUE	19.6667	TRUE	4	32	R	A	*	G	0.0048391	0.00508746	0.0307624	0.0237769	-0.174307	0.0378999	-0.141839	-0.161709	290	293	321	R293*	A321G
2	2	2	TRUE	22.6667	TRUE	4	32	R	A	*	P	0.0048391	0.0053719	0.0274212	0.0198922	-0.174307	0.0474634	-0.184424	-0.184415	290	293	321	R293*	A321P
3	2	2	TRUE	13	TRUE	4	32	R	A	*	R	0.0048391	0.0310734	0.0358124	0.025069	-0.174307	0.0259188	-0.191802	-0.189391	290	293	321	R293*	A321R
2	2	2	TRUE	17.6667	TRUE	4	32	R	A	*	S	0.0048391	0.00513318	0.0362083	0.0366422	-0.174307	0.0816198	-0.0264423	-0.06224	290	293	321	R293*	A321S
2	2	2	TRUE	93.6667	TRUE	4	32	R	A	*	T	0.0048391	0.00483144	0.0141031	0.012713	-0.174307	0.0425577	-0.190617	-0.191251	290	293	321	R293*	A321T
2	2	2	TRUE	34	TRUE	4	32	R	A	*	V	0.0048391	0.00486176	0.0225468	0.0183744	-0.174307	-0.0904288	-0.199666	-0.200249	290	293	321	R293*	A321V
2	2	2	TRUE	109.667	TRUE	4	33	R	M	*	I	0.0048391	0.00464881	0.0130282	0.0117257	-0.174307	-0.03643	-0.207537	-0.204811	290	293	322	R293*	M322I
2	2	2	TRUE	12.6667	TRUE	4	33	R	M	*	K	0.0048391	0.00611287	0.036657	0.0293964	-0.174307	0.242122	-0.193359	-0.191729	290	293	322	R293*	M322K
2	2	2	TRUE	44.6667	TRUE	4	33	R	M	*	L	0.0048391	0.00485204	0.0200534	0.0173365	-0.174307	-0.0341771	-0.164703	-0.171648	290	293	322	R293*	M322L
2	2	2	TRUE	55	TRUE	4	33	R	M	*	R	0.0048391	0.0058384	0.017877	0.0165724	-0.174307	0.227701	-0.197907	-0.195184	290	293	322	R293*	M322R
2	2	2	TRUE	12.3333	TRUE	4	33	R	M	*	T	0.0048391	0.00587185	0.0395219	0.0352254	-0.174307	0.16374	-0.12262	-0.14648	290	293	322	R293*	M322T
2	2	2	TRUE	11.3333	TRUE	4	33	R	M	*	V	0.0048391	0.00522403	0.0417237	0.0277995	-0.174307	0.0097992	-0.137969	-0.169838	290	293	322	R293*	M322V
2	2	2	TRUE	85.6667	TRUE	4	34	R	M	*	I	0.0048391	0.00466314	0.0148265	0.013507	-0.174307	-0.0298596	-0.172153	-0.176015	290	293	323	R293*	M323I
2	2	2	TRUE	35.3333	TRUE	4	34	R	M	*	L	0.0048391	0.00479234	0.0221933	0.0175018	-0.174307	-0.0325216	-0.203311	-0.19682	290	293	323	R293*	M323L
2	2	2	TRUE	26	TRUE	4	34	R	M	*	R	0.0048391	0.00597268	0.0256648	0.0222504	-0.174307	0.225654	-0.190787	-0.18778	290	293	323	R293*	M323R
2	2	2	TRUE	30.3333	TRUE	4	34	R	M	*	V	0.0048391	0.00512543	0.0247424	0.0209924	-0.174307	-0.0283432	-0.145094	-0.160846	290	293	323	R293*	M323V
2	2	2	TRUE	38	TRUE	4	35	R	A	*	D	0.0048391	0.00541554	0.0208409	0.0188356	-0.174307	0.193546	-0.239436	-0.231899	290	293	324	R293*	A324D
2	2	2	TRUE	90.6667	TRUE	4	35	R	A	*	G	0.0048391	0.00497102	0.0137462	0.0118713	-0.174307	0.0333208	-0.256835	-0.243233	290	293	324	R293*	A324G
2	2	2	TRUE	69.3333	TRUE	4	35	R	A	*	P	0.0048391	0.00553683	0.0159525	0.0147369	-0.174307	0.159505	-0.221694	-0.216133	290	293	324	R293*	A324P
2	2	2	TRUE	30.6667	TRUE	4	35	R	A	*	S	0.0048391	0.00509827	0.0230536	0.0185232	-0.174307	0.111194	-0.233065	-0.217302	290	293	324	R293*	A324S
3	2	2	TRUE	95.3333	TRUE	4	35	R	A	*	T	0.0048391	0.00473086	0.0136794	0.0123815	-0.174307	0.0733044	-0.239687	-0.230094	290	293	324	R293*	A324T
2	2	2	TRUE	42	TRUE	4	35	R	A	*	V	0.0048391	0.00476725	0.0195553	0.0154205	-0.174307	-0.175999	-0.266406	-0.248281	290	293	324	R293*	A324V
2	2	2	TRUE	57.3333	TRUE	4	36	R	A	*	D	0.0048391	0.00534134	0.017386	0.0159739	-0.174307	0.19203	-0.236613	-0.229092	290	293	325	R293*	A325D
2	2	2	TRUE	16.6667	TRUE	4	36	R	A	*	G	0.0048391	0.00493581	0.0328719	0.0224581	-0.174307	0.00786826	-0.171967	-0.180207	290	293	325	R293*	A325G
2	2	2	TRUE	16.6667	TRUE	4	36	R	A	*	P	0.0048391	0.00544713	0.0325082	0.0263514	-0.174307	0.146528	-0.179233	-0.18239	290	293	325	R293*	A325P
2	2	2	TRUE	96.3333	TRUE	4	36	R	A	*	S	0.0048391	0.00499681	0.0135481	0.0119404	-0.174307	0.0347525	-0.234853	-0.225498	290	293	325	R293*	A325S
2	2	2	TRUE	145	TRUE	4	36	R	A	*	T	0.0048391	0.00467063	0.0113796	0.0105488	-0.174307	-0.0644077	-0.229473	-0.224746	290	293	325	R293*	A325T
2	2	2	TRUE	40	TRUE	4	36	R	A	*	V	0.0048391	0.0047458	0.0201771	0.0163312	-0.174307	-0.167343	-0.239482	-0.229048	290	293	325	R293*	A325V
2	2	2	TRUE	80.6667	TRUE	4	37	R	A	*	D	0.0048391	0.00563757	0.0155673	0.0150175	-0.174307	0.257464	-0.168258	-0.169671	290	293	326	R293*	A326D
2	2	2	TRUE	28	TRUE	4	37	R	A	*	G	0.0048391	0.00499067	0.0267347	0.0234415	-0.174307	0.0181843	-0.108238	-0.136942	290	293	326	R293*	A326G
2	2	2	TRUE	28.6667	TRUE	4	37	R	A	*	P	0.0048391	0.0055685	0.0249398	0.0223039	-0.174307	0.167411	-0.164358	-0.16814	290	293	326	R293*	A326P
2	2	2	TRUE	72.3333	TRUE	4	37	R	A	*	S	0.0048391	0.00501637	0.0158704	0.0143431	-0.174307	0.113267	-0.203571	-0.20093	290	293	326	R293*	A326S
2	2	2	TRUE	98.6667	TRUE	4	37	R	A	*	T	0.0048391	0.00470235	0.0136597	0.0127082	-0.174307	0.055289	-0.199756	-0.197477	290	293	326	R293*	A326T
2	2	2	TRUE	32	TRUE	4	37	R	A	*	V	0.0048391	0.00479393	0.0239087	0.0198469	-0.174307	-0.0859163	-0.170988	-0.180082	290	293	326	R293*	A326V
2	2	2	TRUE	55.3333	TRUE	4	38	R	Q	*	*	0.0048391	0.00476444	0.0174163	0.0147493	-0.174307	-0.224091	-0.236383	-0.231211	290	293	327	R293*	Q327*
2	2	2	TRUE	12.3333	TRUE	4	38	R	Q	*	E	0.0048391	0.00535147	0.0439924	0.0468106	-0.174307	0.187569	-0.0369339	-0.048993	290	293	327	R293*	Q327E
2	2	2	TRUE	47.3333	TRUE	4	38	R	Q	*	H	0.0048391	0.00471719	0.018276	0.0143237	-0.174307	-0.19095	-0.280205	-0.259836	290	293	327	R293*	Q327H
2	2	2	TRUE	22	TRUE	4	38	R	Q	*	K	0.0048391	0.0053754	0.0286292	0.02452	-0.174307	0.16296	-0.170135	-0.177204	290	293	327	R293*	Q327K
2	2	2	TRUE	43.3333	TRUE	4	38	R	Q	*	L	0.0048391	0.00474461	0.0197754	0.0160341	-0.174307	-0.221644	-0.234091	-0.2281	290	293	327	R293*	Q327L
2	2	2	TRUE	12.6667	TRUE	4	38	R	Q	*	P	0.0048391	0.00577829	0.036601	0.028462	-0.174307	0.182778	-0.187279	-0.180904	290	293	327	R293*	Q327P
3	2	2	TRUE	48	TRUE	4	38	R	Q	*	R	0.0048391	0.0050986	0.018684	0.0164182	-0.174307	0.0963137	-0.219014	-0.21041	290	293	327	R293*	Q327R
2	2	2	TRUE	44	TRUE	4	38	R	Q	G	*	0.00499241	0.00476444	0.0194041	0.0151421	0.0228475	-0.224091	-0.227413	-0.220894	290	293	327	R293G	Q327*
2	2	2	TRUE	58.3333	TRUE	4	38	R	Q	I	*	0.00490254	0.00476444	0.0169955	0.0138115	0.0128304	-0.224091	-0.247418	-0.235688	290	293	327	R293I	Q327*
2	2	2	TRUE	48.3333	TRUE	4	38	R	Q	K	*	0.00489882	0.00476444	0.0188219	0.0154195	0.0422456	-0.224091	-0.206561	-0.206049	290	293	327	R293K	Q327*
2	2	2	TRUE	89.6667	TRUE	4	38	R	Q	S	*	0.00482195	0.00476444	0.0144204	0.0126446	0.0295133	-0.224091	-0.202723	-0.204456	290	293	327	R293S	Q327*
2	2	2	TRUE	81	TRUE	4	38	R	Q	T	*	0.00504065	0.00476444	0.0146454	0.0124589	0.0220661	-0.224091	-0.248421	-0.238875	290	293	327	R293T	Q327*
2	2	2	TRUE	30.3333	TRUE	4	39	R	A	*	E	0.0048391	0.00531117	0.0237149	0.0206048	-0.174307	0.173379	-0.211914	-0.206586	290	293	328	R293*	A328E
2	2	2	TRUE	25.6667	TRUE	4	39	R	A	*	G	0.0048391	0.00497136	0.0261032	0.0197219	-0.174307	-0.000317269	-0.190833	-0.187613	290	293	328	R293*	A328G
2	2	2	TRUE	14.3333	TRUE	4	39	R	A	*	P	0.0048391	0.00555154	0.03668	0.0329662	-0.174307	0.186937	-0.128209	-0.151963	290	293	328	R293*	A328P
2	2	2	TRUE	37	TRUE	4	39	R	A	*	S	0.0048391	0.00503456	0.0209737	0.0166187	-0.174307	0.0620974	-0.246932	-0.226438	290	293	328	R293*	A328S
2	2	2	TRUE	78.6667	TRUE	4	39	R	A	*	T	0.0048391	0.00469026	0.0153968	0.013976	-0.174307	-0.00977138	-0.198475	-0.200468	290	293	328	R293*	A328T
2	2	2	TRUE	40.6667	TRUE	4	39	R	A	*	V	0.0048391	0.00473615	0.0194744	0.0146484	-0.174307	-0.228685	-0.303941	-0.272403	290	293	328	R293*	A328V
2	2	2	TRUE	33.6667	TRUE	4	40	R	A	*	E	0.0048391	0.00555939	0.0226644	0.0202748	-0.174307	0.237047	-0.209852	-0.204432	290	293	329	R293*	A329E
2	2	2	TRUE	75.6667	TRUE	4	40	R	A	*	G	0.0048391	0.00509452	0.0152745	0.0137554	-0.174307	0.106704	-0.215813	-0.210236	290	293	329	R293*	A329G
2	2	2	TRUE	10.3333	TRUE	4	40	R	A	*	P	0.0048391	0.00571768	0.0385422	0.0275994	-0.174307	0.178956	-0.277312	-0.235695	290	293	329	R293*	A329P
2	2	2	TRUE	28.3333	TRUE	4	40	R	A	*	S	0.0048391	0.00487536	0.0247498	0.0186636	-0.174307	-0.0316124	-0.20794	-0.199312	290	293	329	R293*	A329S
2	2	2	TRUE	145	TRUE	4	40	R	A	*	T	0.0048391	0.00465195	0.0113277	0.0106316	-0.174307	-0.152295	-0.251499	-0.247452	290	293	329	R293*	A329T
2	2	2	TRUE	58.6667	TRUE	4	40	R	A	*	V	0.0048391	0.00477281	0.0167757	0.0142598	-0.174307	-0.168369	-0.261018	-0.247509	290	293	329	R293*	A329V
2	2	2	TRUE	32	TRUE	4	41	R	L	*	I	0.0048391	0.00510295	0.0237046	0.0191039	-0.174307	-0.0258952	-0.172657	-0.179349	290	293	330	R293*	L330I
2	2	2	TRUE	34.3333	TRUE	4	41	R	L	*	P	0.0048391	0.0060401	0.0223405	0.019595	-0.174307	0.200627	-0.215963	-0.20799	290	293	330	R293*	L330P
2	2	2	TRUE	15.6667	TRUE	4	41	R	L	*	Q	0.0048391	0.00605814	0.0337641	0.0272584	-0.174307	0.199446	-0.201702	-0.19016	290	293	330	R293*	L330Q
2	2	2	TRUE	40	TRUE	4	41	R	L	*	R	0.0048391	0.0057442	0.0218618	0.0207101	-0.174307	0.220117	-0.152775	-0.158632	290	293	330	R293*	L330R
2	2	2	TRUE	50	TRUE	4	41	R	L	*	V	0.0048391	0.00504256	0.0189372	0.0161069	-0.174307	0.0103452	-0.197881	-0.196955	290	293	330	R293*	L330V
2	2	2	TRUE	33	TRUE	4	42	R	Q	*	*	0.0048391	0.0051092	0.0228814	0.0179456	-0.174307	-0.175446	-0.20773	-0.20951	290	293	331	R293*	Q331*
2	2	2	TRUE	27.6667	TRUE	4	42	R	Q	*	E	0.0048391	0.00570965	0.0251895	0.0214488	-0.174307	0.151361	-0.185896	-0.184441	290	293	331	R293*	Q331E
2	2	2	TRUE	39.6667	TRUE	4	42	R	Q	*	H	0.0048391	0.00493034	0.0208621	0.0166586	-0.174307	-0.0115633	-0.198229	-0.194258	290	293	331	R293*	Q331H
2	2	2	TRUE	12	TRUE	4	42	R	Q	*	K	0.0048391	0.00610158	0.0500331	0.0494112	-0.174307	0.182517	0.0539994	0.0456667	290	293	331	R293*	Q331K
2	2	2	TRUE	11.3333	TRUE	4	42	R	Q	*	L	0.0048391	0.0049095	0.0359957	0.0206428	-0.174307	-0.213443	-0.282525	-0.238126	290	293	331	R293*	Q331L
2	2	2	TRUE	11.6667	TRUE	4	42	R	Q	*	P	0.0048391	0.00569437	0.0474694	0.044076	-0.174307	0.169937	-0.00935806	-0.0413938	290	293	331	R293*	Q331P
2	2	2	TRUE	41	TRUE	4	42	R	Q	I	*	0.00490254	0.0051092	0.020772	0.015253	0.0128304	-0.175446	-0.197325	-0.18519	290	293	331	R293I	Q331*
2	2	2	TRUE	20	TRUE	4	42	R	Q	K	*	0.00489882	0.0051092	0.0286365	0.0182438	0.0422456	-0.175446	-0.221761	-0.189846	290	293	331	R293K	Q331*
2	2	2	TRUE	18.3333	TRUE	4	42	R	Q	S	*	0.00482195	0.0051092	0.0300353	0.0187672	0.0295133	-0.175446	-0.210334	-0.182819	290	293	331	R293S	Q331*
2	2	2	TRUE	61.3333	TRUE	5	7	G	G	A	*	0.00466194	0.00480688	0.018202	0.0156371	-0.0111087	-0.172976	-0.132356	-0.1517	290	294	296	G294A	G296*
3	2	2	TRUE	69	TRUE	5	7	G	G	E	*	0.00481659	0.00480688	0.0169162	0.0148122	0.0402033	-0.172976	-0.147836	-0.156667	290	294	296	G294E	G296*
2	2	2	TRUE	60	TRUE	5	7	G	G	R	*	0.00475658	0.00480688	0.0179879	0.0150049	0.000715109	-0.172976	-0.146721	-0.162873	290	294	296	G294R	G296*
2	2	2	TRUE	41	TRUE	5	7	G	G	V	*	0.00496104	0.00480688	0.0212629	0.0159792	0.00215807	-0.172976	-0.183107	-0.182265	290	294	296	G294V	G296*
2	2	2	TRUE	38.3333	TRUE	5	7	G	G	W	*	0.00495128	0.00480688	0.0224162	0.0184363	-0.0259225	-0.172976	-0.134555	-0.159308	290	294	296	G294W	G296*
2	2	2	TRUE	39.3333	TRUE	5	10	G	L	E	*	0.00481659	0.00488198	0.0221817	0.018451	0.0402033	-0.18431	-0.129832	-0.150721	290	294	299	G294E	L299*
2	2	2	TRUE	91	TRUE	5	10	G	L	R	*	0.00475658	0.00488198	0.0147442	0.0126212	0.000715109	-0.18431	-0.150993	-0.162258	290	294	299	G294R	L299*
2	2	2	TRUE	46	TRUE	5	10	G	L	V	*	0.00496104	0.00488198	0.0196447	0.0153079	0.00215807	-0.18431	-0.183811	-0.185675	290	294	299	G294V	L299*
2	2	2	TRUE	50.3333	TRUE	5	10	G	L	W	*	0.00495128	0.00488198	0.0187249	0.0154123	-0.0259225	-0.18431	-0.202856	-0.198432	290	294	299	G294W	L299*
2	2	2	TRUE	68.6667	TRUE	5	11	G	G	A	*	0.00466194	0.00546897	0.0163176	0.0137673	-0.0111087	-0.148098	-0.172067	-0.171655	290	294	300	G294A	G300*
2	2	2	TRUE	54	TRUE	5	11	G	G	E	*	0.00481659	0.00546897	0.0184909	0.0153433	0.0402033	-0.148098	-0.163661	-0.162402	290	294	300	G294E	G300*
2	2	2	TRUE	31.6667	TRUE	5	11	G	G	R	*	0.00475658	0.00546897	0.024869	0.019326	0.000715109	-0.148098	-0.120429	-0.143075	290	294	300	G294R	G300*
2	2	2	TRUE	43	TRUE	5	11	G	G	V	*	0.00496104	0.00546897	0.0206857	0.0156359	0.00215807	-0.148098	-0.161514	-0.163811	290	294	300	G294V	G300*
2	2	2	TRUE	29	TRUE	5	11	G	G	W	*	0.00495128	0.00546897	0.025559	0.0194507	-0.0259225	-0.148098	-0.135077	-0.153273	290	294	300	G294W	G300*
2	2	2	TRUE	49.6667	TRUE	5	14	G	Q	A	*	0.00466194	0.00485792	0.0199184	0.0166647	-0.0111087	-0.136847	-0.129389	-0.137647	290	294	303	G294A	Q303*
2	2	2	TRUE	106.333	TRUE	5	14	G	Q	E	*	0.00481659	0.00485792	0.0140034	0.0130579	0.0402033	-0.136847	-0.132409	-0.135234	290	294	303	G294E	Q303*
2	2	2	TRUE	84.6667	TRUE	5	14	G	Q	R	*	0.00475658	0.00485792	0.0154508	0.0138336	0.000715109	-0.136847	-0.138223	-0.143215	290	294	303	G294R	Q303*
2	2	2	TRUE	45	TRUE	5	14	G	Q	V	*	0.00496104	0.00485792	0.0211036	0.0181392	0.00215807	-0.136847	-0.116313	-0.129843	290	294	303	G294V	Q303*
2	2	2	TRUE	52.6667	TRUE	5	14	G	Q	W	*	0.00495128	0.00485792	0.0193333	0.0169545	-0.0259225	-0.136847	-0.136643	-0.142467	290	294	303	G294W	Q303*
3	2	2	TRUE	16.6667	TRUE	5	19	G	G	*	D	0.0112897	0.00486308	0.0328103	0.0230921	-0.160181	0.0677634	-0.18016	-0.178735	290	294	308	G294*	G308D
3	2	2	TRUE	31.3333	TRUE	5	23	G	N	W	*	0.00495128	0.0115509	0.0250236	0.0195537	-0.0259225	-0.204242	-0.115047	-0.163746	290	294	312	G294W	N312*
3	2	2	TRUE	23.3333	TRUE	5	33	G	M	*	I	0.0112897	0.00464881	0.0272114	0.0203339	-0.160181	-0.03643	-0.204304	-0.194972	290	294	322	G294*	M322I
3	2	2	TRUE	16.3333	TRUE	5	34	G	M	*	V	0.0112897	0.00512543	0.0348908	0.024861	-0.160181	-0.0283432	-0.156638	-0.167626	290	294	323	G294*	M323V
2	2	2	TRUE	33.6667	TRUE	5	38	G	Q	A	*	0.00466194	0.00476444	0.0228289	0.0169949	-0.0111087	-0.224091	-0.194684	-0.205532	290	294	327	G294A	Q327*
2	2	2	TRUE	38	TRUE	5	38	G	Q	E	*	0.00481659	0.00476444	0.021503	0.0164824	0.0402033	-0.224091	-0.192964	-0.199764	290	294	327	G294E	Q327*
2	2	2	TRUE	103.333	TRUE	5	38	G	Q	R	*	0.00475658	0.00476444	0.0131959	0.0117768	0.000715109	-0.224091	-0.219384	-0.21796	290	294	327	G294R	Q327*
2	2	2	TRUE	51.6667	TRUE	5	38	G	Q	V	*	0.00496104	0.00476444	0.0183146	0.0146699	0.00215807	-0.224091	-0.2289	-0.223394	290	294	327	G294V	Q327*
2	2	2	TRUE	39.3333	TRUE	5	38	G	Q	W	*	0.00495128	0.00476444	0.0210186	0.0160073	-0.0259225	-0.224091	-0.189375	-0.199276	290	294	327	G294W	Q327*
3	2	2	TRUE	14.3333	TRUE	5	41	G	L	A	*	0.00466194	0.0272077	0.0335464	0.020415	-0.0111087	-0.220884	-0.267399	-0.214883	290	294	330	G294A	L330*
3	2	2	TRUE	10	TRUE	5	42	G	Q	*	H	0.0112897	0.00493034	0.0419425	0.0258513	-0.160181	-0.0115633	-0.171863	-0.178723	290	294	331	G294*	Q331H
2	2	2	TRUE	59	TRUE	5	42	G	Q	A	*	0.00466194	0.0051092	0.0178943	0.0143014	-0.0111087	-0.175446	-0.192572	-0.185746	290	294	331	G294A	Q331*
2	2	2	TRUE	28.6667	TRUE	5	42	G	Q	E	*	0.00481659	0.0051092	0.0252026	0.0186704	0.0402033	-0.175446	-0.156885	-0.158925	290	294	331	G294E	Q331*
2	2	2	TRUE	33.6667	TRUE	5	42	G	Q	R	*	0.00475658	0.0051092	0.0240245	0.0180838	0.000715109	-0.175446	-0.139914	-0.153344	290	294	331	G294R	Q331*
2	2	2	TRUE	12	TRUE	5	42	G	Q	V	*	0.00496104	0.0051092	0.0411988	0.0219824	0.00215807	-0.175446	-0.1266	-0.151142	290	294	331	G294V	Q331*
2	2	2	TRUE	18.6667	TRUE	5	42	G	Q	W	*	0.00495128	0.0051092	0.0326937	0.0196932	-0.0259225	-0.175446	-0.133089	-0.15975	290	294	331	G294W	Q331*
2	2	2	TRUE	22.3333	TRUE	6	7	G	G	A	*	0.00493961	0.00480688	0.0314163	0.0224745	0.0139346	-0.172976	-0.0720975	-0.134619	290	295	296	G295A	G296*
2	2	2	TRUE	31.6667	TRUE	6	7	G	G	C	*	0.00481851	0.00480688	0.023674	0.017485	-0.0181977	-0.172976	-0.181749	-0.185874	290	295	296	G295C	G296*
2	2	2	TRUE	37	TRUE	6	7	G	G	D	*	0.0048242	0.00480688	0.0233078	0.0185088	0.0327591	-0.172976	-0.129177	-0.151111	290	295	296	G295D	G296*
2	2	2	TRUE	34	TRUE	6	7	G	G	R	*	0.00491461	0.00480688	0.0231582	0.0170699	-0.00416042	-0.172976	-0.148125	-0.167153	290	295	296	G295R	G296*
3	2	2	TRUE	120.667	TRUE	6	7	G	G	S	*	0.00482002	0.00480688	0.0125913	0.0112344	0.0109837	-0.172976	-0.189012	-0.186973	290	295	296	G295S	G296*
2	2	2	TRUE	31.3333	TRUE	6	7	G	G	V	*	0.00487486	0.00480688	0.0268433	0.0204487	0.0132406	-0.172976	-0.068446	-0.124343	290	295	296	G295V	G296*
2	2	2	TRUE	21.6667	TRUE	6	10	G	L	A	*	0.00493961	0.00488198	0.0276148	0.0178335	0.0139346	-0.18431	-0.201175	-0.190866	290	295	299	G295A	L299*
2	2	2	TRUE	75	TRUE	6	10	G	L	C	*	0.00481851	0.00488198	0.0156313	0.0131275	-0.0181977	-0.18431	-0.196151	-0.194439	290	295	299	G295C	L299*
2	2	2	TRUE	49.3333	TRUE	6	10	G	L	D	*	0.0048242	0.00488198	0.0187233	0.0149168	0.0327591	-0.18431	-0.214797	-0.203142	290	295	299	G295D	L299*
2	2	2	TRUE	44.6667	TRUE	6	10	G	L	R	*	0.00491461	0.00488198	0.0202024	0.0153127	-0.00416042	-0.18431	-0.170217	-0.177993	290	295	299	G295R	L299*
2	2	2	TRUE	39.6667	TRUE	6	10	G	L	S	*	0.00482002	0.00488198	0.0212805	0.0167047	0.0109837	-0.18431	-0.178654	-0.186155	290	295	299	G295S	L299*
2	2	2	TRUE	37	TRUE	6	10	G	L	V	*	0.00487486	0.00488198	0.021453	0.0158439	0.0132406	-0.18431	-0.190578	-0.187131	290	295	299	G295V	L299*
2	2	2	TRUE	48.3333	TRUE	6	11	G	G	A	*	0.00493961	0.00546897	0.0194449	0.0150045	0.0139346	-0.148098	-0.187116	-0.178022	290	295	300	G295A	G300*
2	2	2	TRUE	57.3333	TRUE	6	11	G	G	C	*	0.00481851	0.00546897	0.0179789	0.014601	-0.0181977	-0.148098	-0.158316	-0.162996	290	295	300	G295C	G300*
2	2	2	TRUE	22	TRUE	6	11	G	G	D	*	0.0048242	0.00546897	0.0296706	0.0196621	0.0327591	-0.148098	-0.170444	-0.16391	290	295	300	G295D	G300*
2	2	2	TRUE	107.667	TRUE	6	11	G	G	R	*	0.00491461	0.00546897	0.0138698	0.0125579	-0.00416042	-0.148098	-0.122706	-0.131388	290	295	300	G295R	G300*
2	2	2	TRUE	77	TRUE	6	11	G	G	S	*	0.00482002	0.00546897	0.0157207	0.0135235	0.0109837	-0.148098	-0.17621	-0.173805	290	295	300	G295S	G300*
2	2	2	TRUE	32.3333	TRUE	6	11	G	G	V	*	0.00487486	0.00546897	0.0238087	0.0176371	0.0132406	-0.148098	-0.144476	-0.153926	290	295	300	G295V	G300*
3	2	2	TRUE	23.3333	TRUE	6	12	G	N	V	*	0.00487486	0.0159	0.0273277	0.0187428	0.0132406	-0.179447	-0.214686	-0.202162	290	295	301	G295V	N301*
2	2	2	TRUE	17	TRUE	6	14	G	Q	A	*	0.00493961	0.00485792	0.0361059	0.0236525	0.0139346	-0.136847	-0.0644388	-0.111854	290	295	303	G295A	Q303*
2	2	2	TRUE	61.6667	TRUE	6	14	G	Q	C	*	0.00481851	0.00485792	0.0176777	0.0157611	-0.0181977	-0.136847	-0.145636	-0.147465	290	295	303	G295C	Q303*
2	2	2	TRUE	36.6667	TRUE	6	14	G	Q	D	*	0.0048242	0.00485792	0.0245363	0.0205216	0.0327591	-0.136847	-0.0870855	-0.106936	290	295	303	G295D	Q303*
3	2	2	TRUE	41	TRUE	6	14	G	Q	R	*	0.00491461	0.00485792	0.0213509	0.0166751	-0.00416042	-0.136847	-0.178044	-0.170033	290	295	303	G295R	Q303*
2	2	2	TRUE	147	TRUE	6	14	G	Q	S	*	0.00482002	0.00485792	0.011872	0.01109	0.0109837	-0.136847	-0.152015	-0.152712	290	295	303	G295S	Q303*
2	2	2	TRUE	32.6667	TRUE	6	14	G	Q	V	*	0.00487486	0.00485792	0.0268577	0.0208762	0.0132406	-0.136847	-0.0506199	-0.091589	290	295	303	G295V	Q303*
2	2	2	TRUE	30	TRUE	6	38	G	Q	A	*	0.00493961	0.00476444	0.0232167	0.016542	0.0139346	-0.224091	-0.240968	-0.22643	290	295	327	G295A	Q327*
2	2	2	TRUE	100.333	TRUE	6	38	G	Q	C	*	0.00481851	0.00476444	0.0131859	0.0117177	-0.0181977	-0.224091	-0.238659	-0.233267	290	295	327	G295C	Q327*
2	2	2	TRUE	59.6667	TRUE	6	38	G	Q	D	*	0.0048242	0.00476444	0.0169739	0.0140366	0.0327591	-0.224091	-0.236286	-0.229558	290	295	327	G295D	Q327*
3	2	2	TRUE	93.6667	TRUE	6	38	G	Q	R	*	0.00491461	0.00476444	0.0135996	0.0119103	-0.00416042	-0.224091	-0.253738	-0.244605	290	295	327	G295R	Q327*
2	2	2	TRUE	64.3333	TRUE	6	38	G	Q	S	*	0.00482002	0.00476444	0.0165143	0.0138147	0.0109837	-0.224091	-0.212365	-0.212297	290	295	327	G295S	Q327*
2	2	2	TRUE	94.6667	TRUE	6	38	G	Q	V	*	0.00487486	0.00476444	0.0135414	0.0121546	0.0132406	-0.224091	-0.252123	-0.241541	290	295	327	G295V	Q327*
2	2	2	TRUE	13	TRUE	6	42	G	Q	A	*	0.00493961	0.0051092	0.0368664	0.0212132	0.0139346	-0.175446	-0.176754	-0.165599	290	295	331	G295A	Q331*
2	2	2	TRUE	23.6667	TRUE	6	42	G	Q	D	*	0.0048242	0.0051092	0.0277076	0.0189933	0.0327591	-0.175446	-0.192642	-0.189448	290	295	331	G295D	Q331*
2	2	2	TRUE	12.3333	TRUE	6	42	G	Q	R	*	0.00491461	0.0051092	0.0385845	0.0217438	-0.00416042	-0.175446	-0.153652	-0.160331	290	295	331	G295R	Q331*
2	2	2	TRUE	16.3333	TRUE	6	42	G	Q	S	*	0.00482002	0.0051092	0.0342854	0.021325	0.0109837	-0.175446	-0.135852	-0.150831	290	295	331	G295S	Q331*
2	2	2	TRUE	17.3333	TRUE	6	42	G	Q	V	*	0.00487486	0.0051092	0.0321443	0.0199572	0.0132406	-0.175446	-0.185285	-0.17356	290	295	331	G295V	Q331*
3	2	2	TRUE	105.667	TRUE	7	8	G	A	*	D	0.00480688	0.00493147	0.0133792	0.0121142	-0.172976	0.029268	-0.188838	-0.188553	290	296	297	G296*	A297D
2	2	2	TRUE	51.6667	TRUE	7	8	G	A	*	G	0.00480688	0.00493506	0.0187604	0.0158217	-0.172976	-0.00421656	-0.189324	-0.188413	290	296	297	G296*	A297G
2	2	2	TRUE	30	TRUE	7	8	G	A	*	P	0.00480688	0.00500691	0.0240148	0.0182797	-0.172976	-0.00515741	-0.215301	-0.203902	290	296	297	G296*	A297P
2	2	2	TRUE	41	TRUE	7	8	G	A	*	S	0.00480688	0.00489423	0.0205115	0.0168861	-0.172976	0.00908873	-0.209341	-0.204399	290	296	297	G296*	A297S
2	2	2	TRUE	63.6667	TRUE	7	8	G	A	*	T	0.00480688	0.00490008	0.0168917	0.0146793	-0.172976	0.0151132	-0.183085	-0.183925	290	296	297	G296*	A297T
2	2	2	TRUE	47	TRUE	7	8	G	A	*	V	0.00480688	0.00487859	0.019595	0.0165474	-0.172976	0.000300871	-0.173545	-0.177137	290	296	297	G296*	A297V
2	2	2	TRUE	11.3333	TRUE	7	9	G	G	*	A	0.00480688	0.00526436	0.0426147	0.0302917	-0.172976	0.00670515	-0.115573	-0.156892	290	296	298	G296*	G298A
2	2	2	TRUE	34.3333	TRUE	7	9	G	G	*	C	0.00480688	0.00496592	0.0235413	0.0202981	-0.172976	-0.0242015	-0.131948	-0.151478	290	296	298	G296*	G298C
2	2	2	TRUE	79	TRUE	7	9	G	G	*	D	0.00480688	0.00497018	0.0150001	0.0132589	-0.172976	0.0398392	-0.211493	-0.205504	290	296	298	G296*	G298D
3	2	2	TRUE	34.3333	TRUE	7	9	G	G	*	R	0.00480688	0.0051948	0.0236387	0.0203843	-0.172976	-0.00476242	-0.13671	-0.160535	290	296	298	G296*	G298R
2	2	2	TRUE	71.6667	TRUE	7	9	G	G	*	S	0.00480688	0.00496628	0.0162653	0.0145335	-0.172976	0.0051105	-0.170009	-0.174571	290	296	298	G296*	G298S
2	2	2	TRUE	70	TRUE	7	9	G	G	*	V	0.00480688	0.00498249	0.0165977	0.0150974	-0.172976	-0.00459341	-0.14785	-0.157898	290	296	298	G296*	G298V
2	2	2	TRUE	12	TRUE	7	10	G	L	*	*	0.00480688	0.00488198	0.0410991	0.0258451	-0.172976	-0.18431	-0.095829	-0.169893	290	296	299	G296*	L299*
2	2	2	TRUE	36	TRUE	7	10	G	L	*	F	0.00480688	0.00481809	0.0224044	0.0180634	-0.172976	-0.0202011	-0.178421	-0.183979	290	296	299	G296*	L299F
2	2	2	TRUE	25.3333	TRUE	7	10	G	L	*	M	0.00480688	0.00527318	0.0268495	0.0210053	-0.172976	-0.00347888	-0.168647	-0.180839	290	296	299	G296*	L299M
2	2	2	TRUE	60	TRUE	7	10	G	L	*	S	0.00480688	0.00518301	0.0178301	0.0159483	-0.172976	0.0263859	-0.154623	-0.163552	290	296	299	G296*	L299S
2	2	2	TRUE	13.6667	TRUE	7	10	G	L	*	V	0.00480688	0.00515161	0.0411337	0.033394	-0.172976	0.00689908	-0.052029	-0.116608	290	296	299	G296*	L299V
2	2	2	TRUE	62	TRUE	7	10	G	L	*	W	0.00480688	0.00500486	0.0169715	0.0144804	-0.172976	-0.0400051	-0.214721	-0.208467	290	296	299	G296*	L299W
2	2	2	TRUE	20.6667	TRUE	7	10	G	L	A	*	0.00504076	0.00488198	0.0299998	0.0194031	0.0172093	-0.18431	-0.150341	-0.170906	290	296	299	G296A	L299*
2	2	2	TRUE	171.667	TRUE	7	10	G	L	E	*	0.00487955	0.00488198	0.0107964	0.0100497	0.0335352	-0.18431	-0.197944	-0.195551	290	296	299	G296E	L299*
2	2	2	TRUE	77	TRUE	7	10	G	L	R	*	0.0047445	0.00488198	0.0155639	0.0136207	0.004177	-0.18431	-0.187234	-0.187887	290	296	299	G296R	L299*
2	2	2	TRUE	51	TRUE	7	10	G	L	V	*	0.00488799	0.00488198	0.0188817	0.014715	0.00277163	-0.18431	-0.179387	-0.181939	290	296	299	G296V	L299*
2	2	2	TRUE	23.3333	TRUE	7	11	G	G	*	*	0.00480688	0.00546897	0.0283667	0.0221407	-0.172976	-0.148098	-0.13303	-0.165138	290	296	300	G296*	G300*
2	2	2	TRUE	15.6667	TRUE	7	11	G	G	*	A	0.00480688	0.00510762	0.0349235	0.0245077	-0.172976	0.00658675	-0.16802	-0.177292	290	296	300	G296*	G300A
2	2	2	TRUE	66.6667	TRUE	7	11	G	G	*	E	0.00480688	0.00499356	0.016686	0.0149422	-0.172976	0.0441563	-0.173186	-0.177395	290	296	300	G296*	G300E
2	2	2	TRUE	83	TRUE	7	11	G	G	*	R	0.00480688	0.00477526	0.0152747	0.0138073	-0.172976	-0.0059584	-0.174715	-0.177747	290	296	300	G296*	G300R
2	2	2	TRUE	121	TRUE	7	11	G	G	*	V	0.00480688	0.00492454	0.0126648	0.0117264	-0.172976	-0.00132677	-0.187946	-0.188281	290	296	300	G296*	G300V
2	2	2	TRUE	16.6667	TRUE	7	11	G	G	E	*	0.00487955	0.00546897	0.0347415	0.0238642	0.0335352	-0.148098	-0.103272	-0.135978	290	296	300	G296E	G300*
2	2	2	TRUE	48	TRUE	7	11	G	G	R	*	0.0047445	0.00546897	0.020165	0.0159381	0.004177	-0.148098	-0.137234	-0.150217	290	296	300	G296R	G300*
2	2	2	TRUE	24	TRUE	7	11	G	G	V	*	0.00488799	0.00546897	0.0274077	0.0181588	0.00277163	-0.148098	-0.156773	-0.161956	290	296	300	G296V	G300*
2	2	2	TRUE	13.6667	TRUE	7	12	G	N	*	D	0.00480688	0.00511085	0.04129	0.0328554	-0.172976	0.0349907	-0.0539663	-0.118419	290	296	301	G296*	N301D
2	2	2	TRUE	16.6667	TRUE	7	12	G	N	*	H	0.00480688	0.00508133	0.0339235	0.0258252	-0.172976	-0.0163263	-0.127726	-0.154963	290	296	301	G296*	N301H
2	2	2	TRUE	55	TRUE	7	12	G	N	*	I	0.00480688	0.00497152	0.0183296	0.0160504	-0.172976	-0.0221372	-0.168871	-0.176778	290	296	301	G296*	N301I
2	2	2	TRUE	128.667	TRUE	7	12	G	N	*	K	0.00480688	0.00480147	0.0124136	0.01161	-0.172976	0.0418678	-0.174703	-0.177072	290	296	301	G296*	N301K
2	2	2	TRUE	49.6667	TRUE	7	12	G	N	*	S	0.00480688	0.00502887	0.0190537	0.0160228	-0.172976	0.00213907	-0.185291	-0.186904	290	296	301	G296*	N301S
3	2	2	TRUE	31.3333	TRUE	7	12	G	N	*	T	0.00480688	0.00512166	0.0253347	0.0217951	-0.172976	0.000790482	-0.137538	-0.158787	290	296	301	G296*	N301T
2	2	2	TRUE	36	TRUE	7	13	G	N	*	D	0.00480688	0.00513567	0.0225808	0.0187695	-0.172976	0.0345246	-0.172178	-0.181221	290	296	302	G296*	N302D
2	2	2	TRUE	33	TRUE	7	13	G	N	*	H	0.00480688	0.00516372	0.0241525	0.0202969	-0.172976	-0.00490079	-0.145962	-0.159934	290	296	302	G296*	N302H
2	2	2	TRUE	23.3333	TRUE	7	13	G	N	*	I	0.00480688	0.00501654	0.0275089	0.0201822	-0.172976	-0.0227526	-0.187431	-0.19321	290	296	302	G296*	N302I
2	2	2	TRUE	67.3333	TRUE	7	13	G	N	*	K	0.00480688	0.00493101	0.017185	0.0153772	-0.172976	0.045195	-0.161686	-0.167449	290	296	302	G296*	N302K
2	2	2	TRUE	21	TRUE	7	13	G	N	*	S	0.00480688	0.00513196	0.0285918	0.0207367	-0.172976	0.00695293	-0.198081	-0.190737	290	296	302	G296*	N302S
2	2	2	TRUE	80.3333	TRUE	7	13	G	N	*	T	0.00480688	0.00522407	0.0150164	0.0131128	-0.172976	0.00869686	-0.19906	-0.196761	290	296	302	G296*	N302T
2	2	2	TRUE	22.3333	TRUE	7	13	G	N	*	Y	0.00480688	0.0049873	0.0310872	0.0255882	-0.172976	-0.0302673	-0.0735706	-0.122113	290	296	302	G296*	N302Y
2	2	2	TRUE	54.6667	TRUE	7	14	G	Q	*	*	0.00480688	0.00485792	0.0186856	0.0168319	-0.172976	-0.136847	-0.157656	-0.169398	290	296	303	G296*	Q303*
2	2	2	TRUE	42	TRUE	7	14	G	Q	*	E	0.00480688	0.00513974	0.0212519	0.018792	-0.172976	0.0467804	-0.151631	-0.163487	290	296	303	G296*	Q303E
2	2	2	TRUE	105.667	TRUE	7	14	G	Q	*	H	0.00480688	0.00488108	0.0135917	0.0127068	-0.172976	-0.00540284	-0.161242	-0.167617	290	296	303	G296*	Q303H
2	2	2	TRUE	25	TRUE	7	14	G	Q	*	K	0.00480688	0.00516973	0.0283666	0.0258252	-0.172976	0.0479157	-0.098161	-0.127776	290	296	303	G296*	Q303K
2	2	2	TRUE	26.6667	TRUE	7	14	G	Q	*	L	0.00480688	0.00499433	0.0269246	0.0219717	-0.172976	-0.0152109	-0.139303	-0.158659	290	296	303	G296*	Q303L
2	2	2	TRUE	58.6667	TRUE	7	14	G	Q	*	P	0.00480688	0.00530327	0.0180925	0.0159247	-0.172976	-0.000705133	-0.17214	-0.176534	290	296	303	G296*	Q303P
2	2	2	TRUE	22.6667	TRUE	7	14	G	Q	*	R	0.00480688	0.0052955	0.0289439	0.0228861	-0.172976	0.0131138	-0.145859	-0.168717	290	296	303	G296*	Q303R
2	2	2	TRUE	37.6667	TRUE	7	14	G	Q	A	*	0.00504076	0.00485792	0.0219271	0.0176617	0.0172093	-0.136847	-0.151261	-0.151608	290	296	303	G296A	Q303*
2	2	2	TRUE	43	TRUE	7	14	G	Q	E	*	0.00487955	0.00485792	0.021741	0.0192173	0.0335352	-0.136847	-0.114977	-0.122664	290	296	303	G296E	Q303*
2	2	2	TRUE	39	TRUE	7	14	G	Q	R	*	0.0047445	0.00485792	0.0229205	0.0191182	0.004177	-0.136847	-0.108326	-0.124812	290	296	303	G296R	Q303*
2	2	2	TRUE	45.6667	TRUE	7	14	G	Q	V	*	0.00488799	0.00485792	0.0201918	0.0162535	0.00277163	-0.136847	-0.163914	-0.160094	290	296	303	G296V	Q303*
2	2	2	TRUE	24.6667	TRUE	7	15	G	G	*	A	0.00480688	0.00531042	0.0263347	0.0204591	-0.172976	-0.0077604	-0.174839	-0.178861	290	296	304	G296*	G304A
2	2	2	TRUE	36.3333	TRUE	7	15	G	G	*	C	0.00480688	0.00512424	0.022188	0.0177245	-0.172976	-0.0334638	-0.194147	-0.196787	290	296	304	G296*	G304C
2	2	2	TRUE	39	TRUE	7	15	G	G	*	D	0.00480688	0.0050188	0.0214679	0.0176215	-0.172976	0.0503265	-0.175021	-0.177855	290	296	304	G296*	G304D
2	2	2	TRUE	14.6667	TRUE	7	15	G	G	*	R	0.00480688	0.00528681	0.03335	0.0210709	-0.172976	-0.00406404	-0.226707	-0.201515	290	296	304	G296*	G304R
2	2	2	TRUE	30	TRUE	7	15	G	G	*	S	0.00480688	0.00498181	0.0248777	0.0198044	-0.172976	0.0138379	-0.156764	-0.168592	290	296	304	G296*	G304S
2	2	2	TRUE	63.3333	TRUE	7	15	G	G	*	V	0.00480688	0.00506184	0.0169748	0.0153217	-0.172976	-0.0248496	-0.179268	-0.183566	290	296	304	G296*	G304V
2	2	2	TRUE	56.3333	TRUE	7	16	G	S	*	C	0.00480688	0.00500145	0.018491	0.0172128	-0.172976	-0.0475523	-0.135607	-0.148542	290	296	305	G296*	S305C
2	2	2	TRUE	28.3333	TRUE	7	16	G	S	*	G	0.00480688	0.00514507	0.0249517	0.0190483	-0.172976	-0.00887097	-0.186721	-0.188032	290	296	305	G296*	S305G
2	2	2	TRUE	28.6667	TRUE	7	16	G	S	*	I	0.00480688	0.00503049	0.0253927	0.0200719	-0.172976	-0.0516707	-0.168314	-0.182529	290	296	305	G296*	S305I
2	2	2	TRUE	50.3333	TRUE	7	16	G	S	*	N	0.00480688	0.00505457	0.018878	0.0157382	-0.172976	-0.00514458	-0.206827	-0.200688	290	296	305	G296*	S305N
2	2	2	TRUE	135	TRUE	7	16	G	S	*	R	0.00480688	0.00473678	0.0119944	0.0112156	-0.172976	-0.00269887	-0.182839	-0.183567	290	296	305	G296*	S305R
2	2	2	TRUE	19	TRUE	7	16	G	S	*	T	0.00480688	0.00526812	0.0307545	0.0222432	-0.172976	-0.00372917	-0.167731	-0.175102	290	296	305	G296*	S305T
2	2	2	TRUE	16	TRUE	7	17	G	N	*	D	0.00480688	0.00519449	0.0390274	0.0342456	-0.172976	0.0485307	-0.0325212	-0.0946452	290	296	306	G296*	N306D
2	2	2	TRUE	16	TRUE	7	17	G	N	*	I	0.00480688	0.00502523	0.0337207	0.023863	-0.172976	-0.106479	-0.173169	-0.190264	290	296	306	G296*	N306I
2	2	2	TRUE	48.3333	TRUE	7	17	G	N	*	K	0.00480688	0.00493331	0.0196391	0.0174519	-0.172976	0.0649076	-0.157332	-0.165171	290	296	306	G296*	N306K
2	2	2	TRUE	58.3333	TRUE	7	17	G	N	*	S	0.00480688	0.00517103	0.0172289	0.014502	-0.172976	-0.00562439	-0.206938	-0.201523	290	296	306	G296*	N306S
2	2	2	TRUE	24.6667	TRUE	7	17	G	N	*	Y	0.00480688	0.00499558	0.0261618	0.0198719	-0.172976	-0.111154	-0.201997	-0.201744	290	296	306	G296*	N306Y
2	2	2	TRUE	137.667	TRUE	7	18	G	M	*	I	0.00480688	0.00469723	0.0118037	0.0109436	-0.172976	0.0193627	-0.210689	-0.206882	290	296	307	G296*	M307I
2	2	2	TRUE	29	TRUE	7	18	G	M	*	K	0.00480688	0.00541071	0.0250637	0.0224101	-0.172976	0.100321	-0.13684	-0.149885	290	296	307	G296*	M307K
2	2	2	TRUE	19.3333	TRUE	7	18	G	M	*	L	0.00480688	0.0048921	0.0297642	0.0202338	-0.172976	0.0177721	-0.205603	-0.193713	290	296	307	G296*	M307L
2	2	2	TRUE	36.3333	TRUE	7	18	G	M	*	R	0.00480688	0.00532569	0.021758	0.0169895	-0.172976	0.0432671	-0.199649	-0.194743	290	296	307	G296*	M307R
2	2	2	TRUE	48.6667	TRUE	7	18	G	M	*	T	0.00480688	0.00551158	0.0185686	0.0153826	-0.172976	0.0550637	-0.211897	-0.20313	290	296	307	G296*	M307T
2	2	2	TRUE	36	TRUE	7	18	G	M	*	V	0.00480688	0.00524756	0.0222908	0.0175692	-0.172976	0.0225822	-0.180448	-0.187542	290	296	307	G296*	M307V
2	2	2	TRUE	59	TRUE	7	19	G	G	*	A	0.00480688	0.00511496	0.0179055	0.015375	-0.172976	0.0122803	-0.178733	-0.181516	290	296	308	G296*	G308A
2	2	2	TRUE	40.6667	TRUE	7	19	G	G	*	C	0.00480688	0.00491734	0.0206848	0.0173903	-0.172976	-0.0433979	-0.193225	-0.192999	290	296	308	G296*	G308C
2	2	2	TRUE	92.6667	TRUE	7	19	G	G	*	D	0.00480688	0.00486308	0.0143613	0.0133058	-0.172976	0.0677634	-0.164986	-0.168519	290	296	308	G296*	G308D
2	2	2	TRUE	24	TRUE	7	19	G	G	*	R	0.00480688	0.00526606	0.0265893	0.0203675	-0.172976	0.0326329	-0.194781	-0.191373	290	296	308	G296*	G308R
2	2	2	TRUE	60	TRUE	7	19	G	G	*	S	0.00480688	0.004805	0.0178884	0.0155251	-0.172976	0.0143351	-0.170381	-0.1749	290	296	308	G296*	G308S
3	2	2	TRUE	26.6667	TRUE	7	19	G	G	*	T	0.00480688	0.0206699	0.0249249	0.0181606	-0.172976	-0.00483192	-0.212229	-0.199982	290	296	308	G296*	G308T
2	2	2	TRUE	17.6667	TRUE	7	19	G	G	*	V	0.00480688	0.00490226	0.0314133	0.0214704	-0.172976	-0.0365318	-0.197242	-0.19349	290	296	308	G296*	G308V
2	2	2	TRUE	38	TRUE	7	20	G	G	*	A	0.00480688	0.00520062	0.0220295	0.0178353	-0.172976	0.0108767	-0.175656	-0.179359	290	296	309	G296*	G309A
2	2	2	TRUE	82.3333	TRUE	7	20	G	G	*	C	0.00480688	0.00492388	0.0150631	0.0133052	-0.172976	-0.0456684	-0.209743	-0.205513	290	296	309	G296*	G309C
2	2	2	TRUE	83	TRUE	7	20	G	G	*	D	0.00480688	0.00490131	0.0155629	0.0144446	-0.172976	0.08353	-0.144746	-0.152646	290	296	309	G296*	G309D
2	2	2	TRUE	93.3333	TRUE	7	20	G	G	*	R	0.00480688	0.00527058	0.0142017	0.0127002	-0.172976	0.0386551	-0.197607	-0.195144	290	296	309	G296*	G309R
2	2	2	TRUE	26.6667	TRUE	7	20	G	G	*	S	0.00480688	0.00484273	0.0264631	0.0211086	-0.172976	0.0233947	-0.149048	-0.165592	290	296	309	G296*	G309S
2	2	2	TRUE	39.6667	TRUE	7	20	G	G	*	V	0.00480688	0.0049116	0.0218821	0.0189788	-0.172976	-0.065619	-0.157631	-0.170968	290	296	309	G296*	G309V
3	2	2	TRUE	106.333	TRUE	7	21	G	G	*	E	0.00480688	0.00485121	0.0134906	0.0125255	-0.172976	0.0786358	-0.178398	-0.179328	290	296	310	G296*	G310E
2	2	2	TRUE	58.6667	TRUE	7	21	G	G	*	R	0.00480688	0.00473776	0.0185302	0.0171598	-0.172976	0.0417434	-0.12587	-0.141289	290	296	310	G296*	G310R
3	2	2	TRUE	20.3333	TRUE	7	21	G	G	*	T	0.00480688	0.0240081	0.0295191	0.0222446	-0.172976	0.0429612	-0.200841	-0.194665	290	296	310	G296*	G310T
2	2	2	TRUE	56	TRUE	7	21	G	G	*	V	0.00480688	0.00492143	0.0186946	0.0173448	-0.172976	-0.0778816	-0.154987	-0.167813	290	296	310	G296*	G310V
2	2	2	TRUE	92.3333	TRUE	7	21	G	G	*	W	0.00480688	0.0048304	0.0139718	0.0126404	-0.172976	-0.19534	-0.218531	-0.217778	290	296	310	G296*	G310W
3	2	2	TRUE	168	TRUE	7	22	G	M	*	I	0.00480688	0.00466432	0.0110969	0.010483	-0.172976	-0.00621828	-0.185183	-0.185818	290	296	311	G296*	M311I
2	2	2	TRUE	10.3333	TRUE	7	22	G	M	*	K	0.00480688	0.00561438	0.0484214	0.0412223	-0.172976	0.15649	-0.0501274	-0.0881688	290	296	311	G296*	M311K
2	2	2	TRUE	40.6667	TRUE	7	22	G	M	*	L	0.00480688	0.00482181	0.0214272	0.0181872	-0.172976	0.000427975	-0.16429	-0.173206	290	296	311	G296*	M311L
2	2	2	TRUE	27	TRUE	7	22	G	M	*	R	0.00480688	0.0052531	0.0269706	0.0249776	-0.172976	0.112989	-0.125685	-0.143746	290	296	311	G296*	M311R
3	2	2	TRUE	36.3333	TRUE	7	22	G	M	*	T	0.00480688	0.00530008	0.0214958	0.0161186	-0.172976	0.0591794	-0.221446	-0.213624	290	296	311	G296*	M311T
2	2	2	TRUE	35.3333	TRUE	7	22	G	M	*	V	0.00480688	0.00513532	0.0219214	0.0166639	-0.172976	0.0189647	-0.214999	-0.20654	290	296	311	G296*	M311V
2	2	2	TRUE	35.3333	TRUE	7	23	G	N	*	D	0.00480688	0.00516467	0.021962	0.0174014	-0.172976	0.0755511	-0.204511	-0.197245	290	296	312	G296*	N312D
2	2	2	TRUE	14.3333	TRUE	7	23	G	N	*	H	0.00480688	0.00503675	0.0396737	0.031249	-0.172976	-0.0249124	-0.0544449	-0.119066	290	296	312	G296*	N312H
2	2	2	TRUE	28.6667	TRUE	7	23	G	N	*	I	0.00480688	0.00481809	0.0235727	0.0171125	-0.172976	-0.221913	-0.260891	-0.240298	290	296	312	G296*	N312I
2	2	2	TRUE	66.3333	TRUE	7	23	G	N	*	K	0.00480688	0.00485085	0.0168673	0.0155789	-0.172976	0.0980245	-0.153537	-0.159912	290	296	312	G296*	N312K
2	2	2	TRUE	13.6667	TRUE	7	23	G	N	*	S	0.00480688	0.00514271	0.0376181	0.0261371	-0.172976	-0.0251804	-0.145781	-0.16777	290	296	312	G296*	N312S
2	2	2	TRUE	17.3333	TRUE	7	23	G	N	*	Y	0.00480688	0.00484947	0.0318814	0.0212215	-0.172976	-0.200771	-0.196358	-0.205864	290	296	312	G296*	N312Y
3	2	2	TRUE	10.3333	TRUE	7	23	G	N	R	*	0.0047445	0.0115509	0.0419312	0.0224841	0.004177	-0.204242	-0.10745	-0.176411	290	296	312	G296R	N312*
2	2	2	TRUE	15.6667	TRUE	7	24	G	F	*	C	0.00480688	0.00535472	0.0334705	0.0226154	-0.172976	0.0848037	-0.211411	-0.19426	290	296	313	G296*	F313C
2	2	2	TRUE	23	TRUE	7	24	G	F	*	I	0.00480688	0.00533813	0.0274729	0.0209053	-0.172976	0.0614198	-0.195605	-0.191817	290	296	313	G296*	F313I
2	2	2	TRUE	189.333	TRUE	7	24	G	F	*	L	0.00480688	0.00478847	0.0103876	0.00988583	-0.172976	0.059694	-0.20257	-0.20079	290	296	313	G296*	F313L
2	2	2	TRUE	54.6667	TRUE	7	24	G	F	*	V	0.00480688	0.00540315	0.018105	0.0165996	-0.172976	0.101021	-0.175795	-0.177993	290	296	313	G296*	F313V
2	2	2	TRUE	31	TRUE	7	24	G	F	*	Y	0.00480688	0.0054308	0.0235841	0.0184054	-0.172976	0.0541293	-0.191567	-0.188096	290	296	313	G296*	F313Y
3	2	2	TRUE	66.3333	TRUE	7	25	G	G	*	A	0.00480688	0.00508215	0.0163118	0.0143785	-0.172976	-0.091836	-0.202877	-0.201746	290	296	314	G296*	G314A
2	2	2	TRUE	41.3333	TRUE	7	25	G	G	*	C	0.00480688	0.00489469	0.0206202	0.0172318	-0.172976	-0.17048	-0.191502	-0.197135	290	296	314	G296*	G314C
2	2	2	TRUE	108.333	TRUE	7	25	G	G	*	D	0.00480688	0.00494569	0.0132911	0.012518	-0.172976	0.117313	-0.178239	-0.179164	290	296	314	G296*	G314D
2	2	2	TRUE	46.6667	TRUE	7	25	G	G	*	R	0.00480688	0.00536654	0.0196113	0.0166618	-0.172976	0.060268	-0.184436	-0.184044	290	296	314	G296*	G314R
2	2	2	TRUE	114	TRUE	7	25	G	G	*	S	0.00480688	0.00482472	0.0129045	0.0116829	-0.172976	0.00647633	-0.214857	-0.210165	290	296	314	G296*	G314S
2	2	2	TRUE	63	TRUE	7	25	G	G	*	V	0.00480688	0.00483229	0.017358	0.0154654	-0.172976	-0.214018	-0.159688	-0.176977	290	296	314	G296*	G314V
2	2	2	TRUE	32	TRUE	7	26	G	A	*	E	0.00480688	0.00520062	0.0252081	0.0235322	-0.172976	0.134851	-0.118278	-0.132222	290	296	315	G296*	A315E
2	2	2	TRUE	11	TRUE	7	26	G	A	*	G	0.00480688	0.00497469	0.0454517	0.0367051	-0.172976	0.0224388	-0.0454315	-0.116675	290	296	315	G296*	A315G
2	2	2	TRUE	23.6667	TRUE	7	26	G	A	*	P	0.00480688	0.00524171	0.0281271	0.0210588	-0.172976	-0.0143373	-0.168885	-0.177434	290	296	315	G296*	A315P
3	2	2	TRUE	51.3333	TRUE	7	26	G	A	*	S	0.00480688	0.00508673	0.0186026	0.0155083	-0.172976	0.0332119	-0.186928	-0.189198	290	296	315	G296*	A315S
3	2	2	TRUE	106.333	TRUE	7	26	G	A	*	T	0.00480688	0.00481951	0.01342	0.0122339	-0.172976	0.0236352	-0.19785	-0.196141	290	296	315	G296*	A315T
2	2	2	TRUE	33.6667	TRUE	7	26	G	A	*	V	0.00480688	0.00481242	0.0245469	0.0210237	-0.172976	-0.0970473	-0.10802	-0.139607	290	296	315	G296*	A315V
2	2	2	TRUE	54	TRUE	7	27	G	F	*	C	0.00480688	0.0056153	0.0185934	0.0166533	-0.172976	0.108361	-0.164703	-0.169113	290	296	316	G296*	F316C
2	2	2	TRUE	35.3333	TRUE	7	27	G	F	*	I	0.00480688	0.00538667	0.0226904	0.0187902	-0.172976	0.0450344	-0.162211	-0.170309	290	296	316	G296*	F316I
2	2	2	TRUE	72.6667	TRUE	7	27	G	F	*	L	0.00480688	0.00477604	0.0162291	0.0144458	-0.172976	0.0672023	-0.168858	-0.173285	290	296	316	G296*	F316L
2	2	2	TRUE	14	TRUE	7	27	G	F	*	S	0.00480688	0.00609095	0.0350113	0.0282509	-0.172976	0.169894	-0.171996	-0.174483	290	296	316	G296*	F316S
2	2	2	TRUE	45.3333	TRUE	7	27	G	F	*	V	0.00480688	0.00547919	0.0202572	0.0171556	-0.172976	0.0979564	-0.184729	-0.184516	290	296	316	G296*	F316V
2	2	2	TRUE	41.3333	TRUE	7	27	G	F	*	Y	0.00480688	0.00538156	0.0211549	0.0183559	-0.172976	0.0757379	-0.154308	-0.16315	290	296	316	G296*	F316Y
3	2	2	TRUE	23.3333	TRUE	7	27	G	F	R	*	0.0047445	0.0151728	0.0282959	0.0196175	0.004177	-0.127153	-0.115127	-0.11953	290	296	316	G296R	F316*
2	2	2	TRUE	51	TRUE	7	28	G	S	*	C	0.00480688	0.00490343	0.0181723	0.0156098	-0.172976	-0.098807	-0.212319	-0.208705	290	296	317	G296*	S317C
2	2	2	TRUE	17.6667	TRUE	7	28	G	S	*	G	0.00480688	0.0050401	0.0340943	0.0265612	-0.172976	-0.00865701	-0.103375	-0.143381	290	296	317	G296*	S317G
2	2	2	TRUE	28.6667	TRUE	7	28	G	S	*	I	0.00480688	0.00490826	0.0245015	0.0179193	-0.172976	-0.163705	-0.221257	-0.220522	290	296	317	G296*	S317I
2	2	2	TRUE	28.3333	TRUE	7	28	G	S	*	N	0.00480688	0.00484451	0.0264745	0.0226851	-0.172976	0.0203407	-0.123153	-0.149905	290	296	317	G296*	S317N
2	2	2	TRUE	68.3333	TRUE	7	28	G	S	*	R	0.00480688	0.0047555	0.016539	0.0149544	-0.172976	0.0448021	-0.164043	-0.16971	290	296	317	G296*	S317R
2	2	2	TRUE	10.3333	TRUE	7	28	G	S	*	T	0.00480688	0.00524985	0.0410358	0.0250757	-0.172976	-0.0132673	-0.176556	-0.179412	290	296	317	G296*	S317T
2	2	2	TRUE	22	TRUE	7	29	G	I	*	F	0.00480688	0.00503928	0.0301118	0.025735	-0.172976	-0.000465866	-0.104652	-0.136935	290	296	318	G296*	I318F
2	2	2	TRUE	61	TRUE	7	29	G	I	*	L	0.00480688	0.00521325	0.0170045	0.0143218	-0.172976	0.0267432	-0.220296	-0.21115	290	296	318	G296*	I318L
2	2	2	TRUE	51.6667	TRUE	7	29	G	I	*	M	0.00480688	0.00535479	0.0188554	0.0159845	-0.172976	0.0595058	-0.187315	-0.186998	290	296	318	G296*	I318M
2	2	2	TRUE	17	TRUE	7	29	G	I	*	N	0.00480688	0.00602318	0.0366082	0.0381071	-0.172976	0.166131	-0.0489819	-0.0637158	290	296	318	G296*	I318N
2	2	2	TRUE	17	TRUE	7	29	G	I	*	S	0.00480688	0.00563667	0.0336495	0.0292601	-0.172976	0.171592	-0.136594	-0.154391	290	296	318	G296*	I318S
2	2	2	TRUE	23	TRUE	7	29	G	I	*	V	0.00480688	0.0052425	0.0284537	0.0225247	-0.172976	0.054177	-0.17333	-0.182124	290	296	318	G296*	I318V
2	2	2	TRUE	27	TRUE	7	30	G	N	*	D	0.00480688	0.00532875	0.027187	0.0257296	-0.172976	0.1082	-0.0975186	-0.115685	290	296	319	G296*	N319D
2	2	2	TRUE	24.3333	TRUE	7	30	G	N	*	H	0.00480688	0.00510143	0.0271456	0.0206536	-0.172976	-0.0753214	-0.19385	-0.194515	290	296	319	G296*	N319H
2	2	2	TRUE	57	TRUE	7	30	G	N	*	I	0.00480688	0.00482923	0.0177624	0.0150778	-0.172976	-0.221435	-0.203761	-0.207871	290	296	319	G296*	N319I
3	2	2	TRUE	93.6667	TRUE	7	30	G	N	*	K	0.00480688	0.00514947	0.0144649	0.0139653	-0.172976	0.152514	-0.153427	-0.15656	290	296	319	G296*	N319K
2	2	2	TRUE	27.3333	TRUE	7	30	G	N	*	S	0.00480688	0.00506184	0.0254665	0.0203634	-0.172976	-0.0152037	-0.163271	-0.17217	290	296	319	G296*	N319S
2	2	2	TRUE	45	TRUE	7	30	G	N	*	T	0.00480688	0.00518489	0.0191937	0.0159105	-0.172976	-0.0393357	-0.212805	-0.204666	290	296	319	G296*	N319T
2	2	2	TRUE	40.6667	TRUE	7	30	G	N	*	Y	0.00480688	0.00486944	0.0202873	0.0165384	-0.172976	-0.178544	-0.219483	-0.216728	290	296	319	G296*	N319Y
2	2	2	TRUE	38.3333	TRUE	7	31	G	P	*	A	0.00480688	0.00484385	0.020735	0.0159915	-0.172976	-0.208752	-0.264465	-0.24646	290	296	320	G296*	P320A
2	2	2	TRUE	65.6667	TRUE	7	31	G	P	*	L	0.00480688	0.00487308	0.0167166	0.0144429	-0.172976	-0.213514	-0.203271	-0.20857	290	296	320	G296*	P320L
2	2	2	TRUE	43	TRUE	7	31	G	P	*	Q	0.00480688	0.00496148	0.0200446	0.0160739	-0.172976	-0.189007	-0.228409	-0.223122	290	296	320	G296*	P320Q
2	2	2	TRUE	21.3333	TRUE	7	31	G	P	*	R	0.00480688	0.00490367	0.0287958	0.0209868	-0.172976	-0.158454	-0.200835	-0.202363	290	296	320	G296*	P320R
2	2	2	TRUE	29	TRUE	7	31	G	P	*	S	0.00480688	0.00481121	0.0246869	0.0190297	-0.172976	-0.180769	-0.189401	-0.19821	290	296	320	G296*	P320S
2	2	2	TRUE	20.3333	TRUE	7	31	G	P	*	T	0.00480688	0.00489624	0.0290673	0.0203923	-0.172976	-0.180871	-0.220485	-0.217751	290	296	320	G296*	P320T
2	2	2	TRUE	10	TRUE	7	32	G	A	*	D	0.00480688	0.00550589	0.0491629	0.0511379	-0.172976	0.159134	-0.0206707	-0.0429575	290	296	321	G296*	A321D
2	2	2	TRUE	12.6667	TRUE	7	32	G	A	*	G	0.00480688	0.00508746	0.0385944	0.0279094	-0.172976	0.0378999	-0.128854	-0.159798	290	296	321	G296*	A321G
2	2	2	TRUE	39	TRUE	7	32	G	A	*	P	0.00480688	0.0053719	0.0220665	0.0189265	-0.172976	0.0474634	-0.15412	-0.165455	290	296	321	G296*	A321P
2	2	2	TRUE	12	TRUE	7	32	G	A	*	S	0.00480688	0.00513318	0.0477558	0.0450393	-0.172976	0.0816198	0.0188873	-0.041605	290	296	321	G296*	A321S
2	2	2	TRUE	93.6667	TRUE	7	32	G	A	*	T	0.00480688	0.00483144	0.0143628	0.0133343	-0.172976	0.0425577	-0.162999	-0.168249	290	296	321	G296*	A321T
2	2	2	TRUE	26	TRUE	7	32	G	A	*	V	0.00480688	0.00486176	0.0258923	0.0193017	-0.172976	-0.0904288	-0.218602	-0.208374	290	296	321	G296*	A321V
2	2	2	TRUE	118	TRUE	7	33	G	M	*	I	0.00480688	0.00464881	0.0126983	0.0117953	-0.172976	-0.03643	-0.194597	-0.194683	290	296	322	G296*	M322I
3	2	2	TRUE	43	TRUE	7	33	G	M	*	K	0.00480688	0.00611287	0.0205701	0.0190098	-0.172976	0.242122	-0.1807	-0.181126	290	296	322	G296*	M322K
2	2	2	TRUE	30	TRUE	7	33	G	M	*	L	0.00480688	0.00485204	0.0247015	0.020786	-0.172976	-0.0341771	-0.165608	-0.175448	290	296	322	G296*	M322L
2	2	2	TRUE	47.6667	TRUE	7	33	G	M	*	R	0.00480688	0.0058384	0.0191025	0.0174926	-0.172976	0.227701	-0.211982	-0.207121	290	296	322	G296*	M322R
2	2	2	TRUE	36.6667	TRUE	7	33	G	M	*	T	0.00480688	0.00587185	0.0227583	0.0201634	-0.172976	0.16374	-0.209029	-0.20776	290	296	322	G296*	M322T
2	2	2	TRUE	47.3333	TRUE	7	33	G	M	*	V	0.00480688	0.00522403	0.0196002	0.0168462	-0.172976	0.0097992	-0.160671	-0.168163	290	296	322	G296*	M322V
2	2	2	TRUE	85.3333	TRUE	7	34	G	M	*	I	0.00480688	0.00466314	0.014936	0.0135448	-0.172976	-0.0298596	-0.183012	-0.184727	290	296	323	G296*	M323I
2	2	2	TRUE	12.6667	TRUE	7	34	G	M	*	K	0.00480688	0.00604206	0.0387094	0.033413	-0.172976	0.245771	-0.139322	-0.161572	290	296	323	G296*	M323K
2	2	2	TRUE	17.3333	TRUE	7	34	G	M	*	L	0.00480688	0.00479234	0.033756	0.0262086	-0.172976	-0.0325216	-0.114589	-0.14773	290	296	323	G296*	M323L
2	2	2	TRUE	10.3333	TRUE	7	34	G	M	*	R	0.00480688	0.00597268	0.0487511	0.0441531	-0.172976	0.225654	-0.0452156	-0.0369518	290	296	323	G296*	M323R
2	2	2	TRUE	18.3333	TRUE	7	34	G	M	*	T	0.00480688	0.0060209	0.0338573	0.0311877	-0.172976	0.20275	-0.0920162	-0.104057	290	296	323	G296*	M323T
2	2	2	TRUE	22.6667	TRUE	7	35	G	A	*	D	0.00480688	0.00541554	0.0272492	0.0244122	-0.172976	0.193546	-0.196106	-0.195615	290	296	324	G296*	A324D
2	2	2	TRUE	56.3333	TRUE	7	35	G	A	*	G	0.00480688	0.00497102	0.0176007	0.0153333	-0.172976	0.0333208	-0.203767	-0.198547	290	296	324	G296*	A324G
2	2	2	TRUE	11	TRUE	7	35	G	A	*	P	0.00480688	0.00553683	0.0559258	0.0511325	-0.172976	0.159505	0.0676438	0.0630966	290	296	324	G296*	A324P
2	2	2	TRUE	61.3333	TRUE	7	35	G	A	*	S	0.00480688	0.00509827	0.0168159	0.0150536	-0.172976	0.111194	-0.20438	-0.201045	290	296	324	G296*	A324S
2	2	2	TRUE	63.6667	TRUE	7	35	G	A	*	T	0.00480688	0.00473086	0.0179033	0.0170902	-0.172976	0.0733044	-0.124922	-0.136927	290	296	324	G296*	A324T
2	2	2	TRUE	81.6667	TRUE	7	35	G	A	*	V	0.00480688	0.00476725	0.0145238	0.0129027	-0.172976	-0.175999	-0.248875	-0.242065	290	296	324	G296*	A324V
2	2	2	TRUE	34	TRUE	7	36	G	A	*	D	0.00480688	0.00534134	0.0240776	0.0223817	-0.172976	0.19203	-0.147197	-0.156886	290	296	325	G296*	A325D
2	2	2	TRUE	57.3333	TRUE	7	36	G	A	*	G	0.00480688	0.00493581	0.0176032	0.0149974	-0.172976	0.00786826	-0.186268	-0.186607	290	296	325	G296*	A325G
2	2	2	TRUE	15.3333	TRUE	7	36	G	A	*	S	0.00480688	0.00499681	0.0383707	0.0312324	-0.172976	0.0347525	-0.0807864	-0.13916	290	296	325	G296*	A325S
2	2	2	TRUE	132.333	TRUE	7	36	G	A	*	T	0.00480688	0.00467063	0.0119166	0.0109584	-0.172976	-0.0644077	-0.22172	-0.217853	290	296	325	G296*	A325T
2	2	2	TRUE	58.3333	TRUE	7	36	G	A	*	V	0.00480688	0.0047458	0.0175824	0.0152855	-0.172976	-0.167343	-0.197008	-0.201392	290	296	325	G296*	A325V
2	2	2	TRUE	27.3333	TRUE	7	37	G	A	*	D	0.00480688	0.00563757	0.0277167	0.028018	-0.172976	0.257464	-0.0941479	-0.105892	290	296	326	G296*	A326D
2	2	2	TRUE	56	TRUE	7	37	G	A	*	G	0.00480688	0.00499067	0.0183312	0.0156977	-0.172976	0.0181843	-0.180583	-0.183232	290	296	326	G296*	A326G
2	2	2	TRUE	32.3333	TRUE	7	37	G	A	*	P	0.00480688	0.0055685	0.0230673	0.0197422	-0.172976	0.167411	-0.223213	-0.212882	290	296	326	G296*	A326P
2	2	2	TRUE	49	TRUE	7	37	G	A	*	S	0.00480688	0.00501637	0.0190987	0.0169908	-0.172976	0.113267	-0.192959	-0.191128	290	296	326	G296*	A326S
2	2	2	TRUE	169.667	TRUE	7	37	G	A	*	T	0.00480688	0.00470235	0.0109635	0.010369	-0.172976	0.055289	-0.199547	-0.197898	290	296	326	G296*	A326T
2	2	2	TRUE	70.3333	TRUE	7	37	G	A	*	V	0.00480688	0.00479393	0.0163972	0.0144852	-0.172976	-0.0859163	-0.199693	-0.200143	290	296	326	G296*	A326V
3	2	2	TRUE	26.6667	TRUE	7	38	G	Q	*	*	0.00480688	0.00476444	0.0250383	0.0183374	-0.172976	-0.224091	-0.222599	-0.219933	290	296	327	G296*	Q327*
2	2	2	TRUE	42.3333	TRUE	7	38	G	Q	*	E	0.00480688	0.00535147	0.0212644	0.0201108	-0.172976	0.187569	-0.14623	-0.152205	290	296	327	G296*	Q327E
2	2	2	TRUE	79	TRUE	7	38	G	Q	*	H	0.00480688	0.00471719	0.014509	0.0126227	-0.172976	-0.19095	-0.269833	-0.25873	290	296	327	G296*	Q327H
2	2	2	TRUE	47.6667	TRUE	7	38	G	Q	*	K	0.00480688	0.0053754	0.0194013	0.0173234	-0.172976	0.16296	-0.20558	-0.201107	290	296	327	G296*	Q327K
3	2	2	TRUE	57	TRUE	7	38	G	Q	*	L	0.00480688	0.00474461	0.0173611	0.0141626	-0.172976	-0.221644	-0.257064	-0.244866	290	296	327	G296*	Q327L
2	2	2	TRUE	31	TRUE	7	38	G	Q	*	P	0.00480688	0.00577829	0.0233984	0.0204778	-0.172976	0.182778	-0.199824	-0.194794	290	296	327	G296*	Q327P
2	2	2	TRUE	11.3333	TRUE	7	38	G	Q	*	R	0.00480688	0.0050986	0.0455287	0.0386847	-0.172976	0.0963137	-0.0420329	-0.0961109	290	296	327	G296*	Q327R
2	2	2	TRUE	52	TRUE	7	38	G	Q	A	*	0.00504076	0.00476444	0.0180613	0.0145031	0.0172093	-0.224091	-0.235999	-0.227245	290	296	327	G296A	Q327*
2	2	2	TRUE	55.3333	TRUE	7	38	G	Q	E	*	0.00487955	0.00476444	0.0177288	0.0142101	0.0335352	-0.224091	-0.238603	-0.230089	290	296	327	G296E	Q327*
2	2	2	TRUE	133.333	TRUE	7	38	G	Q	R	*	0.0047445	0.00476444	0.0115943	0.0102681	0.004177	-0.224091	-0.262499	-0.253758	290	296	327	G296R	Q327*
2	2	2	TRUE	70.3333	TRUE	7	38	G	Q	V	*	0.00488799	0.00476444	0.0159091	0.0134251	0.00277163	-0.224091	-0.228261	-0.2239	290	296	327	G296V	Q327*
2	2	2	TRUE	119.667	TRUE	7	39	G	A	*	E	0.00480688	0.00531117	0.0124158	0.011923	-0.172976	0.173379	-0.224038	-0.220819	290	296	328	G296*	A328E
2	2	2	TRUE	52	TRUE	7	39	G	A	*	G	0.00480688	0.00497136	0.0185361	0.0151652	-0.172976	-0.000317269	-0.213726	-0.206494	290	296	328	G296*	A328G
2	2	2	TRUE	47.3333	TRUE	7	39	G	A	*	P	0.00480688	0.00555154	0.0193489	0.0177462	-0.172976	0.186937	-0.191468	-0.189739	290	296	328	G296*	A328P
2	2	2	TRUE	36.3333	TRUE	7	39	G	A	*	S	0.00480688	0.00503456	0.0214941	0.0183168	-0.172976	0.0620974	-0.208847	-0.204867	290	296	328	G296*	A328S
2	2	2	TRUE	74.6667	TRUE	7	39	G	A	*	T	0.00480688	0.00469026	0.0160616	0.0144658	-0.172976	-0.00977138	-0.176103	-0.179185	290	296	328	G296*	A328T
2	2	2	TRUE	37	TRUE	7	39	G	A	*	V	0.00480688	0.00473615	0.0207724	0.0157751	-0.172976	-0.228685	-0.282125	-0.25707	290	296	328	G296*	A328V
2	2	2	TRUE	32	TRUE	7	40	G	A	*	E	0.00480688	0.00555939	0.0231498	0.0210676	-0.172976	0.237047	-0.189671	-0.189449	290	296	329	G296*	A329E
2	2	2	TRUE	17.3333	TRUE	7	40	G	A	*	G	0.00480688	0.00509452	0.0349183	0.0305328	-0.172976	0.106704	-0.0945342	-0.129554	290	296	329	G296*	A329G
2	2	2	TRUE	26.6667	TRUE	7	40	G	A	*	P	0.00480688	0.00571768	0.0253898	0.0225641	-0.172976	0.178956	-0.191642	-0.192339	290	296	329	G296*	A329P
2	2	2	TRUE	15.3333	TRUE	7	40	G	A	*	S	0.00480688	0.00487536	0.036874	0.0280298	-0.172976	-0.0316124	-0.105286	-0.147062	290	296	329	G296*	A329S
2	2	2	TRUE	124.667	TRUE	7	40	G	A	*	T	0.00480688	0.00465195	0.0121172	0.0112567	-0.172976	-0.152295	-0.237923	-0.233849	290	296	329	G296*	A329T
2	2	2	TRUE	44	TRUE	7	40	G	A	*	V	0.00480688	0.00477281	0.019811	0.0166638	-0.172976	-0.168369	-0.211173	-0.210265	290	296	329	G296*	A329V
2	2	2	TRUE	27	TRUE	7	41	G	L	*	I	0.00480688	0.00510295	0.027154	0.0236547	-0.172976	-0.0258952	-0.106135	-0.136359	290	296	330	G296*	L330I
2	2	2	TRUE	23.3333	TRUE	7	41	G	L	*	P	0.00480688	0.0060401	0.026916	0.0228501	-0.172976	0.200627	-0.191036	-0.186575	290	296	330	G296*	L330P
2	2	2	TRUE	12.6667	TRUE	7	41	G	L	*	R	0.00480688	0.0057442	0.0453099	0.0490204	-0.172976	0.220117	0.000386091	0.012739	290	296	330	G296*	L330R
2	2	2	TRUE	48.6667	TRUE	7	41	G	L	*	V	0.00480688	0.00504256	0.0189348	0.0153784	-0.172976	0.0103452	-0.195355	-0.194499	290	296	330	G296*	L330V
2	2	2	TRUE	10.3333	TRUE	7	42	G	Q	*	*	0.00480688	0.0051092	0.042207	0.0247002	-0.172976	-0.175446	-0.171367	-0.195448	290	296	331	G296*	Q331*
2	2	2	TRUE	14.3333	TRUE	7	42	G	Q	*	E	0.00480688	0.00570965	0.037399	0.0360657	-0.172976	0.151361	-0.0868686	-0.10962	290	296	331	G296*	Q331E
2	2	2	TRUE	47.3333	TRUE	7	42	G	Q	*	H	0.00480688	0.00493034	0.019557	0.0165048	-0.172976	-0.0115633	-0.181795	-0.18452	290	296	331	G296*	Q331H
2	2	2	TRUE	27.3333	TRUE	7	42	G	Q	*	L	0.00480688	0.0049095	0.0244012	0.0171507	-0.172976	-0.213443	-0.25885	-0.239479	290	296	331	G296*	Q331L
2	2	2	TRUE	15.6667	TRUE	7	42	G	Q	*	P	0.00480688	0.00569437	0.0356954	0.033819	-0.172976	0.169937	-0.100539	-0.116845	290	296	331	G296*	Q331P
2	2	2	TRUE	17.6667	TRUE	7	42	G	Q	*	R	0.00480688	0.00527511	0.0304522	0.0213772	-0.172976	0.057147	-0.20508	-0.193358	290	296	331	G296*	Q331R
2	2	2	TRUE	29.6667	TRUE	7	42	G	Q	E	*	0.00487955	0.0051092	0.0251723	0.0184919	0.0335352	-0.175446	-0.137573	-0.144372	290	296	331	G296E	Q331*
2	2	2	TRUE	46.3333	TRUE	7	42	G	Q	R	*	0.0047445	0.0051092	0.020098	0.0157928	0.004177	-0.175446	-0.155266	-0.156518	290	296	331	G296R	Q331*
2	2	2	TRUE	19	TRUE	7	42	G	Q	V	*	0.00488799	0.0051092	0.0311891	0.0194588	0.00277163	-0.175446	-0.153417	-0.158329	290	296	331	G296V	Q331*
3	2	2	TRUE	12.3333	TRUE	8	9	A	G	V	*	0.00487859	0.0347712	0.035316	0.0193035	0.000300871	-0.182199	-0.267502	-0.212314	290	297	298	A297V	G298*
2	2	2	TRUE	17.3333	TRUE	8	10	A	L	D	*	0.00493147	0.00488198	0.0302694	0.0182975	0.029268	-0.18431	-0.234663	-0.200889	290	297	299	A297D	L299*
2	2	2	TRUE	41	TRUE	8	10	A	L	G	*	0.00493506	0.00488198	0.0205873	0.0157039	-0.00421656	-0.18431	-0.192302	-0.189469	290	297	299	A297G	L299*
2	2	2	TRUE	11.6667	TRUE	8	10	A	L	P	*	0.00500691	0.00488198	0.0480435	0.024268	-0.00515741	-0.18431	-0.00616347	-0.150947	290	297	299	A297P	L299*
2	2	2	TRUE	37	TRUE	8	10	A	L	S	*	0.00489423	0.00488198	0.0225356	0.0167586	0.00908873	-0.18431	-0.16637	-0.176136	290	297	299	A297S	L299*
2	2	2	TRUE	76	TRUE	8	10	A	L	T	*	0.00490008	0.00488198	0.0156187	0.0132117	0.0151132	-0.18431	-0.199438	-0.195873	290	297	299	A297T	L299*
2	2	2	TRUE	35.3333	TRUE	8	10	A	L	V	*	0.00487859	0.00488198	0.0234101	0.0171926	0.000300871	-0.18431	-0.139911	-0.163265	290	297	299	A297V	L299*
2	2	2	TRUE	64	TRUE	8	11	A	G	D	*	0.00493147	0.00546897	0.0168239	0.0138436	0.029268	-0.148098	-0.192144	-0.182363	290	297	300	A297D	G300*
2	2	2	TRUE	41.3333	TRUE	8	11	A	G	G	*	0.00493506	0.00546897	0.0207263	0.0156472	-0.00421656	-0.148098	-0.187098	-0.178823	290	297	300	A297G	G300*
2	2	2	TRUE	10.6667	TRUE	8	11	A	G	P	*	0.00500691	0.00546897	0.041436	0.0218378	-0.00515741	-0.148098	-0.149585	-0.161062	290	297	300	A297P	G300*
3	2	2	TRUE	68.6667	TRUE	8	11	A	G	S	*	0.00489423	0.00546897	0.0170539	0.0147901	0.00908873	-0.148098	-0.147507	-0.152169	290	297	300	A297S	G300*
2	2	2	TRUE	34.3333	TRUE	8	11	A	G	T	*	0.00490008	0.00546897	0.0235641	0.0176132	0.0151132	-0.148098	-0.139137	-0.153235	290	297	300	A297T	G300*
2	2	2	TRUE	100.667	TRUE	8	11	A	G	V	*	0.00487859	0.00546897	0.0142529	0.0126772	0.000300871	-0.148098	-0.130854	-0.138397	290	297	300	A297V	G300*
2	2	2	TRUE	45.6667	TRUE	8	14	A	Q	D	*	0.00493147	0.00485792	0.02149	0.0194672	0.029268	-0.136847	-0.102888	-0.11746	290	297	303	A297D	Q303*
2	2	2	TRUE	32	TRUE	8	14	A	Q	G	*	0.00493506	0.00485792	0.0249579	0.018776	-0.00421656	-0.136847	-0.104199	-0.123258	290	297	303	A297G	Q303*
2	2	2	TRUE	11	TRUE	8	14	A	Q	P	*	0.00500691	0.00485792	0.0439295	0.0250096	-0.00515741	-0.136847	-0.0892272	-0.13138	290	297	303	A297P	Q303*
2	2	2	TRUE	63	TRUE	8	14	A	Q	S	*	0.00489423	0.00485792	0.0174897	0.0146426	0.00908873	-0.136847	-0.162672	-0.16002	290	297	303	A297S	Q303*
2	2	2	TRUE	53.6667	TRUE	8	14	A	Q	T	*	0.00490008	0.00485792	0.0183995	0.0150943	0.0151132	-0.136847	-0.178976	-0.170112	290	297	303	A297T	Q303*
2	2	2	TRUE	26.3333	TRUE	8	14	A	Q	V	*	0.00487859	0.00485792	0.02962	0.0219626	0.000300871	-0.136847	-0.0525211	-0.0993741	290	297	303	A297V	Q303*
3	2	2	TRUE	24.3333	TRUE	8	27	A	F	T	*	0.00490008	0.0151728	0.0273651	0.019567	0.0151132	-0.127153	-0.149048	-0.137111	290	297	316	A297T	F316*
3	2	2	TRUE	37.6667	TRUE	8	38	A	Q	D	*	0.00493147	0.00476444	0.0212979	0.016131	0.029268	-0.224091	-0.223215	-0.218376	290	297	327	A297D	Q327*
2	2	2	TRUE	54	TRUE	8	38	A	Q	G	*	0.00493506	0.00476444	0.0177816	0.0146403	-0.00421656	-0.224091	-0.215978	-0.213145	290	297	327	A297G	Q327*
2	2	2	TRUE	59.3333	TRUE	8	38	A	Q	P	*	0.00500691	0.00476444	0.017341	0.0141643	-0.00515741	-0.224091	-0.200067	-0.205168	290	297	327	A297P	Q327*
3	2	2	TRUE	62.3333	TRUE	8	38	A	Q	S	*	0.00489423	0.00476444	0.0163719	0.0131595	0.00908873	-0.224091	-0.262223	-0.246154	290	297	327	A297S	Q327*
2	2	2	TRUE	26	TRUE	8	38	A	Q	T	*	0.00490008	0.00476444	0.0255386	0.0170752	0.0151132	-0.224091	-0.214362	-0.21552	290	297	327	A297T	Q327*
2	2	2	TRUE	59.6667	TRUE	8	38	A	Q	V	*	0.00487859	0.00476444	0.01696	0.0137565	0.000300871	-0.224091	-0.252799	-0.239425	290	297	327	A297V	Q327*
2	2	2	TRUE	29.6667	TRUE	8	42	A	Q	D	*	0.00493147	0.0051092	0.0241533	0.0178554	0.029268	-0.175446	-0.194439	-0.183171	290	297	331	A297D	Q331*
2	2	2	TRUE	16	TRUE	8	42	A	Q	G	*	0.00493506	0.0051092	0.036162	0.0220413	-0.00421656	-0.175446	-0.0930155	-0.139489	290	297	331	A297G	Q331*
2	2	2	TRUE	21	TRUE	8	42	A	Q	S	*	0.00489423	0.0051092	0.0292355	0.0191986	0.00908873	-0.175446	-0.170838	-0.169081	290	297	331	A297S	Q331*
2	2	2	TRUE	17	TRUE	8	42	A	Q	V	*	0.00487859	0.0051092	0.0348715	0.0209441	0.000300871	-0.175446	-0.0918427	-0.138605	290	297	331	A297V	Q331*
2	2	2	TRUE	17	TRUE	9	10	G	L	A	*	0.00526436	0.00488198	0.0322476	0.0197369	0.00670515	-0.18431	-0.177563	-0.18396	290	298	299	G298A	L299*
2	2	2	TRUE	43.6667	TRUE	9	10	G	L	C	*	0.00496592	0.00488198	0.0215454	0.0175097	-0.0242015	-0.18431	-0.111564	-0.147103	290	298	299	G298C	L299*
2	2	2	TRUE	19.6667	TRUE	9	10	G	L	D	*	0.00497018	0.00488198	0.0312343	0.0208523	0.0398392	-0.18431	-0.147135	-0.165756	290	298	299	G298D	L299*
2	2	2	TRUE	53.3333	TRUE	9	10	G	L	S	*	0.00496628	0.00488198	0.018509	0.0150463	0.0051105	-0.18431	-0.158606	-0.17079	290	298	299	G298S	L299*
2	2	2	TRUE	52	TRUE	9	10	G	L	V	*	0.00498249	0.00488198	0.0188476	0.0149187	-0.00459341	-0.18431	-0.161969	-0.172462	290	298	299	G298V	L299*
3	2	2	TRUE	12.3333	TRUE	9	10	G	L	Y	*	0.0205417	0.00488198	0.0397663	0.0222478	-0.019218	-0.18431	-0.187098	-0.189495	290	298	299	G298Y	L299*
2	2	2	TRUE	37	TRUE	9	11	G	G	C	*	0.00496592	0.00546897	0.0222809	0.0175497	-0.0242015	-0.148098	-0.165955	-0.168465	290	298	300	G298C	G300*
2	2	2	TRUE	28.6667	TRUE	9	11	G	G	D	*	0.00497018	0.00546897	0.0249044	0.0180068	0.0398392	-0.148098	-0.178694	-0.168728	290	298	300	G298D	G300*
2	2	2	TRUE	10.3333	TRUE	9	11	G	G	S	*	0.00496628	0.00546897	0.0464994	0.0234782	0.0051105	-0.148098	-0.117516	-0.14744	290	298	300	G298S	G300*
2	2	2	TRUE	17.6667	TRUE	9	11	G	G	V	*	0.00498249	0.00546897	0.0311717	0.0201318	-0.00459341	-0.148098	-0.202834	-0.183241	290	298	300	G298V	G300*
2	2	2	TRUE	70	TRUE	9	14	G	Q	A	*	0.00526436	0.00485792	0.0164694	0.0145112	0.00670515	-0.136847	-0.149316	-0.15098	290	298	303	G298A	Q303*
2	2	2	TRUE	32.6667	TRUE	9	14	G	Q	C	*	0.00496592	0.00485792	0.0249467	0.0200499	-0.0242015	-0.136847	-0.120628	-0.135396	290	298	303	G298C	Q303*
2	2	2	TRUE	28.3333	TRUE	9	14	G	Q	D	*	0.00497018	0.00485792	0.026907	0.022107	0.0398392	-0.136847	-0.105221	-0.118227	290	298	303	G298D	Q303*
2	2	2	TRUE	18	TRUE	9	14	G	Q	R	*	0.0051948	0.00485792	0.0346149	0.0227422	-0.00476242	-0.136847	-0.0913061	-0.126545	290	298	303	G298R	Q303*
2	2	2	TRUE	53.3333	TRUE	9	14	G	Q	S	*	0.00496628	0.00485792	0.0189827	0.0162133	0.0051105	-0.136847	-0.141859	-0.147283	290	298	303	G298S	Q303*
2	2	2	TRUE	28.3333	TRUE	9	14	G	Q	V	*	0.00498249	0.00485792	0.0268572	0.020317	-0.00459341	-0.136847	-0.0943169	-0.12026	290	298	303	G298V	Q303*
3	2	2	TRUE	76	TRUE	9	38	G	Q	A	*	0.00526436	0.00476444	0.0147413	0.0123277	0.00670515	-0.224091	-0.271165	-0.255969	290	298	327	G298A	Q327*
2	2	2	TRUE	29.3333	TRUE	9	38	G	Q	C	*	0.00496592	0.00476444	0.0235183	0.0162159	-0.0242015	-0.224091	-0.275106	-0.24387	290	298	327	G298C	Q327*
2	2	2	TRUE	48	TRUE	9	38	G	Q	D	*	0.00497018	0.00476444	0.0193118	0.0161815	0.0398392	-0.224091	-0.178294	-0.190959	290	298	327	G298D	Q327*
3	2	2	TRUE	22.3333	TRUE	9	38	G	Q	R	*	0.0051948	0.00476444	0.0267856	0.0175083	-0.00476242	-0.224091	-0.250573	-0.22902	290	298	327	G298R	Q327*
2	2	2	TRUE	22.6667	TRUE	9	38	G	Q	S	*	0.00496628	0.00476444	0.0283962	0.0191694	0.0051105	-0.224091	-0.168393	-0.195786	290	298	327	G298S	Q327*
2	2	2	TRUE	53.6667	TRUE	9	38	G	Q	V	*	0.00498249	0.00476444	0.0179948	0.0141807	-0.00459341	-0.224091	-0.246341	-0.234497	290	298	327	G298V	Q327*
2	2	2	TRUE	18.6667	TRUE	9	42	G	Q	A	*	0.00526436	0.0051092	0.0310389	0.018828	0.00670515	-0.175446	-0.182641	-0.171584	290	298	331	G298A	Q331*
2	2	2	TRUE	24.6667	TRUE	9	42	G	Q	D	*	0.00497018	0.0051092	0.0269673	0.0197674	0.0398392	-0.175446	-0.170149	-0.164257	290	298	331	G298D	Q331*
2	2	2	TRUE	28.6667	TRUE	9	42	G	Q	S	*	0.00496628	0.0051092	0.0258976	0.0178508	0.0051105	-0.175446	-0.147634	-0.162773	290	298	331	G298S	Q331*
2	2	2	TRUE	17.3333	TRUE	9	42	G	Q	V	*	0.00498249	0.0051092	0.030847	0.0200676	-0.00459341	-0.175446	-0.210762	-0.185866	290	298	331	G298V	Q331*
2	2	2	TRUE	27.3333	TRUE	10	11	L	G	*	*	0.00488198	0.00546897	0.0250703	0.0194442	-0.18431	-0.148098	-0.194346	-0.199442	290	299	300	L299*	G300*
2	2	2	TRUE	33	TRUE	10	11	L	G	*	A	0.00488198	0.00510762	0.0230464	0.0176536	-0.18431	0.00658675	-0.205996	-0.198045	290	299	300	L299*	G300A
2	2	2	TRUE	22	TRUE	10	11	L	G	*	E	0.00488198	0.00499356	0.0304078	0.0242378	-0.18431	0.0441563	-0.122314	-0.152093	290	299	300	L299*	G300E
2	2	2	TRUE	60.3333	TRUE	10	11	L	G	*	R	0.00488198	0.00477526	0.0174918	0.0151187	-0.18431	-0.0059584	-0.17603	-0.179315	290	299	300	L299*	G300R
2	2	2	TRUE	25.3333	TRUE	10	11	L	G	*	V	0.00488198	0.00492454	0.0280494	0.0234764	-0.18431	-0.00132677	-0.102336	-0.137233	290	299	300	L299*	G300V
2	2	2	TRUE	77.3333	TRUE	10	11	L	G	F	*	0.00481809	0.00546897	0.0161186	0.0144354	-0.0202011	-0.148098	-0.128893	-0.140699	290	299	300	L299F	G300*
2	2	2	TRUE	12.6667	TRUE	10	11	L	G	S	*	0.00518301	0.00546897	0.0402347	0.0252534	0.0263859	-0.148098	-0.0905649	-0.13422	290	299	300	L299S	G300*
2	2	2	TRUE	27.6667	TRUE	10	11	L	G	W	*	0.00500486	0.00546897	0.0267685	0.019309	-0.0400051	-0.148098	-0.101731	-0.131657	290	299	300	L299W	G300*
2	2	2	TRUE	75.6667	TRUE	10	12	L	N	*	I	0.00488198	0.00497152	0.0159461	0.0141039	-0.18431	-0.0221372	-0.193187	-0.1922	290	299	301	L299*	N301I
2	2	2	TRUE	138.667	TRUE	10	12	L	N	*	K	0.00488198	0.00480147	0.0118465	0.0109999	-0.18431	0.0418678	-0.187139	-0.187139	290	299	301	L299*	N301K
2	2	2	TRUE	59.3333	TRUE	10	12	L	N	*	S	0.00488198	0.00502887	0.0174571	0.0151444	-0.18431	0.00213907	-0.179124	-0.183076	290	299	301	L299*	N301S
3	2	2	TRUE	92.6667	TRUE	10	12	L	N	*	T	0.00488198	0.00512166	0.0141071	0.0125787	-0.18431	0.000790482	-0.192958	-0.19218	290	299	301	L299*	N301T
2	2	2	TRUE	70	TRUE	10	12	L	N	*	Y	0.00488198	0.00491118	0.0161634	0.0142853	-0.18431	-0.0387462	-0.172037	-0.175951	290	299	301	L299*	N301Y
2	2	2	TRUE	44	TRUE	10	13	L	N	*	D	0.00488198	0.00513567	0.0205256	0.0170345	-0.18431	0.0345246	-0.199217	-0.195161	290	299	302	L299*	N302D
2	2	2	TRUE	30.6667	TRUE	10	13	L	N	*	I	0.00488198	0.00501654	0.0240955	0.0192026	-0.18431	-0.0227526	-0.174146	-0.179623	290	299	302	L299*	N302I
2	2	2	TRUE	77.6667	TRUE	10	13	L	N	*	K	0.00488198	0.00493101	0.0152912	0.0135527	-0.18431	0.045195	-0.20175	-0.198338	290	299	302	L299*	N302K
2	2	2	TRUE	13.3333	TRUE	10	13	L	N	*	S	0.00488198	0.00513196	0.0371808	0.0266919	-0.18431	0.00695293	-0.133821	-0.161905	290	299	302	L299*	N302S
2	2	2	TRUE	36.6667	TRUE	10	13	L	N	*	Y	0.00488198	0.0049873	0.0221977	0.0179106	-0.18431	-0.0302673	-0.183894	-0.186021	290	299	302	L299*	N302Y
3	2	2	TRUE	14.3333	TRUE	10	13	L	N	F	*	0.00481809	0.0211681	0.0398152	0.0233829	-0.0202011	-0.137027	-0.109777	-0.125664	290	299	302	L299F	N302*
2	2	2	TRUE	17.3333	TRUE	10	14	L	Q	*	*	0.00488198	0.00485792	0.0371253	0.0259595	-0.18431	-0.136847	-0.0674142	-0.145188	290	299	303	L299*	Q303*
2	2	2	TRUE	24.6667	TRUE	10	14	L	Q	*	H	0.00488198	0.00488108	0.027284	0.0215744	-0.18431	-0.00540284	-0.140401	-0.162133	290	299	303	L299*	Q303H
2	2	2	TRUE	63.6667	TRUE	10	14	L	Q	*	K	0.00488198	0.00516973	0.0168945	0.0147642	-0.18431	0.0479157	-0.172798	-0.178688	290	299	303	L299*	Q303K
2	2	2	TRUE	71	TRUE	10	14	L	Q	*	L	0.00488198	0.00499433	0.0159574	0.0138714	-0.18431	-0.0152109	-0.188634	-0.189262	290	299	303	L299*	Q303L
2	2	2	TRUE	26.3333	TRUE	10	14	L	Q	*	P	0.00488198	0.00530327	0.0254241	0.0189721	-0.18431	-0.000705133	-0.182823	-0.184287	290	299	303	L299*	Q303P
2	2	2	TRUE	75.3333	TRUE	10	14	L	Q	*	R	0.00488198	0.0052955	0.0157453	0.0138758	-0.18431	0.0131138	-0.178519	-0.180591	290	299	303	L299*	Q303R
2	2	2	TRUE	163.333	TRUE	10	14	L	Q	F	*	0.00481809	0.00485792	0.0112534	0.0107012	-0.0202011	-0.136847	-0.164473	-0.163972	290	299	303	L299F	Q303*
2	2	2	TRUE	11.3333	TRUE	10	14	L	Q	S	*	0.00518301	0.00485792	0.0427771	0.0271529	0.0263859	-0.136847	-0.0698248	-0.113718	290	299	303	L299S	Q303*
2	2	2	TRUE	24	TRUE	10	14	L	Q	V	*	0.00515161	0.00485792	0.0287826	0.0210767	0.00689908	-0.136847	-0.142672	-0.14732	290	299	303	L299V	Q303*
2	2	2	TRUE	19	TRUE	10	14	L	Q	W	*	0.00500486	0.00485792	0.0351904	0.0232943	-0.0400051	-0.136847	-0.0483566	-0.105475	290	299	303	L299W	Q303*
2	2	2	TRUE	16.6667	TRUE	10	15	L	G	*	A	0.00488198	0.00531042	0.0327809	0.0217033	-0.18431	-0.0077604	-0.214386	-0.198908	290	299	304	L299*	G304A
2	2	2	TRUE	84.6667	TRUE	10	15	L	G	*	C	0.00488198	0.00512424	0.0146058	0.0131891	-0.18431	-0.0334638	-0.211762	-0.207266	290	299	304	L299*	G304C
2	2	2	TRUE	25.3333	TRUE	10	15	L	G	*	R	0.00488198	0.00528681	0.0256006	0.0186305	-0.18431	-0.00406404	-0.224454	-0.207407	290	299	304	L299*	G304R
3	2	2	TRUE	12	TRUE	10	15	L	G	*	S	0.00488198	0.00498181	0.0395638	0.0272651	-0.18431	0.0138379	-0.129202	-0.160185	290	299	304	L299*	G304S
2	2	2	TRUE	57.6667	TRUE	10	15	L	G	*	V	0.00488198	0.00506184	0.0178807	0.0156359	-0.18431	-0.0248496	-0.171575	-0.178745	290	299	304	L299*	G304V
2	2	2	TRUE	25	TRUE	10	16	L	S	*	C	0.00488198	0.00500145	0.025879	0.0189121	-0.18431	-0.0475523	-0.209393	-0.20226	290	299	305	L299*	S305C
2	2	2	TRUE	17.3333	TRUE	10	16	L	S	*	G	0.00488198	0.00514507	0.0316572	0.0220844	-0.18431	-0.00887097	-0.160033	-0.174397	290	299	305	L299*	S305G
2	2	2	TRUE	37	TRUE	10	16	L	S	*	I	0.00488198	0.00503049	0.0217698	0.0177305	-0.18431	-0.0516707	-0.180855	-0.185679	290	299	305	L299*	S305I
2	2	2	TRUE	51.6667	TRUE	10	16	L	S	*	N	0.00488198	0.00505457	0.0185941	0.0152902	-0.18431	-0.00514458	-0.206729	-0.20134	290	299	305	L299*	S305N
2	2	2	TRUE	52	TRUE	10	16	L	S	*	R	0.00488198	0.00473678	0.0190943	0.0164094	-0.18431	-0.00269887	-0.17306	-0.178756	290	299	305	L299*	S305R
2	2	2	TRUE	22	TRUE	10	17	L	N	*	D	0.00488198	0.00519449	0.0271923	0.0191413	-0.18431	0.0485307	-0.231598	-0.208908	290	299	306	L299*	N306D
2	2	2	TRUE	35.6667	TRUE	10	17	L	N	*	H	0.00488198	0.00515032	0.0216076	0.0166564	-0.18431	-0.0176889	-0.217803	-0.206346	290	299	306	L299*	N306H
2	2	2	TRUE	35.3333	TRUE	10	17	L	N	*	I	0.00488198	0.00502523	0.0230869	0.0193243	-0.18431	-0.106479	-0.169141	-0.180775	290	299	306	L299*	N306I
2	2	2	TRUE	43	TRUE	10	17	L	N	*	K	0.00488198	0.00493331	0.0204622	0.0169115	-0.18431	0.0649076	-0.182328	-0.183905	290	299	306	L299*	N306K
2	2	2	TRUE	20.3333	TRUE	10	17	L	N	*	S	0.00488198	0.00517103	0.0287153	0.0197773	-0.18431	-0.00562439	-0.186725	-0.189462	290	299	306	L299*	N306S
2	2	2	TRUE	99	TRUE	10	18	L	M	*	I	0.00488198	0.00469723	0.0137122	0.0124527	-0.18431	0.0193627	-0.195044	-0.193497	290	299	307	L299*	M307I
2	2	2	TRUE	11.6667	TRUE	10	18	L	M	*	L	0.00488198	0.0048921	0.0364502	0.0219497	-0.18431	0.0177721	-0.21737	-0.194685	290	299	307	L299*	M307L
3	2	2	TRUE	106.667	TRUE	10	18	L	M	*	R	0.00488198	0.00532569	0.0131831	0.0118468	-0.18431	0.0432671	-0.204942	-0.201632	290	299	307	L299*	M307R
2	2	2	TRUE	17.3333	TRUE	10	18	L	M	*	V	0.00488198	0.00524756	0.0315487	0.0207921	-0.18431	0.0225822	-0.210092	-0.197204	290	299	307	L299*	M307V
2	2	2	TRUE	31.6667	TRUE	10	19	L	G	*	A	0.00488198	0.00511496	0.0237843	0.0183871	-0.18431	0.0122803	-0.174001	-0.183993	290	299	308	L299*	G308A
2	2	2	TRUE	48.6667	TRUE	10	19	L	G	*	C	0.00488198	0.00491734	0.0187009	0.015361	-0.18431	-0.0433979	-0.206163	-0.202334	290	299	308	L299*	G308C
2	2	2	TRUE	45.6667	TRUE	10	19	L	G	*	D	0.00488198	0.00486308	0.0194397	0.0163597	-0.18431	0.0677634	-0.215598	-0.209807	290	299	308	L299*	G308D
3	2	2	TRUE	58	TRUE	10	19	L	G	*	R	0.00488198	0.00526606	0.0175048	0.0148767	-0.18431	0.0326329	-0.211947	-0.204794	290	299	308	L299*	G308R
2	2	2	TRUE	46.6667	TRUE	10	19	L	G	*	S	0.00488198	0.004805	0.0195471	0.0164604	-0.18431	0.0143351	-0.170684	-0.175697	290	299	308	L299*	G308S
2	2	2	TRUE	40.6667	TRUE	10	19	L	G	*	V	0.00488198	0.00490226	0.0217539	0.0189035	-0.18431	-0.0365318	-0.155307	-0.168338	290	299	308	L299*	G308V
2	2	2	TRUE	22.3333	TRUE	10	20	L	G	*	A	0.00488198	0.00520062	0.0284405	0.02042	-0.18431	0.0108767	-0.190736	-0.203029	290	299	309	L299*	G309A
2	2	2	TRUE	10	TRUE	10	20	L	G	*	C	0.00488198	0.00492388	0.0436634	0.0270593	-0.18431	-0.0456684	-0.150597	-0.178543	290	299	309	L299*	G309C
2	2	2	TRUE	139.333	TRUE	10	20	L	G	*	D	0.00488198	0.00490131	0.0119647	0.0113437	-0.18431	0.08353	-0.165196	-0.168108	290	299	309	L299*	G309D
2	2	2	TRUE	24.6667	TRUE	10	20	L	G	*	R	0.00488198	0.00527058	0.0275186	0.0219166	-0.18431	0.0386551	-0.163327	-0.177963	290	299	309	L299*	G309R
2	2	2	TRUE	13	TRUE	10	20	L	G	*	S	0.00488198	0.00484273	0.0408365	0.0293397	-0.18431	0.0233947	-0.106874	-0.152044	290	299	309	L299*	G309S
2	2	2	TRUE	22.6667	TRUE	10	20	L	G	*	V	0.00488198	0.0049116	0.0291899	0.0228096	-0.18431	-0.065619	-0.149946	-0.168224	290	299	309	L299*	G309V
2	2	2	TRUE	74.3333	TRUE	10	21	L	G	*	E	0.00488198	0.00485121	0.0161459	0.0149246	-0.18431	0.0786358	-0.176481	-0.179007	290	299	310	L299*	G310E
2	2	2	TRUE	74	TRUE	10	21	L	G	*	R	0.00488198	0.00473776	0.0161539	0.0145536	-0.18431	0.0417434	-0.158449	-0.165423	290	299	310	L299*	G310R
3	2	2	TRUE	13.6667	TRUE	10	21	L	G	*	S	0.00488198	0.0149333	0.0338798	0.0220742	-0.18431	0.0130721	-0.243411	-0.213601	290	299	310	L299*	G310S
2	2	2	TRUE	19.6667	TRUE	10	21	L	G	*	W	0.00488198	0.0048304	0.0300575	0.020957	-0.18431	-0.19534	-0.205981	-0.209887	290	299	310	L299*	G310W
2	2	2	TRUE	159.667	TRUE	10	22	L	M	*	I	0.00488198	0.00466432	0.0112879	0.0106573	-0.18431	-0.00621828	-0.176882	-0.178423	290	299	311	L299*	M311I
2	2	2	TRUE	50	TRUE	10	22	L	M	*	K	0.00488198	0.00561438	0.0189808	0.0171392	-0.18431	0.15649	-0.203238	-0.20079	290	299	311	L299*	M311K
2	2	2	TRUE	38	TRUE	10	22	L	M	*	L	0.00488198	0.00482181	0.0222975	0.0189183	-0.18431	0.000427975	-0.148947	-0.162261	290	299	311	L299*	M311L
2	2	2	TRUE	12	TRUE	10	22	L	M	*	R	0.00488198	0.0052531	0.0397746	0.0295531	-0.18431	0.112989	-0.157347	-0.168695	290	299	311	L299*	M311R
2	2	2	TRUE	19	TRUE	10	22	L	M	*	T	0.00488198	0.00530008	0.0308951	0.0227001	-0.18431	0.0591794	-0.154887	-0.173557	290	299	311	L299*	M311T
2	2	2	TRUE	49.3333	TRUE	10	23	L	N	*	H	0.00488198	0.00503675	0.0193025	0.0167794	-0.18431	-0.0249124	-0.169926	-0.177816	290	299	312	L299*	N312H
2	2	2	TRUE	26.3333	TRUE	10	23	L	N	*	I	0.00488198	0.00481809	0.0253551	0.0188829	-0.18431	-0.221913	-0.19225	-0.202372	290	299	312	L299*	N312I
2	2	2	TRUE	48.3333	TRUE	10	23	L	N	*	K	0.00488198	0.00485085	0.019419	0.0171102	-0.18431	0.0980245	-0.160442	-0.167842	290	299	312	L299*	N312K
2	2	2	TRUE	25	TRUE	10	23	L	N	*	S	0.00488198	0.00514271	0.0261456	0.0192943	-0.18431	-0.0251804	-0.187868	-0.187508	290	299	312	L299*	N312S
2	2	2	TRUE	16.3333	TRUE	10	24	L	F	*	C	0.00488198	0.00535472	0.0320805	0.0218739	-0.18431	0.0848037	-0.221681	-0.20193	290	299	313	L299*	F313C
2	2	2	TRUE	11.3333	TRUE	10	24	L	F	*	I	0.00488198	0.00533813	0.0439836	0.0306258	-0.18431	0.0614198	-0.107834	-0.171163	290	299	313	L299*	F313I
2	2	2	TRUE	42.6667	TRUE	10	24	L	F	*	L	0.00488198	0.00478847	0.0219366	0.0204293	-0.18431	0.059694	-0.111257	-0.13231	290	299	313	L299*	F313L
2	2	2	TRUE	33	TRUE	10	24	L	F	*	S	0.00488198	0.00591164	0.0237966	0.0216536	-0.18431	0.143635	-0.150742	-0.163871	290	299	313	L299*	F313S
2	2	2	TRUE	33.6667	TRUE	10	24	L	F	*	Y	0.00488198	0.0054308	0.0236399	0.0200846	-0.18431	0.0541293	-0.155167	-0.170967	290	299	313	L299*	F313Y
2	2	2	TRUE	21.6667	TRUE	10	25	L	G	*	C	0.00488198	0.00489469	0.0273887	0.0189593	-0.18431	-0.17048	-0.247331	-0.22882	290	299	314	L299*	G314C
2	2	2	TRUE	101.333	TRUE	10	25	L	G	*	D	0.00488198	0.00494569	0.0137059	0.0128436	-0.18431	0.117313	-0.173699	-0.175952	290	299	314	L299*	G314D
2	2	2	TRUE	13.6667	TRUE	10	25	L	G	*	R	0.00488198	0.00536654	0.0364497	0.0279482	-0.18431	0.060268	-0.152921	-0.174098	290	299	314	L299*	G314R
2	2	2	TRUE	25.3333	TRUE	10	25	L	G	*	S	0.00488198	0.00482472	0.0263291	0.0193187	-0.18431	0.00647633	-0.198497	-0.193127	290	299	314	L299*	G314S
2	2	2	TRUE	78.6667	TRUE	10	25	L	G	*	V	0.00488198	0.00483229	0.0150128	0.0133009	-0.18431	-0.214018	-0.209839	-0.211203	290	299	314	L299*	G314V
2	2	2	TRUE	10	TRUE	10	26	L	A	*	G	0.00488198	0.00497469	0.0431292	0.0275087	-0.18431	0.0224388	-0.12437	-0.164293	290	299	315	L299*	A315G
2	2	2	TRUE	53.6667	TRUE	10	26	L	A	*	P	0.00488198	0.00524171	0.0177233	0.0145567	-0.18431	-0.0143373	-0.244397	-0.228014	290	299	315	L299*	A315P
2	2	2	TRUE	33	TRUE	10	26	L	A	*	S	0.00488198	0.00508673	0.0231754	0.0177351	-0.18431	0.0332119	-0.198997	-0.197366	290	299	315	L299*	A315S
2	2	2	TRUE	59.3333	TRUE	10	26	L	A	*	T	0.00488198	0.00481951	0.0169905	0.014754	-0.18431	0.0236352	-0.21756	-0.208642	290	299	315	L299*	A315T
2	2	2	TRUE	12	TRUE	10	26	L	A	*	V	0.00488198	0.00481242	0.0416327	0.0272938	-0.18431	-0.0970473	-0.0902669	-0.15865	290	299	315	L299*	A315V
2	2	2	TRUE	16	TRUE	10	27	L	F	*	C	0.00488198	0.0056153	0.033255	0.0261331	-0.18431	0.108361	-0.148345	-0.165177	290	299	316	L299*	F316C
2	2	2	TRUE	29.3333	TRUE	10	27	L	F	*	I	0.00488198	0.00538667	0.0255829	0.0211137	-0.18431	0.0450344	-0.143061	-0.161447	290	299	316	L299*	F316I
2	2	2	TRUE	70.6667	TRUE	10	27	L	F	*	L	0.00488198	0.00477604	0.015796	0.0135789	-0.18431	0.0672023	-0.21511	-0.207989	290	299	316	L299*	F316L
2	2	2	TRUE	20	TRUE	10	27	L	F	*	V	0.00488198	0.00547919	0.0297999	0.0224597	-0.18431	0.0979564	-0.19048	-0.187213	290	299	316	L299*	F316V
2	2	2	TRUE	23.3333	TRUE	10	27	L	F	*	Y	0.00488198	0.00538156	0.0270622	0.0199935	-0.18431	0.0757379	-0.198752	-0.194289	290	299	316	L299*	F316Y
2	2	2	TRUE	92	TRUE	10	28	L	S	*	C	0.00488198	0.00490343	0.0139122	0.0126433	-0.18431	-0.098807	-0.219407	-0.215898	290	299	317	L299*	S317C
2	2	2	TRUE	35	TRUE	10	28	L	S	*	G	0.00488198	0.0050401	0.0226	0.0180334	-0.18431	-0.00865701	-0.181503	-0.184617	290	299	317	L299*	S317G
2	2	2	TRUE	39	TRUE	10	28	L	S	*	I	0.00488198	0.00490826	0.0211889	0.0169788	-0.18431	-0.163705	-0.240658	-0.227967	290	299	317	L299*	S317I
2	2	2	TRUE	32	TRUE	10	28	L	S	*	N	0.00488198	0.00484451	0.0235773	0.0184366	-0.18431	0.0203407	-0.175533	-0.17949	290	299	317	L299*	S317N
2	2	2	TRUE	117.333	TRUE	10	28	L	S	*	R	0.00488198	0.0047555	0.0128205	0.0118604	-0.18431	0.0448021	-0.185794	-0.187094	290	299	317	L299*	S317R
2	2	2	TRUE	17.6667	TRUE	10	29	L	I	*	L	0.00488198	0.00521325	0.0320142	0.022804	-0.18431	0.0267432	-0.162738	-0.17649	290	299	318	L299*	I318L
2	2	2	TRUE	88.6667	TRUE	10	29	L	I	*	M	0.00488198	0.00535479	0.0144004	0.0128605	-0.18431	0.0595058	-0.198308	-0.198999	290	299	318	L299*	I318M
2	2	2	TRUE	16.3333	TRUE	10	29	L	I	*	N	0.00488198	0.00602318	0.034912	0.0341091	-0.18431	0.166131	-0.0911995	-0.111388	290	299	318	L299*	I318N
2	2	2	TRUE	13	TRUE	10	29	L	I	*	S	0.00488198	0.00563667	0.0377083	0.0321429	-0.18431	0.171592	-0.134952	-0.148037	290	299	318	L299*	I318S
2	2	2	TRUE	10	TRUE	10	29	L	I	*	V	0.00488198	0.0052425	0.0416657	0.0274465	-0.18431	0.054177	-0.168578	-0.178986	290	299	318	L299*	I318V
2	2	2	TRUE	19.6667	TRUE	10	30	L	N	*	D	0.00488198	0.00532875	0.0303496	0.0246468	-0.18431	0.1082	-0.143397	-0.157902	290	299	319	L299*	N319D
2	2	2	TRUE	10	TRUE	10	30	L	N	*	H	0.00488198	0.00510143	0.0404176	0.0242999	-0.18431	-0.0753214	-0.21319	-0.201419	290	299	319	L299*	N319H
2	2	2	TRUE	17	TRUE	10	30	L	N	*	I	0.00488198	0.00482923	0.0316754	0.0207542	-0.18431	-0.221435	-0.202733	-0.209346	290	299	319	L299*	N319I
2	2	2	TRUE	70.3333	TRUE	10	30	L	N	*	K	0.00488198	0.00514947	0.0156689	0.0143965	-0.18431	0.152514	-0.234307	-0.227021	290	299	319	L299*	N319K
2	2	2	TRUE	26.3333	TRUE	10	30	L	N	*	S	0.00488198	0.00506184	0.0257946	0.0191322	-0.18431	-0.0152037	-0.190993	-0.189984	290	299	319	L299*	N319S
2	2	2	TRUE	32	TRUE	10	30	L	N	*	T	0.00488198	0.00518489	0.0231285	0.0175821	-0.18431	-0.0393357	-0.195743	-0.194403	290	299	319	L299*	N319T
2	2	2	TRUE	43	TRUE	10	30	L	N	*	Y	0.00488198	0.00486944	0.0203146	0.0169854	-0.18431	-0.178544	-0.192243	-0.197796	290	299	319	L299*	N319Y
2	2	2	TRUE	15	TRUE	10	31	L	P	*	A	0.00488198	0.00484385	0.0343041	0.0209271	-0.18431	-0.208752	-0.201164	-0.218552	290	299	320	L299*	P320A
2	2	2	TRUE	23.6667	TRUE	10	31	L	P	*	L	0.00488198	0.00487308	0.0264397	0.0189371	-0.18431	-0.213514	-0.210247	-0.214547	290	299	320	L299*	P320L
2	2	2	TRUE	17.6667	TRUE	10	31	L	P	*	Q	0.00488198	0.00496148	0.0321341	0.0217971	-0.18431	-0.189007	-0.184134	-0.199875	290	299	320	L299*	P320Q
2	2	2	TRUE	66.6667	TRUE	10	31	L	P	*	R	0.00488198	0.00490367	0.0169633	0.0153765	-0.18431	-0.158454	-0.163435	-0.173228	290	299	320	L299*	P320R
2	2	2	TRUE	16.3333	TRUE	10	31	L	P	*	S	0.00488198	0.00481121	0.0328159	0.0225161	-0.18431	-0.180769	-0.183407	-0.196964	290	299	320	L299*	P320S
2	2	2	TRUE	29.6667	TRUE	10	31	L	P	*	T	0.00488198	0.00489624	0.0237203	0.018518	-0.18431	-0.180871	-0.204171	-0.206854	290	299	320	L299*	P320T
2	2	2	TRUE	34.3333	TRUE	10	32	L	A	*	D	0.00488198	0.00550589	0.0230204	0.020671	-0.18431	0.159134	-0.166502	-0.171262	290	299	321	L299*	A321D
2	2	2	TRUE	43.6667	TRUE	10	32	L	A	*	G	0.00488198	0.00508746	0.0199903	0.0164558	-0.18431	0.0378999	-0.202562	-0.196945	290	299	321	L299*	A321G
2	2	2	TRUE	58	TRUE	10	32	L	A	*	S	0.00488198	0.00513318	0.0176603	0.0154519	-0.18431	0.0816198	-0.178505	-0.180434	290	299	321	L299*	A321S
2	2	2	TRUE	79.6667	TRUE	10	32	L	A	*	T	0.00488198	0.00483144	0.0152666	0.0136164	-0.18431	0.0425577	-0.177493	-0.180585	290	299	321	L299*	A321T
2	2	2	TRUE	54.6667	TRUE	10	33	L	M	*	I	0.00488198	0.00464881	0.0181171	0.015342	-0.18431	-0.03643	-0.192115	-0.191611	290	299	322	L299*	M322I
2	2	2	TRUE	64.6667	TRUE	10	33	L	M	*	L	0.00488198	0.00485204	0.016467	0.0143462	-0.18431	-0.0341771	-0.213252	-0.206974	290	299	322	L299*	M322L
3	2	2	TRUE	13	TRUE	10	34	L	M	*	F	0.00488198	0.0391764	0.0368829	0.0236639	-0.18431	-0.0607078	-0.174581	-0.18553	290	299	323	L299*	M323F
2	2	2	TRUE	54.3333	TRUE	10	34	L	M	*	I	0.00488198	0.00466314	0.0188368	0.0168105	-0.18431	-0.0298596	-0.155398	-0.166783	290	299	323	L299*	M323I
2	2	2	TRUE	17	TRUE	10	34	L	M	*	K	0.00488198	0.00604206	0.0334229	0.0299907	-0.18431	0.245771	-0.131825	-0.140936	290	299	323	L299*	M323K
2	2	2	TRUE	13.3333	TRUE	10	34	L	M	*	L	0.00488198	0.00479234	0.0371454	0.025512	-0.18431	-0.0325216	-0.14807	-0.167083	290	299	323	L299*	M323L
2	2	2	TRUE	32.3333	TRUE	10	34	L	M	*	R	0.00488198	0.00597268	0.0228812	0.0201294	-0.18431	0.225654	-0.203908	-0.199048	290	299	323	L299*	M323R
2	2	2	TRUE	52	TRUE	10	34	L	M	*	T	0.00488198	0.0060209	0.0185528	0.0171057	-0.18431	0.20275	-0.181218	-0.181902	290	299	323	L299*	M323T
2	2	2	TRUE	13.3333	TRUE	10	34	L	M	*	V	0.00488198	0.00512543	0.0350996	0.0223197	-0.18431	-0.0283432	-0.217005	-0.198426	290	299	323	L299*	M323V
2	2	2	TRUE	30	TRUE	10	35	L	A	*	D	0.00488198	0.00541554	0.0230369	0.0196244	-0.18431	0.193546	-0.259844	-0.241011	290	299	324	L299*	A324D
2	2	2	TRUE	76.6667	TRUE	10	35	L	A	*	G	0.00488198	0.00497102	0.0154061	0.0137219	-0.18431	0.0333208	-0.209225	-0.205138	290	299	324	L299*	A324G
2	2	2	TRUE	52.6667	TRUE	10	35	L	A	*	S	0.00488198	0.00509827	0.0175575	0.015211	-0.18431	0.111194	-0.257392	-0.241155	290	299	324	L299*	A324S
2	2	2	TRUE	104.333	TRUE	10	35	L	A	*	T	0.00488198	0.00473086	0.0131553	0.0120237	-0.18431	0.0733044	-0.22378	-0.217686	290	299	324	L299*	A324T
2	2	2	TRUE	50.6667	TRUE	10	35	L	A	*	V	0.00488198	0.00476725	0.0181821	0.0150631	-0.18431	-0.175999	-0.247985	-0.237144	290	299	324	L299*	A324V
2	2	2	TRUE	23.3333	TRUE	10	36	L	A	*	D	0.00488198	0.00534134	0.0270025	0.0226167	-0.18431	0.19203	-0.207581	-0.199336	290	299	325	L299*	A325D
2	2	2	TRUE	25.3333	TRUE	10	36	L	A	*	G	0.00488198	0.00493581	0.027122	0.0204677	-0.18431	0.00786826	-0.160329	-0.178869	290	299	325	L299*	A325G
2	2	2	TRUE	42.3333	TRUE	10	36	L	A	*	S	0.00488198	0.00499681	0.0200315	0.0160035	-0.18431	0.0347525	-0.229326	-0.213977	290	299	325	L299*	A325S
2	2	2	TRUE	151.667	TRUE	10	36	L	A	*	T	0.00488198	0.00467063	0.0109978	0.0100973	-0.18431	-0.0644077	-0.261614	-0.254912	290	299	325	L299*	A325T
2	2	2	TRUE	31	TRUE	10	36	L	A	*	V	0.00488198	0.0047458	0.0231422	0.0179432	-0.18431	-0.167343	-0.222517	-0.216286	290	299	325	L299*	A325V
2	2	2	TRUE	77	TRUE	10	37	L	A	*	D	0.00488198	0.00563757	0.0150927	0.0142726	-0.18431	0.257464	-0.224151	-0.219967	290	299	326	L299*	A326D
2	2	2	TRUE	16.3333	TRUE	10	37	L	A	*	G	0.00488198	0.00499067	0.0343427	0.0248917	-0.18431	0.0181843	-0.145253	-0.169422	290	299	326	L299*	A326G
3	2	2	TRUE	19.6667	TRUE	10	37	L	A	*	I	0.00488198	0.0121033	0.0291747	0.0200248	-0.18431	-0.0933718	-0.236154	-0.215495	290	299	326	L299*	A326I
2	2	2	TRUE	48.6667	TRUE	10	37	L	A	*	P	0.00488198	0.0055685	0.0188362	0.016822	-0.18431	0.167411	-0.22364	-0.216016	290	299	326	L299*	A326P
2	2	2	TRUE	69	TRUE	10	37	L	A	*	S	0.00488198	0.00501637	0.0160266	0.014373	-0.18431	0.113267	-0.205126	-0.201799	290	299	326	L299*	A326S
2	2	2	TRUE	94.6667	TRUE	10	37	L	A	*	T	0.00488198	0.00470235	0.0140037	0.0128212	-0.18431	0.055289	-0.206562	-0.20338	290	299	326	L299*	A326T
2	2	2	TRUE	34	TRUE	10	37	L	A	*	V	0.00488198	0.00479393	0.0222428	0.0169311	-0.18431	-0.0859163	-0.256038	-0.235685	290	299	326	L299*	A326V
2	2	2	TRUE	24	TRUE	10	38	L	Q	*	*	0.00488198	0.00476444	0.0262936	0.0187721	-0.18431	-0.224091	-0.233158	-0.225855	290	299	327	L299*	Q327*
2	2	2	TRUE	44.3333	TRUE	10	38	L	Q	*	E	0.00488198	0.00535147	0.0196403	0.0178186	-0.18431	0.187569	-0.193136	-0.19114	290	299	327	L299*	Q327E
2	2	2	TRUE	46	TRUE	10	38	L	Q	*	H	0.00488198	0.00471719	0.0190966	0.0158783	-0.18431	-0.19095	-0.226751	-0.222827	290	299	327	L299*	Q327H
2	2	2	TRUE	13.3333	TRUE	10	38	L	Q	*	K	0.00488198	0.0053754	0.0385389	0.0325146	-0.18431	0.16296	-0.123433	-0.145957	290	299	327	L299*	Q327K
3	2	2	TRUE	52.3333	TRUE	10	38	L	Q	*	L	0.00488198	0.00474461	0.0175983	0.0141075	-0.18431	-0.221644	-0.275402	-0.257219	290	299	327	L299*	Q327L
2	2	2	TRUE	44.3333	TRUE	10	38	L	Q	*	R	0.00488198	0.0050986	0.019953	0.0169378	-0.18431	0.0963137	-0.216097	-0.209035	290	299	327	L299*	Q327R
2	2	2	TRUE	30.3333	TRUE	10	38	L	Q	F	*	0.00481809	0.00476444	0.0229644	0.0162084	-0.0202011	-0.224091	-0.255407	-0.23448	290	299	327	L299F	Q327*
2	2	2	TRUE	31.3333	TRUE	10	38	L	Q	M	*	0.00527318	0.00476444	0.0227971	0.0160576	-0.00347888	-0.224091	-0.242355	-0.229898	290	299	327	L299M	Q327*
2	2	2	TRUE	19	TRUE	10	38	L	Q	S	*	0.00518301	0.00476444	0.0301706	0.0193054	0.0263859	-0.224091	-0.20549	-0.210781	290	299	327	L299S	Q327*
2	2	2	TRUE	14	TRUE	10	38	L	Q	V	*	0.00515161	0.00476444	0.036388	0.020876	0.00689908	-0.224091	-0.144467	-0.19315	290	299	327	L299V	Q327*
2	2	2	TRUE	41	TRUE	10	38	L	Q	W	*	0.00500486	0.00476444	0.020925	0.0163324	-0.0400051	-0.224091	-0.187068	-0.197899	290	299	327	L299W	Q327*
2	2	2	TRUE	45.3333	TRUE	10	39	L	A	*	E	0.00488198	0.00531117	0.019774	0.018138	-0.18431	0.173379	-0.195474	-0.194784	290	299	328	L299*	A328E
2	2	2	TRUE	17.3333	TRUE	10	39	L	A	*	G	0.00488198	0.00497136	0.0344651	0.027604	-0.18431	-0.000317269	-0.0876206	-0.133027	290	299	328	L299*	A328G
3	2	2	TRUE	10.6667	TRUE	10	39	L	A	*	K	0.00488198	0.0218847	0.0391752	0.0265041	-0.18431	0.134268	-0.233958	-0.210337	290	299	328	L299*	A328K
2	2	2	TRUE	13.3333	TRUE	10	39	L	A	*	P	0.00488198	0.00555154	0.0415002	0.0440317	-0.18431	0.186937	-0.0422674	-0.0589038	290	299	328	L299*	A328P
2	2	2	TRUE	17.3333	TRUE	10	39	L	A	*	S	0.00488198	0.00503456	0.0320662	0.0245379	-0.18431	0.0620974	-0.142692	-0.161106	290	299	328	L299*	A328S
2	2	2	TRUE	84.6667	TRUE	10	39	L	A	*	T	0.00488198	0.00469026	0.0142612	0.012586	-0.18431	-0.00977138	-0.235233	-0.225162	290	299	328	L299*	A328T
2	2	2	TRUE	33.6667	TRUE	10	39	L	A	*	V	0.00488198	0.00473615	0.0220884	0.0159983	-0.18431	-0.228685	-0.288533	-0.258851	290	299	328	L299*	A328V
2	2	2	TRUE	30.3333	TRUE	10	40	L	A	*	E	0.00488198	0.00555939	0.0241799	0.0214899	-0.18431	0.237047	-0.186133	-0.184077	290	299	329	L299*	A329E
2	2	2	TRUE	25.3333	TRUE	10	40	L	A	*	G	0.00488198	0.00509452	0.0252724	0.0190853	-0.18431	0.106704	-0.266821	-0.235301	290	299	329	L299*	A329G
2	2	2	TRUE	54	TRUE	10	40	L	A	*	P	0.00488198	0.00571768	0.0175434	0.0158485	-0.18431	0.178956	-0.248107	-0.238027	290	299	329	L299*	A329P
2	2	2	TRUE	40.6667	TRUE	10	40	L	A	*	S	0.00488198	0.00487536	0.0204536	0.0160882	-0.18431	-0.0316124	-0.217362	-0.2069	290	299	329	L299*	A329S
2	2	2	TRUE	108.333	TRUE	10	40	L	A	*	T	0.00488198	0.00465195	0.0129296	0.0118697	-0.18431	-0.152295	-0.229456	-0.225839	290	299	329	L299*	A329T
2	2	2	TRUE	28.6667	TRUE	10	40	L	A	*	V	0.00488198	0.00477281	0.0255022	0.0201209	-0.18431	-0.168369	-0.157404	-0.180092	290	299	329	L299*	A329V
2	2	2	TRUE	27.3333	TRUE	10	41	L	L	*	I	0.00488198	0.00510295	0.024801	0.0181107	-0.18431	-0.0258952	-0.206544	-0.199169	290	299	330	L299*	L330I
2	2	2	TRUE	29.3333	TRUE	10	41	L	L	*	P	0.00488198	0.0060401	0.0244645	0.0213106	-0.18431	0.200627	-0.200812	-0.20135	290	299	330	L299*	L330P
2	2	2	TRUE	15.6667	TRUE	10	42	L	Q	*	E	0.00488198	0.00570965	0.0336228	0.0272214	-0.18431	0.151361	-0.157488	-0.164853	290	299	331	L299*	Q331E
2	2	2	TRUE	34	TRUE	10	42	L	Q	*	H	0.00488198	0.00493034	0.0226743	0.017692	-0.18431	-0.0115633	-0.19557	-0.193182	290	299	331	L299*	Q331H
2	2	2	TRUE	10	TRUE	10	42	L	Q	*	L	0.00488198	0.0049095	0.0397022	0.0203965	-0.18431	-0.213443	-0.290611	-0.248223	290	299	331	L299*	Q331L
2	2	2	TRUE	56	TRUE	10	42	L	Q	*	P	0.00488198	0.00569437	0.0171573	0.0154483	-0.18431	0.169937	-0.269022	-0.255081	290	299	331	L299*	Q331P
2	2	2	TRUE	31.3333	TRUE	10	42	L	Q	F	*	0.00481809	0.0051092	0.0241399	0.0173566	-0.0202011	-0.175446	-0.186518	-0.182768	290	299	331	L299F	Q331*
2	2	2	TRUE	12.3333	TRUE	10	42	L	Q	S	*	0.00518301	0.0051092	0.0398751	0.0216822	0.0263859	-0.175446	-0.141586	-0.157083	290	299	331	L299S	Q331*
2	2	2	TRUE	19.3333	TRUE	10	42	L	Q	W	*	0.00500486	0.0051092	0.0320995	0.0202491	-0.0400051	-0.175446	-0.123867	-0.148482	290	299	331	L299W	Q331*
2	2	2	TRUE	21.3333	TRUE	11	12	G	N	*	D	0.00546897	0.00511085	0.0282641	0.0211309	-0.148098	0.0349907	-0.20169	-0.19305	290	300	301	G300*	N301D
2	2	2	TRUE	21	TRUE	11	12	G	N	*	K	0.00546897	0.00480147	0.0301556	0.0258174	-0.148098	0.0418678	-0.115912	-0.141499	290	300	301	G300*	N301K
2	2	2	TRUE	22.6667	TRUE	11	12	G	N	*	S	0.00546897	0.00502887	0.028274	0.0229898	-0.148098	0.00213907	-0.150016	-0.16218	290	300	301	G300*	N301S
2	2	2	TRUE	64	TRUE	11	12	G	N	*	T	0.00546897	0.00512166	0.0167049	0.0144658	-0.148098	0.000790482	-0.190814	-0.188209	290	300	301	G300*	N301T
2	2	2	TRUE	11.6667	TRUE	11	12	G	N	*	Y	0.00546897	0.00491118	0.0389325	0.0271332	-0.148098	-0.0387462	-0.150476	-0.163536	290	300	301	G300*	N301Y
2	2	2	TRUE	31.3333	TRUE	11	13	G	N	*	H	0.00546897	0.00516372	0.0234334	0.0185916	-0.148098	-0.00490079	-0.210959	-0.199599	290	300	302	G300*	N302H
2	2	2	TRUE	12.6667	TRUE	11	13	G	N	*	I	0.00546897	0.00501654	0.0347289	0.0234969	-0.148098	-0.0227526	-0.239962	-0.208269	290	300	302	G300*	N302I
2	2	2	TRUE	10	TRUE	11	13	G	N	*	K	0.00546897	0.00493101	0.0407275	0.0260441	-0.148098	0.045195	-0.20499	-0.184201	290	300	302	G300*	N302K
2	2	2	TRUE	13.6667	TRUE	11	13	G	N	*	S	0.00546897	0.00513196	0.037604	0.0283354	-0.148098	0.00695293	-0.118464	-0.147615	290	300	302	G300*	N302S
2	2	2	TRUE	14.6667	TRUE	11	14	G	Q	*	*	0.00546897	0.00485792	0.0359396	0.0269611	-0.148098	-0.136847	-0.110698	-0.153711	290	300	303	G300*	Q303*
2	2	2	TRUE	13.6667	TRUE	11	14	G	Q	*	P	0.00546897	0.00530327	0.0342512	0.02232	-0.148098	-0.000705133	-0.210302	-0.190928	290	300	303	G300*	Q303P
2	2	2	TRUE	26.6667	TRUE	11	14	G	Q	A	*	0.00510762	0.00485792	0.0276014	0.0197884	0.00658675	-0.136847	-0.148488	-0.149634	290	300	303	G300A	Q303*
2	2	2	TRUE	42.3333	TRUE	11	14	G	Q	E	*	0.00499356	0.00485792	0.0212887	0.0180526	0.0441563	-0.136847	-0.143134	-0.142567	290	300	303	G300E	Q303*
2	2	2	TRUE	82	TRUE	11	14	G	Q	R	*	0.00477526	0.00485792	0.0159681	0.0141852	-0.0059584	-0.136847	-0.111157	-0.119865	290	300	303	G300R	Q303*
2	2	2	TRUE	21.3333	TRUE	11	14	G	Q	V	*	0.00492454	0.00485792	0.0319204	0.0225944	-0.00132677	-0.136847	-0.0804005	-0.117602	290	300	303	G300V	Q303*
2	2	2	TRUE	15.3333	TRUE	11	15	G	G	*	A	0.00546897	0.00531042	0.0364816	0.0272471	-0.148098	-0.0077604	-0.132313	-0.158817	290	300	304	G300*	G304A
2	2	2	TRUE	12.6667	TRUE	11	15	G	G	*	C	0.00546897	0.00512424	0.0357605	0.0236477	-0.148098	-0.0334638	-0.203215	-0.189709	290	300	304	G300*	G304C
2	2	2	TRUE	31.6667	TRUE	11	15	G	G	*	D	0.00546897	0.0050188	0.0242129	0.0197915	-0.148098	0.0503265	-0.159239	-0.164931	290	300	304	G300*	G304D
2	2	2	TRUE	17	TRUE	11	15	G	G	*	S	0.00546897	0.00498181	0.0344844	0.0266723	-0.148098	0.0138379	-0.0906127	-0.135675	290	300	304	G300*	G304S
3	2	2	TRUE	14	TRUE	11	15	G	G	*	V	0.00546897	0.00506184	0.0367007	0.0254054	-0.148098	-0.0248496	-0.176211	-0.178621	290	300	304	G300*	G304V
2	2	2	TRUE	10	TRUE	11	16	G	S	*	C	0.00546897	0.00500145	0.0415637	0.0260097	-0.148098	-0.0475523	-0.191077	-0.185214	290	300	305	G300*	S305C
2	2	2	TRUE	19.6667	TRUE	11	16	G	S	*	G	0.00546897	0.00514507	0.0301031	0.0217947	-0.148098	-0.00887097	-0.187388	-0.190099	290	300	305	G300*	S305G
2	2	2	TRUE	22.3333	TRUE	11	16	G	S	*	I	0.00546897	0.00503049	0.027894	0.0217166	-0.148098	-0.0516707	-0.181116	-0.18233	290	300	305	G300*	S305I
2	2	2	TRUE	23.3333	TRUE	11	16	G	S	*	R	0.00546897	0.00473678	0.0276452	0.020774	-0.148098	-0.00269887	-0.196467	-0.188502	290	300	305	G300*	S305R
2	2	2	TRUE	24.3333	TRUE	11	16	G	S	*	T	0.00546897	0.00526812	0.0287106	0.023678	-0.148098	-0.00372917	-0.137794	-0.157517	290	300	305	G300*	S305T
2	2	2	TRUE	12.6667	TRUE	11	17	G	N	*	D	0.00546897	0.00519449	0.0413935	0.0299627	-0.148098	0.0485307	-0.0975002	-0.136722	290	300	306	G300*	N306D
2	2	2	TRUE	16.3333	TRUE	11	17	G	N	*	K	0.00546897	0.00493331	0.0329913	0.0236294	-0.148098	0.0649076	-0.177779	-0.176206	290	300	306	G300*	N306K
2	2	2	TRUE	11	TRUE	11	17	G	N	*	T	0.00546897	0.00517923	0.0408071	0.0266529	-0.148098	0.00676335	-0.156657	-0.170687	290	300	306	G300*	N306T
2	2	2	TRUE	20	TRUE	11	18	G	M	*	I	0.00546897	0.00469723	0.0316286	0.0256924	-0.148098	0.0193627	-0.131235	-0.152644	290	300	307	G300*	M307I
2	2	2	TRUE	18.3333	TRUE	11	18	G	M	*	L	0.00546897	0.0048921	0.0302727	0.0214964	-0.148098	0.0177721	-0.197386	-0.18829	290	300	307	G300*	M307L
2	2	2	TRUE	10	TRUE	11	18	G	M	*	R	0.00546897	0.00532569	0.0432301	0.0298433	-0.148098	0.0432671	-0.155916	-0.166351	290	300	307	G300*	M307R
2	2	2	TRUE	15	TRUE	11	18	G	M	*	V	0.00546897	0.00524756	0.0333374	0.0244774	-0.148098	0.0225822	-0.174917	-0.173995	290	300	307	G300*	M307V
3	2	2	TRUE	17.6667	TRUE	11	19	G	G	*	D	0.00546897	0.00486308	0.0321408	0.024005	-0.148098	0.0677634	-0.18457	-0.187355	290	300	308	G300*	G308D
2	2	2	TRUE	19.3333	TRUE	11	19	G	G	*	S	0.00546897	0.004805	0.0311288	0.0236948	-0.148098	0.0143351	-0.152244	-0.164277	290	300	308	G300*	G308S
2	2	2	TRUE	11.3333	TRUE	11	20	G	G	*	C	0.00546897	0.00492388	0.0431837	0.0314193	-0.148098	-0.0456684	-0.107619	-0.143893	290	300	309	G300*	G309C
2	2	2	TRUE	44	TRUE	11	20	G	G	*	D	0.00546897	0.00490131	0.0201246	0.0174438	-0.148098	0.08353	-0.18409	-0.182488	290	300	309	G300*	G309D
2	2	2	TRUE	11	TRUE	11	20	G	G	*	S	0.00546897	0.00484273	0.0433584	0.0291856	-0.148098	0.0233947	-0.14516	-0.166098	290	300	309	G300*	G309S
2	2	2	TRUE	29.3333	TRUE	11	20	G	G	*	V	0.00546897	0.0049116	0.0247446	0.0197937	-0.148098	-0.065619	-0.183471	-0.185311	290	300	309	G300*	G309V
2	2	2	TRUE	20.3333	TRUE	11	21	G	G	*	A	0.00546897	0.00516928	0.0307121	0.0224866	-0.148098	-0.0124193	-0.171835	-0.176728	290	300	310	G300*	G310A
2	2	2	TRUE	45.6667	TRUE	11	21	G	G	*	E	0.00546897	0.00485121	0.01961	0.016581	-0.148098	0.0786358	-0.207688	-0.199495	290	300	310	G300*	G310E
3	2	2	TRUE	42.6667	TRUE	11	21	G	G	*	R	0.00546897	0.00473776	0.0209757	0.0174708	-0.148098	0.0417434	-0.172973	-0.174271	290	300	310	G300*	G310R
3	2	2	TRUE	23	TRUE	11	21	G	G	*	V	0.00546897	0.00492143	0.0279715	0.0207217	-0.148098	-0.0778816	-0.170563	-0.182326	290	300	310	G300*	G310V
2	2	2	TRUE	11	TRUE	11	21	G	G	*	W	0.00546897	0.0048304	0.039108	0.0231118	-0.148098	-0.19534	-0.194877	-0.204549	290	300	310	G300*	G310W
2	2	2	TRUE	25.3333	TRUE	11	22	G	M	*	I	0.00546897	0.00466432	0.0257814	0.0190421	-0.148098	-0.00621828	-0.204766	-0.19292	290	300	311	G300*	M311I
2	2	2	TRUE	35.3333	TRUE	11	22	G	M	*	L	0.00546897	0.00482181	0.0230307	0.0188389	-0.148098	0.000427975	-0.170644	-0.173123	290	300	311	G300*	M311L
2	2	2	TRUE	13.3333	TRUE	11	22	G	M	*	V	0.00546897	0.00513532	0.0364484	0.0239481	-0.148098	0.0189647	-0.206665	-0.191836	290	300	311	G300*	M311V
2	2	2	TRUE	11.6667	TRUE	11	23	G	N	*	K	0.00546897	0.00485085	0.0400465	0.0315708	-0.148098	0.0980245	-0.149308	-0.160372	290	300	312	G300*	N312K
2	2	2	TRUE	12.6667	TRUE	11	23	G	N	*	S	0.00546897	0.00514271	0.0370339	0.0246999	-0.148098	-0.0251804	-0.156074	-0.170474	290	300	312	G300*	N312S
2	2	2	TRUE	26.6667	TRUE	11	23	G	N	*	Y	0.00546897	0.00484947	0.0246044	0.0184076	-0.148098	-0.200771	-0.232441	-0.224085	290	300	312	G300*	N312Y
2	2	2	TRUE	15.6667	TRUE	11	24	G	F	*	I	0.00546897	0.00533813	0.0355527	0.0297424	-0.148098	0.0614198	-0.116361	-0.138427	290	300	313	G300*	F313I
2	2	2	TRUE	40.6667	TRUE	11	24	G	F	*	L	0.00546897	0.00478847	0.0220329	0.0202427	-0.148098	0.059694	-0.128852	-0.141297	290	300	313	G300*	F313L
2	2	2	TRUE	16.3333	TRUE	11	24	G	F	*	S	0.00546897	0.00591164	0.0331649	0.0274688	-0.148098	0.143635	-0.161533	-0.177814	290	300	313	G300*	F313S
2	2	2	TRUE	24	TRUE	11	25	G	G	*	D	0.00546897	0.00494569	0.0277378	0.023937	-0.148098	0.117313	-0.175223	-0.178296	290	300	314	G300*	G314D
2	2	2	TRUE	14.3333	TRUE	11	25	G	G	*	R	0.00546897	0.00536654	0.0347478	0.0258176	-0.148098	0.060268	-0.158141	-0.165029	290	300	314	G300*	G314R
2	2	2	TRUE	27.3333	TRUE	11	25	G	G	*	S	0.00546897	0.00482472	0.02435	0.0179704	-0.148098	0.00647633	-0.220193	-0.202476	290	300	314	G300*	G314S
2	2	2	TRUE	35	TRUE	11	26	G	A	*	E	0.00546897	0.00520062	0.0237143	0.0230619	-0.148098	0.134851	-0.111837	-0.126995	290	300	315	G300*	A315E
2	2	2	TRUE	18.3333	TRUE	11	26	G	A	*	G	0.00546897	0.00497469	0.0317266	0.0238865	-0.148098	0.0224388	-0.151447	-0.165857	290	300	315	G300*	A315G
2	2	2	TRUE	13.6667	TRUE	11	26	G	A	*	S	0.00546897	0.00508673	0.0366409	0.0255892	-0.148098	0.0332119	-0.175279	-0.177189	290	300	315	G300*	A315S
2	2	2	TRUE	15.6667	TRUE	11	26	G	A	*	V	0.00546897	0.00481242	0.0328751	0.0230028	-0.148098	-0.0970473	-0.218044	-0.204366	290	300	315	G300*	A315V
2	2	2	TRUE	72.6667	TRUE	11	27	G	F	*	L	0.00546897	0.00477604	0.0162436	0.0152105	-0.148098	0.0672023	-0.152857	-0.157693	290	300	316	G300*	F316L
2	2	2	TRUE	30.6667	TRUE	11	28	G	S	*	N	0.00546897	0.00484451	0.023628	0.018124	-0.148098	0.0203407	-0.213694	-0.200084	290	300	317	G300*	S317N
2	2	2	TRUE	20	TRUE	11	28	G	S	*	R	0.00546897	0.0047555	0.0297762	0.0216615	-0.148098	0.0448021	-0.180189	-0.17709	290	300	317	G300*	S317R
2	2	2	TRUE	10	TRUE	11	29	G	I	*	S	0.00546897	0.00563667	0.0389145	0.0274975	-0.148098	0.171592	-0.25435	-0.216002	290	300	318	G300*	I318S
2	2	2	TRUE	10.6667	TRUE	11	29	G	I	*	T	0.00546897	0.00584887	0.0437721	0.0360645	-0.148098	0.15215	-0.210962	-0.180347	290	300	318	G300*	I318T
2	2	2	TRUE	16.6667	TRUE	11	29	G	I	*	V	0.00546897	0.0052425	0.0310967	0.02101	-0.148098	0.054177	-0.230457	-0.201583	290	300	318	G300*	I318V
2	2	2	TRUE	17.6667	TRUE	11	30	G	N	*	D	0.00546897	0.00532875	0.0323491	0.0283902	-0.148098	0.1082	-0.125912	-0.148199	290	300	319	G300*	N319D
2	2	2	TRUE	18.6667	TRUE	11	30	G	N	*	I	0.00546897	0.00482923	0.0321485	0.0218061	-0.148098	-0.221435	-0.142144	-0.190618	290	300	319	G300*	N319I
2	2	2	TRUE	10.6667	TRUE	11	30	G	N	*	T	0.00546897	0.00518489	0.0405305	0.0272649	-0.148098	-0.0393357	-0.159127	-0.167792	290	300	319	G300*	N319T
2	2	2	TRUE	15	TRUE	11	31	G	P	*	L	0.00546897	0.00487308	0.0348454	0.0226689	-0.148098	-0.213514	-0.141818	-0.186929	290	300	320	G300*	P320L
2	2	2	TRUE	10	TRUE	11	31	G	P	*	Q	0.00546897	0.00496148	0.041201	0.0241967	-0.148098	-0.189007	-0.160225	-0.193306	290	300	320	G300*	P320Q
2	2	2	TRUE	12.6667	TRUE	11	31	G	P	*	R	0.00546897	0.00490367	0.0371776	0.0244701	-0.148098	-0.158454	-0.17891	-0.193527	290	300	320	G300*	P320R
2	2	2	TRUE	16.3333	TRUE	11	31	G	P	*	T	0.00546897	0.00489624	0.0344044	0.0234209	-0.148098	-0.180871	-0.134422	-0.177397	290	300	320	G300*	P320T
2	2	2	TRUE	24	TRUE	11	32	G	A	*	T	0.00546897	0.00483144	0.0281058	0.0247986	-0.148098	0.0425577	-0.10475	-0.128669	290	300	321	G300*	A321T
2	2	2	TRUE	10	TRUE	11	32	G	A	*	V	0.00546897	0.00486176	0.0412401	0.0260859	-0.148098	-0.0904288	-0.200549	-0.190147	290	300	321	G300*	A321V
2	2	2	TRUE	23.3333	TRUE	11	33	G	M	*	I	0.00546897	0.00464881	0.0286778	0.0222645	-0.148098	-0.03643	-0.150588	-0.164191	290	300	322	G300*	M322I
2	2	2	TRUE	19.6667	TRUE	11	33	G	M	*	L	0.00546897	0.00485204	0.0314814	0.0270053	-0.148098	-0.0341771	-0.107292	-0.133737	290	300	322	G300*	M322L
2	2	2	TRUE	18.6667	TRUE	11	34	G	M	*	I	0.00546897	0.00466314	0.0313483	0.0227956	-0.148098	-0.0298596	-0.171002	-0.178966	290	300	323	G300*	M323I
2	2	2	TRUE	18.3333	TRUE	11	34	G	M	*	V	0.00546897	0.00512543	0.031629	0.0253333	-0.148098	-0.0283432	-0.134977	-0.153214	290	300	323	G300*	M323V
2	2	2	TRUE	32	TRUE	11	35	G	A	*	D	0.00546897	0.00541554	0.0229028	0.0200733	-0.148098	0.193546	-0.209064	-0.202249	290	300	324	G300*	A324D
2	2	2	TRUE	11	TRUE	11	35	G	A	*	G	0.00546897	0.00497102	0.0404254	0.0285887	-0.148098	0.0333208	-0.150489	-0.164217	290	300	324	G300*	A324G
2	2	2	TRUE	25	TRUE	11	35	G	A	*	S	0.00546897	0.00509827	0.0262763	0.0226979	-0.148098	0.111194	-0.172618	-0.174616	290	300	324	G300*	A324S
2	2	2	TRUE	29.3333	TRUE	11	35	G	A	*	T	0.00546897	0.00473086	0.0237355	0.018738	-0.148098	0.0733044	-0.222698	-0.206083	290	300	324	G300*	A324T
2	2	2	TRUE	16.3333	TRUE	11	35	G	A	*	V	0.00546897	0.00476725	0.0307112	0.0199974	-0.148098	-0.175999	-0.277829	-0.240516	290	300	324	G300*	A324V
2	2	2	TRUE	15	TRUE	11	36	G	A	*	D	0.00546897	0.00534134	0.0326475	0.0252817	-0.148098	0.19203	-0.234833	-0.212324	290	300	325	G300*	A325D
2	2	2	TRUE	21	TRUE	11	36	G	A	*	G	0.00546897	0.00493581	0.0291616	0.0213549	-0.148098	0.00786826	-0.181689	-0.179061	290	300	325	G300*	A325G
2	2	2	TRUE	44	TRUE	11	36	G	A	*	T	0.00546897	0.00467063	0.0199029	0.0167767	-0.148098	-0.0644077	-0.206491	-0.20098	290	300	325	G300*	A325T
2	2	2	TRUE	13.3333	TRUE	11	37	G	A	*	D	0.00546897	0.00563757	0.0385235	0.0341749	-0.148098	0.257464	-0.127221	-0.134747	290	300	326	G300*	A326D
2	2	2	TRUE	11	TRUE	11	37	G	A	*	G	0.00546897	0.00499067	0.0405721	0.0270932	-0.148098	0.0181843	-0.15923	-0.167793	290	300	326	G300*	A326G
2	2	2	TRUE	19.3333	TRUE	11	37	G	A	*	P	0.00546897	0.0055685	0.0318882	0.0313207	-0.148098	0.167411	-0.104622	-0.121034	290	300	326	G300*	A326P
2	2	2	TRUE	16.6667	TRUE	11	37	G	A	*	S	0.00546897	0.00501637	0.0334637	0.0274996	-0.148098	0.113267	-0.154071	-0.160818	290	300	326	G300*	A326S
2	2	2	TRUE	51.6667	TRUE	11	37	G	A	*	T	0.00546897	0.00470235	0.0184408	0.0157705	-0.148098	0.055289	-0.189028	-0.186521	290	300	326	G300*	A326T
2	2	2	TRUE	21.3333	TRUE	11	38	G	Q	*	H	0.00546897	0.00471719	0.0275597	0.019026	-0.148098	-0.19095	-0.221677	-0.217141	290	300	327	G300*	Q327H
2	2	2	TRUE	13.3333	TRUE	11	38	G	Q	*	L	0.00546897	0.00474461	0.0344444	0.0203846	-0.148098	-0.221644	-0.275237	-0.238766	290	300	327	G300*	Q327L
3	2	2	TRUE	28.6667	TRUE	11	38	G	Q	*	R	0.00546897	0.0050986	0.0253275	0.0217767	-0.148098	0.0963137	-0.162874	-0.167471	290	300	327	G300*	Q327R
2	2	2	TRUE	48.3333	TRUE	11	38	G	Q	A	*	0.00510762	0.00476444	0.0186688	0.0149044	0.00658675	-0.224091	-0.228898	-0.223417	290	300	327	G300A	Q327*
2	2	2	TRUE	58	TRUE	11	38	G	Q	E	*	0.00499356	0.00476444	0.0172623	0.0141948	0.0441563	-0.224091	-0.229822	-0.222078	290	300	327	G300E	Q327*
2	2	2	TRUE	33.6667	TRUE	11	38	G	Q	R	*	0.00477526	0.00476444	0.0223914	0.0161004	-0.0059584	-0.224091	-0.241828	-0.22803	290	300	327	G300R	Q327*
2	2	2	TRUE	27.3333	TRUE	11	38	G	Q	V	*	0.00492454	0.00476444	0.0254882	0.0181448	-0.00132677	-0.224091	-0.178096	-0.197291	290	300	327	G300V	Q327*
2	2	2	TRUE	16.3333	TRUE	11	39	G	A	*	E	0.00546897	0.00531117	0.0340195	0.0291405	-0.148098	0.173379	-0.170367	-0.170232	290	300	328	G300*	A328E
2	2	2	TRUE	14	TRUE	11	39	G	A	*	G	0.00546897	0.00497136	0.0350806	0.0256772	-0.148098	-0.000317269	-0.162706	-0.168266	290	300	328	G300*	A328G
2	2	2	TRUE	19.6667	TRUE	11	39	G	A	*	T	0.00546897	0.00469026	0.0302164	0.0225826	-0.148098	-0.00977138	-0.167049	-0.173474	290	300	328	G300*	A328T
2	2	2	TRUE	11.6667	TRUE	11	40	G	A	*	E	0.00546897	0.00555939	0.0382378	0.0338987	-0.148098	0.237047	-0.167469	-0.16694	290	300	329	G300*	A329E
2	2	2	TRUE	16	TRUE	11	40	G	A	*	S	0.00546897	0.00487536	0.0325293	0.0199589	-0.148098	-0.0316124	-0.211338	-0.216368	290	300	329	G300*	A329S
2	2	2	TRUE	44.3333	TRUE	11	40	G	A	*	T	0.00546897	0.00465195	0.0202476	0.0167668	-0.148098	-0.152295	-0.20502	-0.209278	290	300	329	G300*	A329T
2	2	2	TRUE	10.6667	TRUE	11	40	G	A	*	V	0.00546897	0.00477281	0.0436778	0.0258035	-0.148098	-0.168369	-0.0987129	-0.172712	290	300	329	G300*	A329V
2	2	2	TRUE	15.6667	TRUE	11	41	G	L	*	Q	0.00546897	0.00605814	0.0364828	0.0348263	-0.148098	0.199446	-0.0997134	-0.112284	290	300	330	G300*	L330Q
2	2	2	TRUE	14	TRUE	11	42	G	Q	*	L	0.00546897	0.0049095	0.0362624	0.022797	-0.148098	-0.213443	-0.149823	-0.193435	290	300	331	G300*	Q331L
2	2	2	TRUE	11	TRUE	11	42	G	Q	*	P	0.00546897	0.00569437	0.037588	0.0275341	-0.148098	0.169937	-0.233069	-0.204835	290	300	331	G300*	Q331P
2	2	2	TRUE	14.3333	TRUE	11	42	G	Q	*	R	0.00546897	0.00527511	0.0362428	0.0278884	-0.148098	0.057147	-0.13795	-0.152678	290	300	331	G300*	Q331R
2	2	2	TRUE	31.6667	TRUE	11	42	G	Q	E	*	0.00499356	0.0051092	0.0235574	0.0166325	0.0441563	-0.175446	-0.207542	-0.187773	290	300	331	G300E	Q331*
2	2	2	TRUE	45.3333	TRUE	11	42	G	Q	R	*	0.00477526	0.0051092	0.0197301	0.0149304	-0.0059584	-0.175446	-0.209716	-0.194689	290	300	331	G300R	Q331*
2	2	2	TRUE	16.6667	TRUE	12	14	N	Q	D	*	0.00511085	0.00485792	0.0326345	0.0213571	0.0349907	-0.136847	-0.186742	-0.163579	290	301	303	N301D	Q303*
2	2	2	TRUE	16.3333	TRUE	12	14	N	Q	H	*	0.00508133	0.00485792	0.0371581	0.0235358	-0.0163263	-0.136847	-0.0776692	-0.117501	290	301	303	N301H	Q303*
2	2	2	TRUE	39.3333	TRUE	12	14	N	Q	I	*	0.00497152	0.00485792	0.0224769	0.0184283	-0.0221372	-0.136847	-0.119462	-0.132743	290	301	303	N301I	Q303*
2	2	2	TRUE	58.3333	TRUE	12	14	N	Q	K	*	0.00480147	0.00485792	0.0185628	0.0159623	0.0418678	-0.136847	-0.121099	-0.127144	290	301	303	N301K	Q303*
2	2	2	TRUE	28.3333	TRUE	12	14	N	Q	S	*	0.00502887	0.00485792	0.0261265	0.0201628	0.00213907	-0.136847	-0.124438	-0.137815	290	301	303	N301S	Q303*
2	2	2	TRUE	28.6667	TRUE	12	14	N	Q	T	*	0.00512166	0.00485792	0.0268804	0.019858	0.000790482	-0.136847	-0.113263	-0.130606	290	301	303	N301T	Q303*
2	2	2	TRUE	49.3333	TRUE	12	14	N	Q	Y	*	0.00491118	0.00485792	0.0195795	0.0169384	-0.0387462	-0.136847	-0.141271	-0.147527	290	301	303	N301Y	Q303*
3	2	2	TRUE	13	TRUE	12	18	N	M	I	*	0.00497152	0.0314866	0.0376582	0.0237955	-0.0221372	-0.124405	-0.156011	-0.144866	290	301	307	N301I	M307*
3	2	2	TRUE	35	TRUE	12	21	N	G	T	*	0.00512166	0.0119447	0.0222124	0.015844	0.000790482	-0.167342	-0.203477	-0.193435	290	301	310	N301T	G310*
3	2	2	TRUE	17.3333	TRUE	12	22	N	M	*	L	0.0159	0.00482181	0.0320322	0.0219121	-0.179447	0.000427975	-0.171285	-0.184352	290	301	311	N301*	M311L
3	2	2	TRUE	31	TRUE	12	23	N	N	D	*	0.00511085	0.0115509	0.0228224	0.0167161	0.0349907	-0.204242	-0.265087	-0.230787	290	301	312	N301D	N312*
3	2	2	TRUE	15.6667	TRUE	12	27	N	F	*	C	0.0159	0.0056153	0.0337865	0.0246774	-0.179447	0.108361	-0.175727	-0.187573	290	301	316	N301*	F316C
3	2	2	TRUE	12.3333	TRUE	12	33	N	M	*	I	0.0159	0.00464881	0.0375152	0.0233945	-0.179447	-0.03643	-0.194143	-0.194005	290	301	322	N301*	M322I
2	2	2	TRUE	53.3333	TRUE	12	38	N	Q	D	*	0.00511085	0.00476444	0.0177119	0.0143038	0.0349907	-0.224091	-0.241335	-0.230821	290	301	327	N301D	Q327*
2	2	2	TRUE	31	TRUE	12	38	N	Q	H	*	0.00508133	0.00476444	0.0242092	0.0174075	-0.0163263	-0.224091	-0.178475	-0.198384	290	301	327	N301H	Q327*
2	2	2	TRUE	47.6667	TRUE	12	38	N	Q	I	*	0.00497152	0.00476444	0.0190969	0.0151024	-0.0221372	-0.224091	-0.213583	-0.212993	290	301	327	N301I	Q327*
2	2	2	TRUE	48.6667	TRUE	12	38	N	Q	K	*	0.00480147	0.00476444	0.0185851	0.0148382	0.0418678	-0.224091	-0.230053	-0.221353	290	301	327	N301K	Q327*
2	2	2	TRUE	19	TRUE	12	38	N	Q	S	*	0.00502887	0.00476444	0.0294095	0.0184502	0.00213907	-0.224091	-0.213737	-0.212679	290	301	327	N301S	Q327*
2	2	2	TRUE	46.6667	TRUE	12	38	N	Q	T	*	0.00512166	0.00476444	0.0188304	0.0148086	0.000790482	-0.224091	-0.23645	-0.22801	290	301	327	N301T	Q327*
2	2	2	TRUE	58.3333	TRUE	12	38	N	Q	Y	*	0.00491118	0.00476444	0.0167167	0.013796	-0.0387462	-0.224091	-0.25535	-0.242638	290	301	327	N301Y	Q327*
3	2	2	TRUE	27	TRUE	12	39	N	A	K	*	0.00480147	0.01458	0.0240202	0.0155378	0.0418678	-0.269082	-0.292058	-0.255271	290	301	328	N301K	A328*
2	2	2	TRUE	27.6667	TRUE	12	42	N	Q	D	*	0.00511085	0.0051092	0.0271792	0.0196915	0.0349907	-0.175446	-0.116925	-0.144267	290	301	331	N301D	Q331*
2	2	2	TRUE	19	TRUE	12	42	N	Q	H	*	0.00508133	0.0051092	0.0311405	0.0196333	-0.0163263	-0.175446	-0.161863	-0.161623	290	301	331	N301H	Q331*
2	2	2	TRUE	18.3333	TRUE	12	42	N	Q	I	*	0.00497152	0.0051092	0.030825	0.0193347	-0.0221372	-0.175446	-0.228269	-0.198824	290	301	331	N301I	Q331*
2	2	2	TRUE	11.3333	TRUE	12	42	N	Q	K	*	0.00480147	0.0051092	0.0399603	0.0238285	0.0418678	-0.175446	-0.178604	-0.16741	290	301	331	N301K	Q331*
2	2	2	TRUE	18.6667	TRUE	12	42	N	Q	T	*	0.00512166	0.0051092	0.0313476	0.0197686	0.000790482	-0.175446	-0.175064	-0.167649	290	301	331	N301T	Q331*
2	2	2	TRUE	40	TRUE	13	14	N	Q	D	*	0.00513567	0.00485792	0.0222837	0.0189154	0.0345246	-0.136847	-0.134065	-0.137314	290	302	303	N302D	Q303*
2	2	2	TRUE	16	TRUE	13	14	N	Q	H	*	0.00516372	0.00485792	0.0346872	0.0222996	-0.00490079	-0.136847	-0.125023	-0.140906	290	302	303	N302H	Q303*
2	2	2	TRUE	11	TRUE	13	14	N	Q	I	*	0.00501654	0.00485792	0.0426592	0.0243545	-0.0227526	-0.136847	-0.127594	-0.145995	290	302	303	N302I	Q303*
2	2	2	TRUE	80.3333	TRUE	13	14	N	Q	K	*	0.00493101	0.00485792	0.015073	0.0132681	0.045195	-0.136847	-0.192178	-0.182733	290	302	303	N302K	Q303*
2	2	2	TRUE	43.6667	TRUE	13	14	N	Q	S	*	0.00513196	0.00485792	0.0204597	0.016727	0.00695293	-0.136847	-0.158911	-0.159106	290	302	303	N302S	Q303*
2	2	2	TRUE	19.6667	TRUE	13	14	N	Q	T	*	0.00522407	0.00485792	0.0311074	0.0210656	0.00869686	-0.136847	-0.134787	-0.143235	290	302	303	N302T	Q303*
2	2	2	TRUE	14	TRUE	13	14	N	Q	Y	*	0.0049873	0.00485792	0.0396683	0.0255286	-0.0302673	-0.136847	-0.0863109	-0.126111	290	302	303	N302Y	Q303*
3	2	2	TRUE	18.6667	TRUE	13	32	N	A	*	D	0.0211681	0.00550589	0.0298695	0.0238162	-0.137027	0.159134	-0.205442	-0.186208	290	302	321	N302*	A321D
4	2	2	TRUE	11	TRUE	13	38	N	Q	*	L	0.0211681	0.00474461	0.0377388	0.0215766	-0.137027	-0.221644	-0.192163	-0.206547	290	302	327	N302*	Q327L
2	2	2	TRUE	11	TRUE	13	38	N	Q	D	*	0.00513567	0.00476444	0.0386431	0.0200913	0.0345246	-0.224091	-0.253697	-0.220882	290	302	327	N302D	Q327*
2	2	2	TRUE	18.3333	TRUE	13	38	N	Q	H	*	0.00516372	0.00476444	0.0299056	0.0184749	-0.00490079	-0.224091	-0.221624	-0.216438	290	302	327	N302H	Q327*
2	2	2	TRUE	49.6667	TRUE	13	38	N	Q	I	*	0.00501654	0.00476444	0.0181207	0.014139	-0.0227526	-0.224091	-0.269204	-0.248797	290	302	327	N302I	Q327*
2	2	2	TRUE	69.6667	TRUE	13	38	N	Q	K	*	0.00493101	0.00476444	0.0157155	0.0134231	0.045195	-0.224091	-0.225548	-0.221054	290	302	327	N302K	Q327*
2	2	2	TRUE	37.3333	TRUE	13	38	N	Q	S	*	0.00513196	0.00476444	0.0204288	0.014714	0.00695293	-0.224091	-0.280044	-0.251539	290	302	327	N302S	Q327*
2	2	2	TRUE	23.3333	TRUE	13	38	N	Q	T	*	0.00522407	0.00476444	0.0274831	0.0190956	0.00869686	-0.224091	-0.185021	-0.202598	290	302	327	N302T	Q327*
2	2	2	TRUE	68.6667	TRUE	13	38	N	Q	Y	*	0.0049873	0.00476444	0.0157054	0.0133381	-0.0302673	-0.224091	-0.234001	-0.22802	290	302	327	N302Y	Q327*
2	2	2	TRUE	13	TRUE	13	42	N	Q	H	*	0.00516372	0.0051092	0.0376382	0.0203487	-0.00490079	-0.175446	-0.174462	-0.169726	290	302	331	N302H	Q331*
2	2	2	TRUE	32	TRUE	13	42	N	Q	I	*	0.00501654	0.0051092	0.0223148	0.0165208	-0.0227526	-0.175446	-0.261307	-0.229071	290	302	331	N302I	Q331*
2	2	2	TRUE	19.3333	TRUE	13	42	N	Q	K	*	0.00493101	0.0051092	0.0301031	0.0197274	0.045195	-0.175446	-0.159935	-0.154535	290	302	331	N302K	Q331*
2	2	2	TRUE	46.6667	TRUE	14	15	Q	G	*	C	0.00485792	0.00512424	0.0198579	0.0173235	-0.136847	-0.0334638	-0.173897	-0.175197	290	303	304	Q303*	G304C
2	2	2	TRUE	31	TRUE	14	15	Q	G	*	D	0.00485792	0.0050188	0.0258861	0.0209834	-0.136847	0.0503265	-0.112543	-0.123029	290	303	304	Q303*	G304D
2	2	2	TRUE	14.3333	TRUE	14	15	Q	G	*	R	0.00485792	0.00528681	0.0348889	0.0266344	-0.136847	-0.00406404	-0.154216	-0.160842	290	303	304	Q303*	G304R
2	2	2	TRUE	76	TRUE	14	15	Q	G	*	S	0.00485792	0.00498181	0.0167984	0.0155539	-0.136847	0.0138379	-0.128912	-0.137075	290	303	304	Q303*	G304S
2	2	2	TRUE	28	TRUE	14	15	Q	G	*	V	0.00485792	0.00506184	0.0262964	0.0225521	-0.136847	-0.0248496	-0.130962	-0.145351	290	303	304	Q303*	G304V
2	2	2	TRUE	18	TRUE	14	16	Q	S	*	C	0.00485792	0.00500145	0.034086	0.0261782	-0.136847	-0.0475523	-0.119592	-0.136138	290	303	305	Q303*	S305C
2	2	2	TRUE	29	TRUE	14	16	Q	S	*	I	0.00485792	0.00503049	0.0255311	0.0187224	-0.136847	-0.0516707	-0.177601	-0.176681	290	303	305	Q303*	S305I
2	2	2	TRUE	10.3333	TRUE	14	16	Q	S	*	N	0.00485792	0.00505457	0.0493377	0.0368271	-0.136847	-0.00514458	-0.000472703	-0.0785752	290	303	305	Q303*	S305N
2	2	2	TRUE	35.3333	TRUE	14	16	Q	S	*	R	0.00485792	0.00473678	0.0233441	0.0207391	-0.136847	-0.00269887	-0.134995	-0.146952	290	303	305	Q303*	S305R
2	2	2	TRUE	11.6667	TRUE	14	16	Q	S	*	T	0.00485792	0.00526812	0.0440152	0.0304032	-0.136847	-0.00372917	-0.0762378	-0.119156	290	303	305	Q303*	S305T
2	2	2	TRUE	40	TRUE	14	17	Q	N	*	H	0.00485792	0.00515032	0.0207628	0.0174896	-0.136847	-0.0176889	-0.19089	-0.187361	290	303	306	Q303*	N306H
2	2	2	TRUE	18	TRUE	14	17	Q	N	*	K	0.00485792	0.00493331	0.0335901	0.0318343	-0.136847	0.0649076	-0.0821335	-0.102663	290	303	306	Q303*	N306K
2	2	2	TRUE	35.6667	TRUE	14	17	Q	N	*	S	0.00485792	0.00517103	0.0224566	0.0183932	-0.136847	-0.00562439	-0.188204	-0.185681	290	303	306	Q303*	N306S
2	2	2	TRUE	11	TRUE	14	17	Q	N	*	Y	0.00485792	0.00499558	0.0411253	0.0273515	-0.136847	-0.111154	-0.171795	-0.186519	290	303	306	Q303*	N306Y
2	2	2	TRUE	81	TRUE	14	18	Q	M	*	I	0.00485792	0.00469723	0.0161697	0.0160322	-0.136847	0.0193627	-0.109201	-0.118094	290	303	307	Q303*	M307I
2	2	2	TRUE	53.6667	TRUE	14	18	Q	M	*	L	0.00485792	0.0048921	0.0190586	0.0175523	-0.136847	0.0177721	-0.137591	-0.150008	290	303	307	Q303*	M307L
2	2	2	TRUE	24.3333	TRUE	14	18	Q	M	*	T	0.00485792	0.00551158	0.0267479	0.0212255	-0.136847	0.0550637	-0.171097	-0.170974	290	303	307	Q303*	M307T
2	2	2	TRUE	65	TRUE	14	19	Q	G	*	A	0.00485792	0.00511496	0.0171048	0.0157504	-0.136847	0.0122803	-0.148688	-0.155142	290	303	308	Q303*	G308A
2	2	2	TRUE	17.3333	TRUE	14	19	Q	G	*	C	0.00485792	0.00491734	0.03405	0.0278292	-0.136847	-0.0433979	-0.105323	-0.130594	290	303	308	Q303*	G308C
2	2	2	TRUE	18	TRUE	14	19	Q	G	*	D	0.00485792	0.00486308	0.034367	0.0346778	-0.136847	0.0677634	-0.0680348	-0.0875893	290	303	308	Q303*	G308D
2	2	2	TRUE	16.6667	TRUE	14	19	Q	G	*	R	0.00485792	0.00526606	0.0354325	0.0281015	-0.136847	0.0326329	-0.0935856	-0.127922	290	303	308	Q303*	G308R
2	2	2	TRUE	23.3333	TRUE	14	19	Q	G	*	S	0.00485792	0.004805	0.0322375	0.0286995	-0.136847	0.0143351	-0.0183312	-0.0525507	290	303	308	Q303*	G308S
3	2	2	TRUE	46.3333	TRUE	14	19	Q	G	*	V	0.00485792	0.00490226	0.0196733	0.0172263	-0.136847	-0.0365318	-0.173543	-0.17587	290	303	308	Q303*	G308V
2	2	2	TRUE	32	TRUE	14	20	Q	G	*	A	0.00485792	0.00520062	0.0241085	0.0203	-0.136847	0.0108767	-0.157389	-0.164142	290	303	309	Q303*	G309A
2	2	2	TRUE	40.6667	TRUE	14	20	Q	G	*	C	0.00485792	0.00492388	0.0211261	0.0187196	-0.136847	-0.0456684	-0.159971	-0.165567	290	303	309	Q303*	G309C
2	2	2	TRUE	72	TRUE	14	20	Q	G	*	D	0.00485792	0.00490131	0.0165538	0.0150146	-0.136847	0.08353	-0.165545	-0.167808	290	303	309	Q303*	G309D
2	2	2	TRUE	23	TRUE	14	20	Q	G	*	R	0.00485792	0.00527058	0.0292407	0.0259559	-0.136847	0.0386551	-0.09754	-0.123675	290	303	309	Q303*	G309R
2	2	2	TRUE	34	TRUE	14	20	Q	G	*	S	0.00485792	0.00484273	0.0233243	0.0196019	-0.136847	0.0233947	-0.153874	-0.163198	290	303	309	Q303*	G309S
2	2	2	TRUE	18	TRUE	14	20	Q	G	*	V	0.00485792	0.0049116	0.0350673	0.0277703	-0.136847	-0.065619	-0.0785035	-0.113809	290	303	309	Q303*	G309V
3	2	2	TRUE	10	TRUE	14	20	Q	G	*	Y	0.00485792	0.0176039	0.0521665	0.0317257	-0.136847	-0.0531659	-0.00885822	-0.0957146	290	303	309	Q303*	G309Y
2	2	2	TRUE	11.6667	TRUE	14	21	Q	G	*	A	0.00485792	0.00516928	0.0403593	0.0259029	-0.136847	-0.0124193	-0.176114	-0.173056	290	303	310	Q303*	G310A
2	2	2	TRUE	65.6667	TRUE	14	21	Q	G	*	E	0.00485792	0.00485121	0.0174574	0.0166676	-0.136847	0.0786358	-0.132565	-0.140797	290	303	310	Q303*	G310E
2	2	2	TRUE	69.3333	TRUE	14	21	Q	G	*	R	0.00485792	0.00473776	0.016675	0.0152036	-0.136847	0.0417434	-0.146993	-0.153593	290	303	310	Q303*	G310R
2	2	2	TRUE	14.6667	TRUE	14	21	Q	G	*	V	0.00485792	0.00492143	0.0346169	0.025364	-0.136847	-0.0778816	-0.165369	-0.169923	290	303	310	Q303*	G310V
2	2	2	TRUE	40.3333	TRUE	14	21	Q	G	*	W	0.00485792	0.0048304	0.0219695	0.017918	-0.136847	-0.19534	-0.150138	-0.17286	290	303	310	Q303*	G310W
3	2	2	TRUE	18.6667	TRUE	14	21	Q	G	E	*	0.00513974	0.0119447	0.0320069	0.0222391	0.0467804	-0.167342	-0.127649	-0.149709	290	303	310	Q303E	G310*
2	2	2	TRUE	167.333	TRUE	14	22	Q	M	*	I	0.00485792	0.00466432	0.011408	0.0112876	-0.136847	-0.00621828	-0.130304	-0.133909	290	303	311	Q303*	M311I
2	2	2	TRUE	12	TRUE	14	22	Q	M	*	K	0.00485792	0.00561438	0.0404951	0.0388232	-0.136847	0.15649	-0.109873	-0.115011	290	303	311	Q303*	M311K
2	2	2	TRUE	57	TRUE	14	22	Q	M	*	L	0.00485792	0.00482181	0.0183349	0.0171455	-0.136847	0.000427975	-0.141228	-0.149108	290	303	311	Q303*	M311L
2	2	2	TRUE	39.6667	TRUE	14	22	Q	M	*	R	0.00485792	0.0052531	0.0231916	0.0241243	-0.136847	0.112989	-0.0857305	-0.0943433	290	303	311	Q303*	M311R
2	2	2	TRUE	14.6667	TRUE	14	22	Q	M	*	T	0.00485792	0.00530008	0.0359128	0.0290884	-0.136847	0.0591794	-0.130832	-0.151323	290	303	311	Q303*	M311T
2	2	2	TRUE	26.3333	TRUE	14	22	Q	M	*	V	0.00485792	0.00513532	0.0270544	0.023576	-0.136847	0.0189647	-0.128208	-0.144923	290	303	311	Q303*	M311V
2	2	2	TRUE	72.6667	TRUE	14	23	Q	N	*	D	0.00485792	0.00516467	0.0166128	0.0160471	-0.136847	0.0755511	-0.132601	-0.139536	290	303	312	Q303*	N312D
2	2	2	TRUE	42	TRUE	14	23	Q	N	*	H	0.00485792	0.00503675	0.0222174	0.0210417	-0.136847	-0.0249124	-0.0949668	-0.106748	290	303	312	Q303*	N312H
2	2	2	TRUE	37.6667	TRUE	14	23	Q	N	*	I	0.00485792	0.00481809	0.0226771	0.018358	-0.136847	-0.221913	-0.126409	-0.164108	290	303	312	Q303*	N312I
2	2	2	TRUE	78.3333	TRUE	14	23	Q	N	*	K	0.00485792	0.00485085	0.0157218	0.0147817	-0.136847	0.0980245	-0.161316	-0.165448	290	303	312	Q303*	N312K
2	2	2	TRUE	23	TRUE	14	23	Q	N	*	S	0.00485792	0.00514271	0.0288867	0.024549	-0.136847	-0.0251804	-0.126239	-0.142814	290	303	312	Q303*	N312S
2	2	2	TRUE	16	TRUE	14	23	Q	N	*	T	0.00485792	0.00505936	0.0360409	0.0276434	-0.136847	-0.0794335	-0.0986261	-0.131365	290	303	312	Q303*	N312T
2	2	2	TRUE	16.6667	TRUE	14	23	Q	N	*	Y	0.00485792	0.00484947	0.0340895	0.0217252	-0.136847	-0.200771	-0.149255	-0.18997	290	303	312	Q303*	N312Y
3	2	2	TRUE	25.3333	TRUE	14	23	Q	N	P	*	0.00530327	0.0115509	0.0294916	0.0191887	-0.000705133	-0.204242	-0.119361	-0.15908	290	303	312	Q303P	N312*
2	2	2	TRUE	37	TRUE	14	24	Q	F	*	C	0.00485792	0.00535472	0.0226704	0.0210411	-0.136847	0.0848037	-0.116453	-0.129844	290	303	313	Q303*	F313C
2	2	2	TRUE	43.6667	TRUE	14	24	Q	F	*	I	0.00485792	0.00533813	0.0209835	0.019831	-0.136847	0.0614198	-0.124406	-0.134878	290	303	313	Q303*	F313I
2	2	2	TRUE	97.3333	TRUE	14	24	Q	F	*	L	0.00485792	0.00478847	0.0143659	0.0138239	-0.136847	0.059694	-0.142808	-0.14802	290	303	313	Q303*	F313L
2	2	2	TRUE	32	TRUE	14	24	Q	F	*	V	0.00485792	0.00540315	0.0240461	0.0215601	-0.136847	0.101021	-0.150178	-0.155514	290	303	313	Q303*	F313V
2	2	2	TRUE	18	TRUE	14	24	Q	F	*	Y	0.00485792	0.0054308	0.0334075	0.0294021	-0.136847	0.0541293	-0.112354	-0.131493	290	303	313	Q303*	F313Y
2	2	2	TRUE	11.3333	TRUE	14	25	Q	G	*	A	0.00485792	0.00508215	0.0401978	0.0259458	-0.136847	-0.091836	-0.172422	-0.176992	290	303	314	Q303*	G314A
2	2	2	TRUE	12.6667	TRUE	14	25	Q	G	*	C	0.00485792	0.00489469	0.0363162	0.0233188	-0.136847	-0.17048	-0.193311	-0.199859	290	303	314	Q303*	G314C
2	2	2	TRUE	58	TRUE	14	25	Q	G	*	D	0.00485792	0.00494569	0.01859	0.0179236	-0.136847	0.117313	-0.133514	-0.140599	290	303	314	Q303*	G314D
2	2	2	TRUE	11	TRUE	14	25	Q	G	*	R	0.00485792	0.00536654	0.03942	0.0271894	-0.136847	0.060268	-0.179393	-0.17247	290	303	314	Q303*	G314R
2	2	2	TRUE	75.6667	TRUE	14	25	Q	G	*	S	0.00485792	0.00482472	0.0165679	0.0160382	-0.136847	0.00647633	-0.123539	-0.131759	290	303	314	Q303*	G314S
2	2	2	TRUE	11.6667	TRUE	14	25	Q	G	*	V	0.00485792	0.00483229	0.036978	0.0214362	-0.136847	-0.214018	-0.235056	-0.221002	290	303	314	Q303*	G314V
2	2	2	TRUE	33	TRUE	14	26	Q	A	*	E	0.00485792	0.00520062	0.023928	0.0225863	-0.136847	0.134851	-0.142169	-0.150218	290	303	315	Q303*	A315E
2	2	2	TRUE	23.3333	TRUE	14	26	Q	A	*	G	0.00485792	0.00497469	0.0284231	0.0225878	-0.136847	0.0224388	-0.138052	-0.155097	290	303	315	Q303*	A315G
2	2	2	TRUE	21.3333	TRUE	14	26	Q	A	*	P	0.00485792	0.00524171	0.0295575	0.0237711	-0.136847	-0.0143373	-0.151178	-0.163068	290	303	315	Q303*	A315P
2	2	2	TRUE	17.6667	TRUE	14	26	Q	A	*	S	0.00485792	0.00508673	0.0314498	0.0230954	-0.136847	0.0332119	-0.177573	-0.173773	290	303	315	Q303*	A315S
2	2	2	TRUE	94.3333	TRUE	14	26	Q	A	*	T	0.00485792	0.00481951	0.0142106	0.0131038	-0.136847	0.0236352	-0.17674	-0.17866	290	303	315	Q303*	A315T
2	2	2	TRUE	48.3333	TRUE	14	26	Q	A	*	V	0.00485792	0.00481242	0.0200679	0.0182992	-0.136847	-0.0970473	-0.151359	-0.159902	290	303	315	Q303*	A315V
2	2	2	TRUE	88.3333	TRUE	14	27	Q	F	*	L	0.00485792	0.00477604	0.0150677	0.0146591	-0.136847	0.0672023	-0.133246	-0.139405	290	303	316	Q303*	F316L
2	2	2	TRUE	23.6667	TRUE	14	27	Q	F	*	V	0.00485792	0.00547919	0.0297167	0.0306619	-0.136847	0.0979564	-0.0760733	-0.0892089	290	303	316	Q303*	F316V
2	2	2	TRUE	32	TRUE	14	27	Q	F	*	Y	0.00485792	0.00538156	0.0247815	0.0213545	-0.136847	0.0757379	-0.148954	-0.153254	290	303	316	Q303*	F316Y
2	2	2	TRUE	39.3333	TRUE	14	28	Q	S	*	C	0.00485792	0.00490343	0.0206456	0.0169785	-0.136847	-0.098807	-0.221357	-0.212439	290	303	317	Q303*	S317C
2	2	2	TRUE	14	TRUE	14	28	Q	S	*	G	0.00485792	0.0050401	0.0378787	0.029876	-0.136847	-0.00865701	-0.110146	-0.13566	290	303	317	Q303*	S317G
2	2	2	TRUE	35.6667	TRUE	14	28	Q	S	*	I	0.00485792	0.00490826	0.0218873	0.017663	-0.136847	-0.163705	-0.199587	-0.202139	290	303	317	Q303*	S317I
2	2	2	TRUE	24.6667	TRUE	14	28	Q	S	*	N	0.00485792	0.00484451	0.0276642	0.0234254	-0.136847	0.0203407	-0.137048	-0.149108	290	303	317	Q303*	S317N
2	2	2	TRUE	101.667	TRUE	14	28	Q	S	*	R	0.00485792	0.0047555	0.0140862	0.0137398	-0.136847	0.0448021	-0.135155	-0.141266	290	303	317	Q303*	S317R
2	2	2	TRUE	13.3333	TRUE	14	28	Q	S	*	T	0.00485792	0.00524985	0.0365827	0.0270231	-0.136847	-0.0132673	-0.159089	-0.166365	290	303	317	Q303*	S317T
2	2	2	TRUE	30.6667	TRUE	14	29	Q	I	*	F	0.00485792	0.00503928	0.0244565	0.0206523	-0.136847	-0.000465866	-0.141495	-0.156663	290	303	318	Q303*	I318F
2	2	2	TRUE	11.6667	TRUE	14	29	Q	I	*	L	0.00485792	0.00521325	0.0422504	0.0345033	-0.136847	0.0267432	-0.0889001	-0.122308	290	303	318	Q303*	I318L
2	2	2	TRUE	34.6667	TRUE	14	29	Q	I	*	M	0.00485792	0.00535479	0.0237233	0.0225513	-0.136847	0.0595058	-0.117083	-0.130385	290	303	318	Q303*	I318M
2	2	2	TRUE	34.3333	TRUE	14	29	Q	I	*	N	0.00485792	0.00602318	0.0232217	0.0214844	-0.136847	0.166131	-0.157496	-0.16251	290	303	318	Q303*	I318N
2	2	2	TRUE	35	TRUE	14	29	Q	I	*	T	0.00485792	0.00584887	0.0228144	0.0210778	-0.136847	0.15215	-0.153059	-0.156462	290	303	318	Q303*	I318T
2	2	2	TRUE	48	TRUE	14	29	Q	I	*	V	0.00485792	0.0052425	0.0197445	0.0177687	-0.136847	0.054177	-0.154845	-0.161182	290	303	318	Q303*	I318V
2	2	2	TRUE	11.3333	TRUE	14	30	Q	N	*	D	0.00485792	0.00532875	0.0559512	0.0434705	-0.136847	0.1082	0.106369	0.0601102	290	303	319	Q303*	N319D
2	2	2	TRUE	19	TRUE	14	30	Q	N	*	I	0.00485792	0.00482923	0.0298489	0.0197935	-0.136847	-0.221435	-0.18842	-0.206139	290	303	319	Q303*	N319I
2	2	2	TRUE	31	TRUE	14	30	Q	N	*	K	0.00485792	0.00514947	0.0263839	0.0255644	-0.136847	0.152514	-0.0704876	-0.082219	290	303	319	Q303*	N319K
2	2	2	TRUE	25	TRUE	14	30	Q	N	*	S	0.00485792	0.00506184	0.0273838	0.0226976	-0.136847	-0.0152037	-0.140789	-0.154978	290	303	319	Q303*	N319S
2	2	2	TRUE	20.6667	TRUE	14	30	Q	N	*	T	0.00485792	0.00518489	0.0299149	0.0225067	-0.136847	-0.0393357	-0.181279	-0.178706	290	303	319	Q303*	N319T
2	2	2	TRUE	16.3333	TRUE	14	30	Q	N	*	Y	0.00485792	0.00486944	0.0330407	0.0225918	-0.136847	-0.178544	-0.17073	-0.190784	290	303	319	Q303*	N319Y
2	2	2	TRUE	36.3333	TRUE	14	31	Q	P	*	A	0.00485792	0.00484385	0.0218227	0.0171255	-0.136847	-0.208752	-0.190084	-0.199422	290	303	320	Q303*	P320A
2	2	2	TRUE	50.3333	TRUE	14	31	Q	P	*	L	0.00485792	0.00487308	0.0193721	0.0169301	-0.136847	-0.213514	-0.143482	-0.169184	290	303	320	Q303*	P320L
2	2	2	TRUE	10	TRUE	14	31	Q	P	*	Q	0.00485792	0.00496148	0.043323	0.0241664	-0.136847	-0.189007	-0.178401	-0.203772	290	303	320	Q303*	P320Q
2	2	2	TRUE	11.6667	TRUE	14	31	Q	P	*	R	0.00485792	0.00490367	0.0396922	0.0258517	-0.136847	-0.158454	-0.149598	-0.18163	290	303	320	Q303*	P320R
2	2	2	TRUE	25	TRUE	14	31	Q	P	*	S	0.00485792	0.00481121	0.0267515	0.0200159	-0.136847	-0.180769	-0.18591	-0.197069	290	303	320	Q303*	P320S
2	2	2	TRUE	32.3333	TRUE	14	31	Q	P	*	T	0.00485792	0.00489624	0.0236791	0.0186318	-0.136847	-0.180871	-0.189519	-0.197467	290	303	320	Q303*	P320T
2	2	2	TRUE	17.3333	TRUE	14	32	Q	A	*	D	0.00485792	0.00550589	0.0378681	0.0388666	-0.136847	0.159134	-0.000587076	0.00611274	290	303	321	Q303*	A321D
2	2	2	TRUE	45.6667	TRUE	14	32	Q	A	*	G	0.00485792	0.00508746	0.0205781	0.0192204	-0.136847	0.0378999	-0.134275	-0.146273	290	303	321	Q303*	A321G
2	2	2	TRUE	46.3333	TRUE	14	32	Q	A	*	S	0.00485792	0.00513318	0.0202364	0.018966	-0.136847	0.0816198	-0.13602	-0.14347	290	303	321	Q303*	A321S
2	2	2	TRUE	38.3333	TRUE	14	32	Q	A	*	T	0.00485792	0.00483144	0.0224834	0.0213328	-0.136847	0.0425577	-0.115166	-0.130107	290	303	321	Q303*	A321T
2	2	2	TRUE	12	TRUE	14	32	Q	A	*	V	0.00485792	0.00486176	0.0415251	0.0303219	-0.136847	-0.0904288	-0.0911359	-0.133933	290	303	321	Q303*	A321V
2	2	2	TRUE	97.3333	TRUE	14	33	Q	M	*	I	0.00485792	0.00464881	0.0143244	0.0138523	-0.136847	-0.03643	-0.150006	-0.154474	290	303	322	Q303*	M322I
2	2	2	TRUE	12.6667	TRUE	14	33	Q	M	*	K	0.00485792	0.00611287	0.0372999	0.0303698	-0.136847	0.242122	-0.209683	-0.205036	290	303	322	Q303*	M322K
2	2	2	TRUE	30	TRUE	14	33	Q	M	*	L	0.00485792	0.00485204	0.0245303	0.0198886	-0.136847	-0.0341771	-0.184836	-0.181971	290	303	322	Q303*	M322L
2	2	2	TRUE	21.6667	TRUE	14	33	Q	M	*	R	0.00485792	0.0058384	0.0288615	0.0264944	-0.136847	0.227701	-0.143161	-0.147728	290	303	322	Q303*	M322R
2	2	2	TRUE	19.3333	TRUE	14	33	Q	M	*	T	0.00485792	0.00587185	0.032514	0.0346186	-0.136847	0.16374	-0.0709932	-0.0755196	290	303	322	Q303*	M322T
2	2	2	TRUE	13.3333	TRUE	14	33	Q	M	*	V	0.00485792	0.00522403	0.0378784	0.0295261	-0.136847	0.0097992	-0.123831	-0.145167	290	303	322	Q303*	M322V
2	2	2	TRUE	174.667	TRUE	14	34	Q	M	*	I	0.00485792	0.00466314	0.0111709	0.0111489	-0.136847	-0.0298596	-0.136183	-0.139226	290	303	323	Q303*	M323I
2	2	2	TRUE	14.3333	TRUE	14	34	Q	M	*	K	0.00485792	0.00604206	0.0433071	0.0463896	-0.136847	0.245771	0.00760495	0.0363423	290	303	323	Q303*	M323K
2	2	2	TRUE	19.6667	TRUE	14	34	Q	M	*	L	0.00485792	0.00479234	0.0309394	0.0261504	-0.136847	-0.0325216	-0.129311	-0.143814	290	303	323	Q303*	M323L
2	2	2	TRUE	17.3333	TRUE	14	34	Q	M	*	R	0.00485792	0.00597268	0.0328342	0.0285805	-0.136847	0.225654	-0.17746	-0.17683	290	303	323	Q303*	M323R
2	2	2	TRUE	22.6667	TRUE	14	34	Q	M	*	T	0.00485792	0.0060209	0.0287443	0.025016	-0.136847	0.20275	-0.157569	-0.160297	290	303	323	Q303*	M323T
2	2	2	TRUE	24.6667	TRUE	14	34	Q	M	*	V	0.00485792	0.00512543	0.026356	0.0207986	-0.136847	-0.0283432	-0.176524	-0.177333	290	303	323	Q303*	M323V
2	2	2	TRUE	43	TRUE	14	35	Q	A	*	D	0.00485792	0.00541554	0.0202877	0.0187192	-0.136847	0.193546	-0.17214	-0.172218	290	303	324	Q303*	A324D
2	2	2	TRUE	32.6667	TRUE	14	35	Q	A	*	G	0.00485792	0.00497102	0.0233636	0.0192048	-0.136847	0.0333208	-0.176678	-0.179545	290	303	324	Q303*	A324G
2	2	2	TRUE	20.3333	TRUE	14	35	Q	A	*	P	0.00485792	0.00553683	0.0321043	0.0304196	-0.136847	0.159505	-0.0922824	-0.112348	290	303	324	Q303*	A324P
2	2	2	TRUE	33	TRUE	14	35	Q	A	*	S	0.00485792	0.00509827	0.0232491	0.0205255	-0.136847	0.111194	-0.187454	-0.185343	290	303	324	Q303*	A324S
3	2	2	TRUE	80.3333	TRUE	14	35	Q	A	*	T	0.00485792	0.00473086	0.0154349	0.0144946	-0.136847	0.0733044	-0.171529	-0.174191	290	303	324	Q303*	A324T
2	2	2	TRUE	58.6667	TRUE	14	35	Q	A	*	V	0.00485792	0.00476725	0.0170713	0.014694	-0.136847	-0.175999	-0.220946	-0.218644	290	303	324	Q303*	A324V
2	2	2	TRUE	12.6667	TRUE	14	36	Q	A	*	D	0.00485792	0.00534134	0.0424012	0.0377981	-0.136847	0.19203	-0.0698691	-0.0685934	290	303	325	Q303*	A325D
2	2	2	TRUE	40.3333	TRUE	14	36	Q	A	*	G	0.00485792	0.00493581	0.021363	0.0187032	-0.136847	0.00786826	-0.166657	-0.172389	290	303	325	Q303*	A325G
2	2	2	TRUE	34.6667	TRUE	14	36	Q	A	*	P	0.00485792	0.00544713	0.0227005	0.0206633	-0.136847	0.146528	-0.179034	-0.17754	290	303	325	Q303*	A325P
2	2	2	TRUE	27	TRUE	14	36	Q	A	*	S	0.00485792	0.00499681	0.0259522	0.0201512	-0.136847	0.0347525	-0.183825	-0.178795	290	303	325	Q303*	A325S
2	2	2	TRUE	175.333	TRUE	14	36	Q	A	*	T	0.00485792	0.00467063	0.0106574	0.0101345	-0.136847	-0.0644077	-0.200462	-0.199303	290	303	325	Q303*	A325T
2	2	2	TRUE	70.3333	TRUE	14	36	Q	A	*	V	0.00485792	0.0047458	0.0159807	0.0141899	-0.136847	-0.167343	-0.211626	-0.211621	290	303	325	Q303*	A325V
2	2	2	TRUE	31.3333	TRUE	14	37	Q	A	*	D	0.00485792	0.00563757	0.0251861	0.0247744	-0.136847	0.257464	-0.117505	-0.130127	290	303	326	Q303*	A326D
2	2	2	TRUE	93.3333	TRUE	14	37	Q	A	*	G	0.00485792	0.00499067	0.0143865	0.0133273	-0.136847	0.0181843	-0.171099	-0.173304	290	303	326	Q303*	A326G
2	2	2	TRUE	16.6667	TRUE	14	37	Q	A	*	P	0.00485792	0.0055685	0.0352156	0.0334966	-0.136847	0.167411	-0.0910984	-0.102384	290	303	326	Q303*	A326P
2	2	2	TRUE	54.3333	TRUE	14	37	Q	A	*	S	0.00485792	0.00501637	0.0186428	0.0178878	-0.136847	0.113267	-0.140391	-0.145559	290	303	326	Q303*	A326S
2	2	2	TRUE	94.6667	TRUE	14	37	Q	A	*	T	0.00485792	0.00470235	0.0142384	0.0133607	-0.136847	0.055289	-0.169928	-0.171475	290	303	326	Q303*	A326T
2	2	2	TRUE	13.6667	TRUE	14	37	Q	A	*	V	0.00485792	0.00479393	0.0371149	0.0269882	-0.136847	-0.0859163	-0.134406	-0.156218	290	303	326	Q303*	A326V
2	2	2	TRUE	38	TRUE	14	38	Q	Q	*	*	0.00485792	0.00476444	0.0213661	0.0170199	-0.136847	-0.224091	-0.215323	-0.216629	290	303	327	Q303*	Q327*
3	2	2	TRUE	55	TRUE	14	38	Q	Q	*	E	0.00485792	0.00535147	0.0181894	0.0169687	-0.136847	0.187569	-0.182992	-0.182431	290	303	327	Q303*	Q327E
2	2	2	TRUE	81.6667	TRUE	14	38	Q	Q	*	H	0.00485792	0.00471719	0.0147434	0.012934	-0.136847	-0.19095	-0.236063	-0.233673	290	303	327	Q303*	Q327H
2	2	2	TRUE	26.6667	TRUE	14	38	Q	Q	*	K	0.00485792	0.0053754	0.0267495	0.0249796	-0.136847	0.16296	-0.140826	-0.150748	290	303	327	Q303*	Q327K
2	2	2	TRUE	25.6667	TRUE	14	38	Q	Q	*	L	0.00485792	0.00474461	0.0260909	0.018867	-0.136847	-0.221644	-0.194164	-0.206323	290	303	327	Q303*	Q327L
2	2	2	TRUE	30	TRUE	14	38	Q	Q	*	R	0.00485792	0.0050986	0.0246497	0.0208195	-0.136847	0.0963137	-0.187585	-0.188667	290	303	327	Q303*	Q327R
2	2	2	TRUE	54	TRUE	14	38	Q	Q	E	*	0.00513974	0.00476444	0.0175731	0.0142736	0.0467804	-0.224091	-0.233859	-0.224312	290	303	327	Q303E	Q327*
2	2	2	TRUE	64.6667	TRUE	14	38	Q	Q	H	*	0.00488108	0.00476444	0.0166141	0.0139685	-0.00540284	-0.224091	-0.208213	-0.21025	290	303	327	Q303H	Q327*
2	2	2	TRUE	64.3333	TRUE	14	38	Q	Q	K	*	0.00516973	0.00476444	0.0161823	0.0134773	0.0479157	-0.224091	-0.233219	-0.225273	290	303	327	Q303K	Q327*
2	2	2	TRUE	67	TRUE	14	38	Q	Q	L	*	0.00499433	0.00476444	0.0158972	0.0128823	-0.0152109	-0.224091	-0.261051	-0.246698	290	303	327	Q303L	Q327*
2	2	2	TRUE	19	TRUE	14	38	Q	Q	P	*	0.00530327	0.00476444	0.0304034	0.0184384	-0.000705133	-0.224091	-0.206623	-0.221511	290	303	327	Q303P	Q327*
2	2	2	TRUE	10.3333	TRUE	14	38	Q	Q	R	*	0.0052955	0.00476444	0.0379086	0.0195615	0.0131138	-0.224091	-0.271338	-0.22813	290	303	327	Q303R	Q327*
2	2	2	TRUE	11.3333	TRUE	14	39	Q	A	*	E	0.00485792	0.00531117	0.0478457	0.0499042	-0.136847	0.173379	0.00286906	0.0157711	290	303	328	Q303*	A328E
2	2	2	TRUE	16.3333	TRUE	14	39	Q	A	*	G	0.00485792	0.00497136	0.0327302	0.0237737	-0.136847	-0.000317269	-0.193272	-0.186441	290	303	328	Q303*	A328G
2	2	2	TRUE	44.6667	TRUE	14	39	Q	A	*	P	0.00485792	0.00555154	0.0193539	0.017615	-0.136847	0.186937	-0.233842	-0.226096	290	303	328	Q303*	A328P
2	2	2	TRUE	61	TRUE	14	39	Q	A	*	S	0.00485792	0.00503456	0.0175872	0.016255	-0.136847	0.0620974	-0.156445	-0.163296	290	303	328	Q303*	A328S
2	2	2	TRUE	80.6667	TRUE	14	39	Q	A	*	T	0.00485792	0.00469026	0.0155079	0.0146187	-0.136847	-0.00977138	-0.156934	-0.161965	290	303	328	Q303*	A328T
2	2	2	TRUE	53.3333	TRUE	14	39	Q	A	*	V	0.00485792	0.00473615	0.0177547	0.0150699	-0.136847	-0.228685	-0.221586	-0.220546	290	303	328	Q303*	A328V
2	2	2	TRUE	40	TRUE	14	40	Q	A	*	E	0.00485792	0.00555939	0.0218059	0.0209273	-0.136847	0.237047	-0.141442	-0.147045	290	303	329	Q303*	A329E
2	2	2	TRUE	24	TRUE	14	40	Q	A	*	G	0.00485792	0.00509452	0.0315484	0.0314668	-0.136847	0.106704	-0.0438937	-0.0520526	290	303	329	Q303*	A329G
2	2	2	TRUE	25	TRUE	14	40	Q	A	*	P	0.00485792	0.00571768	0.0268687	0.0246991	-0.136847	0.178956	-0.188895	-0.198458	290	303	329	Q303*	A329P
2	2	2	TRUE	30.3333	TRUE	14	40	Q	A	*	S	0.00485792	0.00487536	0.023306	0.0185477	-0.136847	-0.0316124	-0.207667	-0.196404	290	303	329	Q303*	A329S
2	2	2	TRUE	68.3333	TRUE	14	40	Q	A	*	T	0.00485792	0.00465195	0.0165142	0.0148067	-0.136847	-0.152295	-0.17265	-0.179476	290	303	329	Q303*	A329T
2	2	2	TRUE	94.3333	TRUE	14	40	Q	A	*	V	0.00485792	0.00477281	0.0138187	0.0126525	-0.136847	-0.168369	-0.227641	-0.224573	290	303	329	Q303*	A329V
2	2	2	TRUE	15	TRUE	14	41	Q	L	*	I	0.00485792	0.00510295	0.0379727	0.0289514	-0.136847	-0.0258952	-0.0710857	-0.107062	290	303	330	Q303*	L330I
2	2	2	TRUE	33	TRUE	14	41	Q	L	*	P	0.00485792	0.0060401	0.0227724	0.0200643	-0.136847	0.200627	-0.208808	-0.201629	290	303	330	Q303*	L330P
2	2	2	TRUE	64.6667	TRUE	14	41	Q	L	*	Q	0.00485792	0.00605814	0.0173827	0.0166747	-0.136847	0.199446	-0.145116	-0.148367	290	303	330	Q303*	L330Q
2	2	2	TRUE	30	TRUE	14	41	Q	L	*	R	0.00485792	0.0057442	0.024594	0.0224161	-0.136847	0.220117	-0.1597	-0.162441	290	303	330	Q303*	L330R
2	2	2	TRUE	46.6667	TRUE	14	41	Q	L	*	V	0.00485792	0.00504256	0.0191802	0.0160201	-0.136847	0.0103452	-0.188138	-0.184674	290	303	330	Q303*	L330V
2	2	2	TRUE	25.6667	TRUE	14	42	Q	Q	*	H	0.00485792	0.00493034	0.0283301	0.0253488	-0.136847	-0.0115633	-0.103024	-0.124584	290	303	331	Q303*	Q331H
2	2	2	TRUE	27.6667	TRUE	14	42	Q	Q	*	L	0.00485792	0.0049095	0.0250016	0.0185129	-0.136847	-0.213443	-0.202722	-0.208941	290	303	331	Q303*	Q331L
2	2	2	TRUE	11	TRUE	14	42	Q	Q	*	P	0.00485792	0.00569437	0.0382648	0.0285276	-0.136847	0.169937	-0.229179	-0.205871	290	303	331	Q303*	Q331P
2	2	2	TRUE	17.3333	TRUE	14	42	Q	Q	*	R	0.00485792	0.00527511	0.0323907	0.026758	-0.136847	0.057147	-0.142347	-0.152798	290	303	331	Q303*	Q331R
2	2	2	TRUE	17.3333	TRUE	14	42	Q	Q	E	*	0.00513974	0.0051092	0.0316999	0.0212816	0.0467804	-0.175446	-0.193991	-0.173036	290	303	331	Q303E	Q331*
2	2	2	TRUE	24.6667	TRUE	14	42	Q	Q	H	*	0.00488108	0.0051092	0.026126	0.0176645	-0.00540284	-0.175446	-0.216434	-0.192126	290	303	331	Q303H	Q331*
2	2	2	TRUE	48	TRUE	15	38	G	Q	C	*	0.00512424	0.00476444	0.0184175	0.013914	-0.0334638	-0.224091	-0.25671	-0.240262	290	304	327	G304C	Q327*
2	2	2	TRUE	67	TRUE	15	38	G	Q	D	*	0.0050188	0.00476444	0.016452	0.013945	0.0503265	-0.224091	-0.204839	-0.204796	290	304	327	G304D	Q327*
2	2	2	TRUE	61.3333	TRUE	15	38	G	Q	S	*	0.00498181	0.00476444	0.0166638	0.0138385	0.0138379	-0.224091	-0.220171	-0.217933	290	304	327	G304S	Q327*
2	2	2	TRUE	71.3333	TRUE	15	38	G	Q	V	*	0.00506184	0.00476444	0.0156798	0.0129491	-0.0248496	-0.224091	-0.257339	-0.244572	290	304	327	G304V	Q327*
2	2	2	TRUE	15	TRUE	15	42	G	Q	C	*	0.00512424	0.0051092	0.035354	0.0203044	-0.0334638	-0.175446	-0.143438	-0.157784	290	304	331	G304C	Q331*
2	2	2	TRUE	53.3333	TRUE	15	42	G	Q	D	*	0.0050188	0.0051092	0.0185988	0.014577	0.0503265	-0.175446	-0.187646	-0.184766	290	304	331	G304D	Q331*
2	2	2	TRUE	12.6667	TRUE	15	42	G	Q	R	*	0.00528681	0.0051092	0.0377739	0.0209	-0.00406404	-0.175446	-0.161689	-0.163073	290	304	331	G304R	Q331*
2	2	2	TRUE	16.3333	TRUE	15	42	G	Q	S	*	0.00498181	0.0051092	0.0342598	0.0198927	0.0138379	-0.175446	-0.157504	-0.17084	290	304	331	G304S	Q331*
2	2	2	TRUE	16	TRUE	15	42	G	Q	V	*	0.00506184	0.0051092	0.035079	0.0211451	-0.0248496	-0.175446	-0.12825	-0.14995	290	304	331	G304V	Q331*
2	2	2	TRUE	31.3333	TRUE	16	38	S	Q	C	*	0.00500145	0.00476444	0.0234175	0.0165972	-0.0475523	-0.224091	-0.210556	-0.213285	290	305	327	S305C	Q327*
2	2	2	TRUE	15.3333	TRUE	16	38	S	Q	G	*	0.00514507	0.00476444	0.0352124	0.0211552	-0.00887097	-0.224091	-0.151779	-0.195667	290	305	327	S305G	Q327*
3	2	2	TRUE	12	TRUE	16	38	S	Q	H	*	0.0189874	0.00476444	0.0393708	0.0219659	-0.00364227	-0.224091	-0.134073	-0.19613	290	305	327	S305H	Q327*
3	2	2	TRUE	51.6667	TRUE	16	38	S	Q	I	*	0.00503049	0.00476444	0.0182715	0.0144973	-0.0516707	-0.224091	-0.2051	-0.208593	290	305	327	S305I	Q327*
2	2	2	TRUE	60.3333	TRUE	16	38	S	Q	N	*	0.00505457	0.00476444	0.0168933	0.0137856	-0.00514458	-0.224091	-0.256572	-0.242386	290	305	327	S305N	Q327*
2	2	2	TRUE	76	TRUE	16	38	S	Q	R	*	0.00473678	0.00476444	0.0153329	0.0130736	-0.00269887	-0.224091	-0.207032	-0.208281	290	305	327	S305R	Q327*
2	2	2	TRUE	28.6667	TRUE	16	38	S	Q	T	*	0.00526812	0.00476444	0.0237055	0.016931	-0.00372917	-0.224091	-0.227336	-0.220113	290	305	327	S305T	Q327*
2	2	2	TRUE	14	TRUE	16	42	S	Q	C	*	0.00500145	0.0051092	0.0343462	0.0212507	-0.0475523	-0.175446	-0.225757	-0.196693	290	305	331	S305C	Q331*
2	2	2	TRUE	15.6667	TRUE	16	42	S	Q	I	*	0.00503049	0.0051092	0.0328827	0.0207588	-0.0516707	-0.175446	-0.208218	-0.191974	290	305	331	S305I	Q331*
2	2	2	TRUE	13	TRUE	16	42	S	Q	N	*	0.00505457	0.0051092	0.039413	0.0225174	-0.00514458	-0.175446	-0.126806	-0.153307	290	305	331	S305N	Q331*
2	2	2	TRUE	51	TRUE	16	42	S	Q	R	*	0.00473678	0.0051092	0.0193088	0.0157472	-0.00269887	-0.175446	-0.16549	-0.17299	290	305	331	S305R	Q331*
3	2	2	TRUE	15.3333	TRUE	17	21	N	G	Y	*	0.00499558	0.0119447	0.0346304	0.0239085	-0.111154	-0.167342	-0.137468	-0.175157	290	306	310	N306Y	G310*
3	2	2	TRUE	14.6667	TRUE	17	27	N	F	K	*	0.00493331	0.0151728	0.0359111	0.026423	0.0649076	-0.127153	-0.108414	-0.104521	290	306	316	N306K	F316*
3	2	2	TRUE	16.3333	TRUE	17	33	N	M	T	*	0.00517923	0.0234073	0.031244	0.0187397	0.00676335	-0.132194	-0.246679	-0.191761	290	306	322	N306T	M322*
2	2	2	TRUE	26.6667	TRUE	17	38	N	Q	D	*	0.00519449	0.00476444	0.0242729	0.0169335	0.0485307	-0.224091	-0.273016	-0.239711	290	306	327	N306D	Q327*
2	2	2	TRUE	46.3333	TRUE	17	38	N	Q	H	*	0.00515032	0.00476444	0.0190525	0.0151763	-0.0176889	-0.224091	-0.226372	-0.221335	290	306	327	N306H	Q327*
2	2	2	TRUE	124.333	TRUE	17	38	N	Q	K	*	0.00493331	0.00476444	0.0118871	0.0107043	0.0649076	-0.224091	-0.259238	-0.249278	290	306	327	N306K	Q327*
3	2	2	TRUE	13.6667	TRUE	17	38	N	Q	Q	*	0.0305053	0.00476444	0.032991	0.0193231	0.0339687	-0.224091	-0.263088	-0.22845	290	306	327	N306Q	Q327*
2	2	2	TRUE	18.3333	TRUE	17	38	N	Q	S	*	0.00517103	0.00476444	0.0298768	0.0188128	-0.00562439	-0.224091	-0.219	-0.21718	290	306	327	N306S	Q327*
2	2	2	TRUE	44	TRUE	17	38	N	Q	T	*	0.00517923	0.00476444	0.0190049	0.0145204	0.00676335	-0.224091	-0.268525	-0.246688	290	306	327	N306T	Q327*
2	2	2	TRUE	22.6667	TRUE	17	38	N	Q	Y	*	0.00499558	0.00476444	0.0265497	0.018538	-0.111154	-0.224091	-0.228667	-0.221564	290	306	327	N306Y	Q327*
3	2	2	TRUE	16	TRUE	17	40	N	A	Y	*	0.00499558	0.0195604	0.030972	0.0192938	-0.111154	-0.211808	-0.298324	-0.249653	290	306	329	N306Y	A329*
2	2	2	TRUE	15.6667	TRUE	17	42	N	Q	I	*	0.00502523	0.0051092	0.0337219	0.0226928	-0.106479	-0.175446	-0.164482	-0.179549	290	306	331	N306I	Q331*
2	2	2	TRUE	22.3333	TRUE	17	42	N	Q	K	*	0.00493331	0.0051092	0.0287417	0.0206181	0.0649076	-0.175446	-0.153849	-0.156852	290	306	331	N306K	Q331*
2	2	2	TRUE	13.3333	TRUE	17	42	N	Q	T	*	0.00517923	0.0051092	0.0392675	0.0212007	0.00676335	-0.175446	-0.0964032	-0.149414	290	306	331	N306T	Q331*
2	2	2	TRUE	13.3333	TRUE	17	42	N	Q	Y	*	0.00499558	0.0051092	0.0348032	0.0217313	-0.111154	-0.175446	-0.242021	-0.216193	290	306	331	N306Y	Q331*
2	2	2	TRUE	207	TRUE	18	38	M	Q	I	*	0.00469723	0.00476444	0.00987556	0.00935448	0.0193627	-0.224091	-0.239362	-0.236271	290	307	327	M307I	Q327*
2	2	2	TRUE	19.3333	TRUE	18	38	M	Q	K	*	0.00541071	0.00476444	0.0293108	0.0199028	0.100321	-0.224091	-0.240606	-0.220718	290	307	327	M307K	Q327*
2	2	2	TRUE	109.667	TRUE	18	38	M	Q	L	*	0.0048921	0.00476444	0.0129241	0.011696	0.0177721	-0.224091	-0.219067	-0.217674	290	307	327	M307L	Q327*
2	2	2	TRUE	44.6667	TRUE	18	38	M	Q	R	*	0.00532569	0.00476444	0.019418	0.0156257	0.0432671	-0.224091	-0.22392	-0.216992	290	307	327	M307R	Q327*
2	2	2	TRUE	13.6667	TRUE	18	38	M	Q	T	*	0.00551158	0.00476444	0.0341477	0.0191334	0.0550637	-0.224091	-0.280402	-0.230106	290	307	327	M307T	Q327*
2	2	2	TRUE	10	TRUE	18	38	M	Q	V	*	0.00524756	0.00476444	0.0443309	0.0233197	0.0225822	-0.224091	-0.107395	-0.188154	290	307	327	M307V	Q327*
3	2	2	TRUE	10.3333	TRUE	18	41	M	L	I	*	0.00469723	0.0272077	0.0422942	0.0234399	0.0193627	-0.220884	-0.131962	-0.158684	290	307	330	M307I	L330*
2	2	2	TRUE	23.3333	TRUE	18	42	M	Q	I	*	0.00469723	0.0051092	0.0281611	0.0188881	0.0193627	-0.175446	-0.162319	-0.162873	290	307	331	M307I	Q331*
2	2	2	TRUE	11.6667	TRUE	18	42	M	Q	K	*	0.00541071	0.0051092	0.0392693	0.0245256	0.100321	-0.175446	-0.188709	-0.17876	290	307	331	M307K	Q331*
2	2	2	TRUE	34.6667	TRUE	18	42	M	Q	L	*	0.0048921	0.0051092	0.0222502	0.016193	0.0177721	-0.175446	-0.199214	-0.18725	290	307	331	M307L	Q331*
2	2	2	TRUE	16.3333	TRUE	18	42	M	Q	V	*	0.00524756	0.0051092	0.0324145	0.0206345	0.0225822	-0.175446	-0.199441	-0.176724	290	307	331	M307V	Q331*
3	2	2	TRUE	49.6667	TRUE	19	21	G	G	R	*	0.00526606	0.0119447	0.0192224	0.0152103	0.0326329	-0.167342	-0.175349	-0.175105	290	308	310	G308R	G310*
3	2	2	TRUE	48.3333	TRUE	19	30	G	N	R	*	0.00526606	0.0202549	0.0196574	0.0161109	0.0326329	-0.174038	-0.148724	-0.160828	290	308	319	G308R	N319*
2	2	2	TRUE	20	TRUE	19	38	G	Q	A	*	0.00511496	0.00476444	0.0289865	0.0184236	0.0122803	-0.224091	-0.228792	-0.219743	290	308	327	G308A	Q327*
2	2	2	TRUE	57.3333	TRUE	19	38	G	Q	C	*	0.00491734	0.00476444	0.0170178	0.0138523	-0.0433979	-0.224091	-0.257304	-0.243075	290	308	327	G308C	Q327*
2	2	2	TRUE	66	TRUE	19	38	G	Q	D	*	0.00486308	0.00476444	0.0167921	0.0147325	0.0677634	-0.224091	-0.186898	-0.191031	290	308	327	G308D	Q327*
2	2	2	TRUE	29.6667	TRUE	19	38	G	Q	R	*	0.00526606	0.00476444	0.0244171	0.0183951	0.0326329	-0.224091	-0.179571	-0.195467	290	308	327	G308R	Q327*
2	2	2	TRUE	71.6667	TRUE	19	38	G	Q	S	*	0.004805	0.00476444	0.0157305	0.0132496	0.0143351	-0.224091	-0.21375	-0.21353	290	308	327	G308S	Q327*
2	2	2	TRUE	27.6667	TRUE	19	38	G	Q	V	*	0.00490226	0.00476444	0.0248612	0.017661	-0.0365318	-0.224091	-0.19398	-0.203892	290	308	327	G308V	Q327*
3	2	2	TRUE	11.3333	TRUE	19	39	G	A	S	*	0.004805	0.01458	0.0393339	0.0205773	0.0143351	-0.269082	-0.190841	-0.20928	290	308	328	G308S	A328*
2	2	2	TRUE	14.6667	TRUE	19	42	G	Q	A	*	0.00511496	0.0051092	0.0359147	0.0207212	0.0122803	-0.175446	-0.170755	-0.166995	290	308	331	G308A	Q331*
2	2	2	TRUE	25	TRUE	19	42	G	Q	C	*	0.00491734	0.0051092	0.0255757	0.0179806	-0.0433979	-0.175446	-0.229606	-0.207655	290	308	331	G308C	Q331*
2	2	2	TRUE	31.3333	TRUE	19	42	G	Q	D	*	0.00486308	0.0051092	0.0242281	0.018754	0.0677634	-0.175446	-0.173899	-0.166958	290	308	331	G308D	Q331*
2	2	2	TRUE	14.6667	TRUE	19	42	G	Q	R	*	0.00526606	0.0051092	0.0357902	0.0213324	0.0326329	-0.175446	-0.156092	-0.157402	290	308	331	G308R	Q331*
2	2	2	TRUE	40	TRUE	19	42	G	Q	S	*	0.004805	0.0051092	0.0218012	0.0170525	0.0143351	-0.175446	-0.167775	-0.167845	290	308	331	G308S	Q331*
2	2	2	TRUE	48.3333	TRUE	19	42	G	Q	V	*	0.00490226	0.0051092	0.0193934	0.0153555	-0.0365318	-0.175446	-0.185366	-0.184	290	308	331	G308V	Q331*
3	2	2	TRUE	16	TRUE	20	22	G	M	*	V	0.0384818	0.00513532	0.0342043	0.0279691	-0.155892	0.0189647	-0.110285	-0.132683	290	309	311	G309*	M311V
3	2	2	TRUE	32.6667	TRUE	20	28	G	S	V	*	0.0049116	0.0394866	0.0237692	0.0193462	-0.065619	-0.0906559	-0.158709	-0.148801	290	309	317	G309V	S317*
2	2	2	TRUE	47	TRUE	20	38	G	Q	A	*	0.00520062	0.00476444	0.0190453	0.0144047	0.0108767	-0.224091	-0.255549	-0.239104	290	309	327	G309A	Q327*
2	2	2	TRUE	25.3333	TRUE	20	38	G	Q	C	*	0.00492388	0.00476444	0.0249491	0.0168938	-0.0456684	-0.224091	-0.268556	-0.24119	290	309	327	G309C	Q327*
2	2	2	TRUE	93	TRUE	20	38	G	Q	D	*	0.00490131	0.00476444	0.0141175	0.0125707	0.08353	-0.224091	-0.214608	-0.211377	290	309	327	G309D	Q327*
3	2	2	TRUE	33.3333	TRUE	20	38	G	Q	N	*	0.0136482	0.00476444	0.0227266	0.0165664	0.00288069	-0.224091	-0.194821	-0.203409	290	309	327	G309N	Q327*
2	2	2	TRUE	30.3333	TRUE	20	38	G	Q	R	*	0.00527058	0.00476444	0.0235548	0.0167482	0.0386551	-0.224091	-0.232376	-0.224835	290	309	327	G309R	Q327*
3	2	2	TRUE	61.6667	TRUE	20	38	G	Q	S	*	0.00484273	0.00476444	0.0171459	0.0141563	0.0233947	-0.224091	-0.21151	-0.211209	290	309	327	G309S	Q327*
2	2	2	TRUE	12.3333	TRUE	20	38	G	Q	V	*	0.0049116	0.00476444	0.037508	0.0205266	-0.065619	-0.224091	-0.230422	-0.216311	290	309	327	G309V	Q327*
2	2	2	TRUE	44	TRUE	20	42	G	Q	D	*	0.00490131	0.0051092	0.0208205	0.0171854	0.08353	-0.175446	-0.156812	-0.160196	290	309	331	G309D	Q331*
2	2	2	TRUE	34	TRUE	20	42	G	Q	S	*	0.00484273	0.0051092	0.0238681	0.0172638	0.0233947	-0.175446	-0.171856	-0.174092	290	309	331	G309S	Q331*
2	2	2	TRUE	34.3333	TRUE	20	42	G	Q	V	*	0.0049116	0.0051092	0.023409	0.0176224	-0.065619	-0.175446	-0.13322	-0.14864	290	309	331	G309V	Q331*
3	2	2	TRUE	12	TRUE	21	30	G	N	*	I	0.0119447	0.00482923	0.0374587	0.0221287	-0.167342	-0.221435	-0.17157	-0.20038	290	310	319	G310*	N319I
3	2	2	TRUE	27.6667	TRUE	21	30	G	N	*	K	0.0119447	0.00514947	0.0242077	0.019827	-0.167342	0.152514	-0.2407	-0.22508	290	310	319	G310*	N319K
3	2	2	TRUE	43	TRUE	21	31	G	P	*	A	0.0119447	0.00484385	0.0202813	0.0167387	-0.167342	-0.208752	-0.195392	-0.203372	290	310	320	G310*	P320A
3	2	2	TRUE	11	TRUE	21	34	G	M	*	I	0.0119447	0.00466314	0.0399215	0.0263416	-0.167342	-0.0298596	-0.143777	-0.164477	290	310	323	G310*	M323I
3	2	2	TRUE	21.3333	TRUE	21	35	G	A	*	V	0.0119447	0.00476725	0.0277232	0.0198176	-0.167342	-0.175999	-0.227198	-0.217811	290	310	324	G310*	A324V
3	2	2	TRUE	13.3333	TRUE	21	36	G	A	*	D	0.0119447	0.00534134	0.0337723	0.027759	-0.167342	0.19203	-0.226687	-0.21043	290	310	325	G310*	A325D
3	2	2	TRUE	64.3333	TRUE	21	36	G	A	*	V	0.0119447	0.0047458	0.0163044	0.0140273	-0.167342	-0.167343	-0.254357	-0.244069	290	310	325	G310*	A325V
2	2	2	TRUE	32.3333	TRUE	21	38	G	Q	A	*	0.00516928	0.00476444	0.0224303	0.0159864	-0.0124193	-0.224091	-0.256646	-0.236887	290	310	327	G310A	Q327*
2	2	2	TRUE	100.667	TRUE	21	38	G	Q	E	*	0.00485121	0.00476444	0.0131687	0.0113122	0.0786358	-0.224091	-0.25764	-0.245846	290	310	327	G310E	Q327*
2	2	2	TRUE	95	TRUE	21	38	G	Q	R	*	0.00473776	0.00476444	0.0138354	0.0122047	0.0417434	-0.224091	-0.220062	-0.216917	290	310	327	G310R	Q327*
2	2	2	TRUE	23.3333	TRUE	21	38	G	Q	V	*	0.00492143	0.00476444	0.0256346	0.017763	-0.0778816	-0.224091	-0.243454	-0.226921	290	310	327	G310V	Q327*
2	2	2	TRUE	45.6667	TRUE	21	38	G	Q	W	*	0.0048304	0.00476444	0.0187774	0.0152251	-0.19534	-0.224091	-0.250517	-0.238585	290	310	327	G310W	Q327*
3	2	2	TRUE	21.6667	TRUE	21	39	G	A	*	T	0.0119447	0.00469026	0.0268683	0.0180899	-0.167342	-0.00977138	-0.245895	-0.21787	290	310	328	G310*	A328T
3	2	2	TRUE	23.3333	TRUE	21	41	G	L	*	P	0.0119447	0.0060401	0.0268653	0.0232971	-0.167342	0.200627	-0.194549	-0.189898	290	310	330	G310*	L330P
2	2	2	TRUE	39	TRUE	21	42	G	Q	E	*	0.00485121	0.0051092	0.0216852	0.0172135	0.0786358	-0.175446	-0.190219	-0.186215	290	310	331	G310E	Q331*
2	2	2	TRUE	75.3333	TRUE	21	42	G	Q	R	*	0.00473776	0.0051092	0.0156092	0.0132417	0.0417434	-0.175446	-0.195381	-0.184888	290	310	331	G310R	Q331*
3	2	2	TRUE	13	TRUE	22	24	M	F	I	*	0.00466432	0.0146701	0.0352877	0.0196743	-0.00621828	-0.192769	-0.195324	-0.193693	290	311	313	M311I	F313*
2	2	2	TRUE	100.333	TRUE	22	38	M	Q	I	*	0.00466432	0.00476444	0.0138177	0.012296	-0.00621828	-0.224091	-0.1921	-0.198116	290	311	327	M311I	Q327*
2	2	2	TRUE	93.3333	TRUE	22	38	M	Q	L	*	0.00482181	0.00476444	0.0137498	0.0115851	0.000427975	-0.224091	-0.238696	-0.232724	290	311	327	M311L	Q327*
3	2	2	TRUE	60.3333	TRUE	22	38	M	Q	T	*	0.00530008	0.00476444	0.0166267	0.0131543	0.0591794	-0.224091	-0.279043	-0.255029	290	311	327	M311T	Q327*
3	2	2	TRUE	15.6667	TRUE	22	38	M	Q	V	*	0.00513532	0.00476444	0.0345933	0.0211496	0.0189647	-0.224091	-0.155526	-0.19543	290	311	327	M311V	Q327*
2	2	2	TRUE	51.3333	TRUE	22	42	M	Q	I	*	0.00466432	0.0051092	0.0188753	0.0149538	-0.00621828	-0.175446	-0.195968	-0.186602	290	311	331	M311I	Q331*
2	2	2	TRUE	19.6667	TRUE	22	42	M	Q	L	*	0.00482181	0.0051092	0.0300774	0.0198153	0.000427975	-0.175446	-0.157793	-0.161269	290	311	331	M311L	Q331*
2	2	2	TRUE	38.3333	TRUE	22	42	M	Q	V	*	0.00513532	0.0051092	0.0216477	0.015872	0.0189647	-0.175446	-0.185237	-0.177675	290	311	331	M311V	Q331*
3	2	2	TRUE	15.6667	TRUE	23	31	N	P	*	A	0.0115509	0.00484385	0.031837	0.0208864	-0.204242	-0.208752	-0.213096	-0.215063	290	312	320	N312*	P320A
3	2	2	TRUE	19.3333	TRUE	23	38	N	Q	*	H	0.0115509	0.00471719	0.0287798	0.019374	-0.204242	-0.19095	-0.248734	-0.227595	290	312	327	N312*	Q327H
3	2	2	TRUE	91.3333	TRUE	23	38	N	Q	D	*	0.00516467	0.00476444	0.0137501	0.0120145	0.0755511	-0.224091	-0.245935	-0.23612	290	312	327	N312D	Q327*
2	2	2	TRUE	37.6667	TRUE	23	38	N	Q	I	*	0.00481809	0.00476444	0.0207491	0.0166207	-0.221913	-0.224091	-0.252754	-0.238507	290	312	327	N312I	Q327*
2	2	2	TRUE	93.3333	TRUE	23	38	N	Q	K	*	0.00485085	0.00476444	0.0137099	0.012091	0.0980245	-0.224091	-0.242606	-0.233031	290	312	327	N312K	Q327*
2	2	2	TRUE	23	TRUE	23	38	N	Q	S	*	0.00514271	0.00476444	0.0277167	0.0184473	-0.0251804	-0.224091	-0.20141	-0.210768	290	312	327	N312S	Q327*
2	2	2	TRUE	34.3333	TRUE	23	38	N	Q	T	*	0.00505936	0.00476444	0.0218971	0.0167695	-0.0794335	-0.224091	-0.226504	-0.221398	290	312	327	N312T	Q327*
2	2	2	TRUE	38	TRUE	23	38	N	Q	Y	*	0.00484947	0.00476444	0.0207887	0.0157783	-0.200771	-0.224091	-0.26647	-0.246702	290	312	327	N312Y	Q327*
3	2	2	TRUE	20	TRUE	23	42	N	Q	*	P	0.0115509	0.00569437	0.0292402	0.0232015	-0.204242	0.169937	-0.229249	-0.214516	290	312	331	N312*	Q331P
2	2	2	TRUE	14.3333	TRUE	23	42	N	Q	H	*	0.00503675	0.0051092	0.0348304	0.0216173	-0.0249124	-0.175446	-0.206417	-0.187211	290	312	331	N312H	Q331*
2	2	2	TRUE	38	TRUE	23	42	N	Q	K	*	0.00485085	0.0051092	0.0220707	0.0186591	0.0980245	-0.175446	-0.167512	-0.165967	290	312	331	N312K	Q331*
2	2	2	TRUE	14	TRUE	23	42	N	Q	T	*	0.00505936	0.0051092	0.0387702	0.0222885	-0.0794335	-0.175446	-0.119974	-0.162084	290	312	331	N312T	Q331*
2	2	2	TRUE	26	TRUE	23	42	N	Q	Y	*	0.00484947	0.0051092	0.0257969	0.0194259	-0.200771	-0.175446	-0.193514	-0.203923	290	312	331	N312Y	Q331*
3	2	2	TRUE	36.3333	TRUE	24	30	F	N	L	*	0.00478847	0.0202549	0.0225309	0.0184603	0.059694	-0.174038	-0.145352	-0.154888	290	313	319	F313L	N319*
3	2	2	TRUE	14.3333	TRUE	24	33	F	M	*	R	0.0146701	0.0058384	0.0345674	0.0270895	-0.192769	0.227701	-0.210502	-0.201252	290	313	322	F313*	M322R
2	2	2	TRUE	28.6667	TRUE	24	38	F	Q	I	*	0.00533813	0.00476444	0.0238124	0.0171868	0.0614198	-0.224091	-0.230854	-0.218746	290	313	327	F313I	Q327*
2	2	2	TRUE	43.6667	TRUE	24	38	F	Q	L	*	0.00478847	0.00476444	0.0195157	0.0154779	0.059694	-0.224091	-0.233242	-0.222426	290	313	327	F313L	Q327*
2	2	2	TRUE	10.3333	TRUE	24	38	F	Q	S	*	0.00591164	0.00476444	0.0395474	0.025374	0.143635	-0.224091	-0.205722	-0.190897	290	313	327	F313S	Q327*
2	2	2	TRUE	34.6667	TRUE	24	38	F	Q	V	*	0.00540315	0.00476444	0.0215912	0.0170858	0.101021	-0.224091	-0.222667	-0.211168	290	313	327	F313V	Q327*
3	2	2	TRUE	10.6667	TRUE	24	41	F	L	*	V	0.0146701	0.00504256	0.0386187	0.0233346	-0.192769	0.0103452	-0.195888	-0.186455	290	313	330	F313*	L330V
2	2	2	TRUE	44	TRUE	24	42	F	Q	L	*	0.00478847	0.0051092	0.0202285	0.0169242	0.059694	-0.175446	-0.175163	-0.168591	290	313	331	F313L	Q331*
2	2	2	TRUE	12	TRUE	24	42	F	Q	V	*	0.00540315	0.0051092	0.0410159	0.0310324	0.101021	-0.175446	-0.0823819	-0.108559	290	313	331	F313V	Q331*
3	2	2	TRUE	19.3333	TRUE	25	37	G	A	*	D	0.0382545	0.00563757	0.0329913	0.0271887	-0.0728161	0.257464	-0.14107	-0.111791	290	314	326	G314*	A326D
2	2	2	TRUE	19	TRUE	25	38	G	Q	A	*	0.00508215	0.00476444	0.0290895	0.0187215	-0.091836	-0.224091	-0.259037	-0.233066	290	314	327	G314A	Q327*
2	2	2	TRUE	45.6667	TRUE	25	38	G	Q	C	*	0.00489469	0.00476444	0.0190968	0.0154301	-0.17048	-0.224091	-0.228383	-0.22507	290	314	327	G314C	Q327*
3	2	2	TRUE	88.6667	TRUE	25	38	G	Q	D	*	0.00494569	0.00476444	0.0140925	0.0124011	0.117313	-0.224091	-0.223519	-0.217726	290	314	327	G314D	Q327*
2	2	2	TRUE	28.3333	TRUE	25	38	G	Q	R	*	0.00536654	0.00476444	0.0243555	0.0185248	0.060268	-0.224091	-0.210839	-0.209102	290	314	327	G314R	Q327*
2	2	2	TRUE	31	TRUE	25	38	G	Q	S	*	0.00482472	0.00476444	0.0239192	0.0176735	0.00647633	-0.224091	-0.170532	-0.191846	290	314	327	G314S	Q327*
2	2	2	TRUE	32	TRUE	25	38	G	Q	V	*	0.00483229	0.00476444	0.0235985	0.0183086	-0.214018	-0.224091	-0.183268	-0.197952	290	314	327	G314V	Q327*
2	2	2	TRUE	21	TRUE	25	42	G	Q	C	*	0.00489469	0.0051092	0.0296828	0.0207671	-0.17048	-0.175446	-0.158016	-0.185501	290	314	331	G314C	Q331*
2	2	2	TRUE	11	TRUE	25	42	G	Q	D	*	0.00494569	0.0051092	0.0406439	0.0260829	0.117313	-0.175446	-0.176855	-0.175635	290	314	331	G314D	Q331*
2	2	2	TRUE	51	TRUE	25	42	G	Q	S	*	0.00482472	0.0051092	0.0190257	0.0156487	0.00647633	-0.175446	-0.188382	-0.181077	290	314	331	G314S	Q331*
2	2	2	TRUE	77.6667	TRUE	26	38	A	Q	E	*	0.00520062	0.00476444	0.0150165	0.0129874	0.134851	-0.224091	-0.232634	-0.226138	290	315	327	A315E	Q327*
2	2	2	TRUE	46.3333	TRUE	26	38	A	Q	G	*	0.00497469	0.00476444	0.0201202	0.0157729	0.0224388	-0.224091	-0.192539	-0.200341	290	315	327	A315G	Q327*
2	2	2	TRUE	40.6667	TRUE	26	38	A	Q	P	*	0.00524171	0.00476444	0.0204304	0.0152882	-0.0143373	-0.224091	-0.235728	-0.226247	290	315	327	A315P	Q327*
2	2	2	TRUE	27	TRUE	26	38	A	Q	S	*	0.00508673	0.00476444	0.0253181	0.0173157	0.0332119	-0.224091	-0.231351	-0.21988	290	315	327	A315S	Q327*
2	2	2	TRUE	96.6667	TRUE	26	38	A	Q	T	*	0.00481951	0.00476444	0.0137647	0.012421	0.0236352	-0.224091	-0.205655	-0.206653	290	315	327	A315T	Q327*
2	2	2	TRUE	98.3333	TRUE	26	38	A	Q	V	*	0.00481242	0.00476444	0.0132933	0.011804	-0.0970473	-0.224091	-0.25576	-0.248093	290	315	327	A315V	Q327*
2	2	2	TRUE	25.6667	TRUE	26	42	A	Q	P	*	0.00524171	0.0051092	0.0269329	0.0190154	-0.0143373	-0.175446	-0.140977	-0.153326	290	315	331	A315P	Q331*
2	2	2	TRUE	17.6667	TRUE	26	42	A	Q	S	*	0.00508673	0.0051092	0.0344788	0.0229198	0.0332119	-0.175446	-0.0816074	-0.122405	290	315	331	A315S	Q331*
2	2	2	TRUE	53.3333	TRUE	26	42	A	Q	T	*	0.00481951	0.0051092	0.0186249	0.0158214	0.0236352	-0.175446	-0.186491	-0.179735	290	315	331	A315T	Q331*
2	2	2	TRUE	67	TRUE	26	42	A	Q	V	*	0.00481242	0.0051092	0.0164991	0.014811	-0.0970473	-0.175446	-0.193003	-0.194767	290	315	331	A315V	Q331*
3	2	2	TRUE	14.6667	TRUE	27	36	F	A	*	T	0.0151728	0.00467063	0.0335942	0.0222911	-0.127153	-0.0644077	-0.201126	-0.180619	290	316	325	F316*	A325T
3	2	2	TRUE	17.3333	TRUE	27	38	F	Q	*	*	0.0151728	0.00476444	0.0316269	0.0203499	-0.127153	-0.224091	-0.19953	-0.210254	290	316	327	F316*	Q327*
2	2	2	TRUE	15.3333	TRUE	27	38	F	Q	C	*	0.0056153	0.00476444	0.0347032	0.0242229	0.108361	-0.224091	-0.166294	-0.186352	290	316	327	F316C	Q327*
2	2	2	TRUE	17	TRUE	27	38	F	Q	I	*	0.00538667	0.00476444	0.0322989	0.0204204	0.0450344	-0.224091	-0.188645	-0.201892	290	316	327	F316I	Q327*
2	2	2	TRUE	42.6667	TRUE	27	38	F	Q	L	*	0.00477604	0.00476444	0.0201261	0.0161416	0.0672023	-0.224091	-0.20907	-0.206035	290	316	327	F316L	Q327*
2	2	2	TRUE	51.3333	TRUE	27	38	F	Q	V	*	0.00547919	0.00476444	0.0181112	0.0146022	0.0979564	-0.224091	-0.241474	-0.228153	290	316	327	F316V	Q327*
2	2	2	TRUE	45.6667	TRUE	27	38	F	Q	Y	*	0.00538156	0.00476444	0.0189138	0.0147858	0.0757379	-0.224091	-0.247602	-0.231329	290	316	327	F316Y	Q327*
3	2	2	TRUE	23.3333	TRUE	27	41	F	L	L	*	0.00477604	0.0272077	0.0262632	0.0181766	0.0672023	-0.220884	-0.233796	-0.205025	290	316	330	F316L	L330*
2	2	2	TRUE	21.3333	TRUE	27	42	F	Q	I	*	0.00538667	0.0051092	0.0280598	0.0197901	0.0450344	-0.175446	-0.210512	-0.187026	290	316	331	F316I	Q331*
2	2	2	TRUE	83.6667	TRUE	28	38	S	Q	C	*	0.00490343	0.00476444	0.014724	0.0127338	-0.098807	-0.224091	-0.206616	-0.207861	290	317	327	S317C	Q327*
2	2	2	TRUE	52	TRUE	28	38	S	Q	G	*	0.0050401	0.00476444	0.0182033	0.0147457	-0.00865701	-0.224091	-0.22375	-0.219792	290	317	327	S317G	Q327*
2	2	2	TRUE	11.6667	TRUE	28	38	S	Q	I	*	0.00490826	0.00476444	0.0362563	0.0206811	-0.163705	-0.224091	-0.297282	-0.244497	290	317	327	S317I	Q327*
2	2	2	TRUE	61.3333	TRUE	28	38	S	Q	N	*	0.00484451	0.00476444	0.0168845	0.0139984	0.0203407	-0.224091	-0.225549	-0.220859	290	317	327	S317N	Q327*
2	2	2	TRUE	53	TRUE	28	38	S	Q	R	*	0.0047555	0.00476444	0.018512	0.0154924	0.0448021	-0.224091	-0.184156	-0.191001	290	317	327	S317R	Q327*
2	2	2	TRUE	22	TRUE	28	38	S	Q	T	*	0.00524985	0.00476444	0.0265759	0.0170711	-0.0132673	-0.224091	-0.281996	-0.24282	290	317	327	S317T	Q327*
2	2	2	TRUE	13.3333	TRUE	28	42	S	Q	I	*	0.00490826	0.0051092	0.0376853	0.0237148	-0.163705	-0.175446	-0.16097	-0.193187	290	317	331	S317I	Q331*
2	2	2	TRUE	42.6667	TRUE	28	42	S	Q	N	*	0.00484451	0.0051092	0.020593	0.015892	0.0203407	-0.175446	-0.170542	-0.16486	290	317	331	S317N	Q331*
2	2	2	TRUE	34.3333	TRUE	28	42	S	Q	R	*	0.0047555	0.0051092	0.0240039	0.018545	0.0448021	-0.175446	-0.129361	-0.151607	290	317	331	S317R	Q331*
2	2	2	TRUE	14.6667	TRUE	28	42	S	Q	T	*	0.00524985	0.0051092	0.0354702	0.0198423	-0.0132673	-0.175446	-0.17242	-0.169695	290	317	331	S317T	Q331*
2	2	2	TRUE	15	TRUE	29	38	I	Q	F	*	0.00503928	0.00476444	0.0361539	0.0220639	-0.000465866	-0.224091	-0.136344	-0.19175	290	318	327	I318F	Q327*
2	2	2	TRUE	26.6667	TRUE	29	38	I	Q	L	*	0.00521325	0.00476444	0.0258173	0.0184146	0.0267432	-0.224091	-0.162439	-0.187848	290	318	327	I318L	Q327*
2	2	2	TRUE	16.6667	TRUE	29	38	I	Q	M	*	0.00535479	0.00476444	0.0315676	0.0201016	0.0595058	-0.224091	-0.217452	-0.206733	290	318	327	I318M	Q327*
2	2	2	TRUE	10.3333	TRUE	29	38	I	Q	N	*	0.00602318	0.00476444	0.0455062	0.0348281	0.166131	-0.224091	-0.0958363	-0.141306	290	318	327	I318N	Q327*
2	2	2	TRUE	33.6667	TRUE	29	38	I	Q	S	*	0.00563667	0.00476444	0.0215964	0.0166073	0.171592	-0.224091	-0.263252	-0.236927	290	318	327	I318S	Q327*
2	2	2	TRUE	20.6667	TRUE	29	38	I	Q	T	*	0.00584887	0.00476444	0.0290213	0.0200831	0.15215	-0.224091	-0.219287	-0.2103	290	318	327	I318T	Q327*
2	2	2	TRUE	16.3333	TRUE	29	38	I	Q	V	*	0.0052425	0.00476444	0.0325629	0.0218721	0.054177	-0.224091	-0.178492	-0.19289	290	318	327	I318V	Q327*
2	2	2	TRUE	21	TRUE	29	42	I	Q	V	*	0.0052425	0.0051092	0.0289857	0.0194911	0.054177	-0.175446	-0.200197	-0.177439	290	318	331	I318V	Q331*
3	2	2	TRUE	17.6667	TRUE	30	38	N	Q	*	E	0.0202549	0.00535147	0.0340872	0.0295586	-0.174038	0.187569	-0.147924	-0.152017	290	319	327	N319*	Q327E
2	2	2	TRUE	77	TRUE	30	38	N	Q	D	*	0.00532875	0.00476444	0.0150376	0.0131294	0.1082	-0.224091	-0.23512	-0.226513	290	319	327	N319D	Q327*
2	2	2	TRUE	12.6667	TRUE	30	38	N	Q	H	*	0.00510143	0.00476444	0.0351554	0.0202312	-0.0753214	-0.224091	-0.240572	-0.220598	290	319	327	N319H	Q327*
2	2	2	TRUE	50.6667	TRUE	30	38	N	Q	I	*	0.00482923	0.00476444	0.018135	0.0151782	-0.221435	-0.224091	-0.22701	-0.222827	290	319	327	N319I	Q327*
2	2	2	TRUE	20	TRUE	30	38	N	Q	K	*	0.00514947	0.00476444	0.0302735	0.0236294	0.152514	-0.224091	-0.162177	-0.171989	290	319	327	N319K	Q327*
2	2	2	TRUE	25.6667	TRUE	30	38	N	Q	S	*	0.00506184	0.00476444	0.0261564	0.0178156	-0.0152037	-0.224091	-0.209936	-0.212831	290	319	327	N319S	Q327*
2	2	2	TRUE	25.3333	TRUE	30	38	N	Q	T	*	0.00518489	0.00476444	0.024318	0.01529	-0.0393357	-0.224091	-0.305758	-0.260397	290	319	327	N319T	Q327*
2	2	2	TRUE	12	TRUE	30	42	N	Q	H	*	0.00510143	0.0051092	0.0396216	0.0239372	-0.0753214	-0.175446	-0.179671	-0.190689	290	319	331	N319H	Q331*
2	2	2	TRUE	29.3333	TRUE	30	42	N	Q	I	*	0.00482923	0.0051092	0.0238612	0.0179557	-0.221435	-0.175446	-0.228783	-0.220072	290	319	331	N319I	Q331*
2	2	2	TRUE	47	TRUE	30	42	N	Q	K	*	0.00514947	0.0051092	0.0197444	0.0164964	0.152514	-0.175446	-0.181833	-0.187307	290	319	331	N319K	Q331*
2	2	2	TRUE	20.3333	TRUE	30	42	N	Q	S	*	0.00506184	0.0051092	0.0284532	0.0186707	-0.0152037	-0.175446	-0.217593	-0.189216	290	319	331	N319S	Q331*
2	2	2	TRUE	22.6667	TRUE	30	42	N	Q	T	*	0.00518489	0.0051092	0.0273868	0.0187616	-0.0393357	-0.175446	-0.220749	-0.199658	290	319	331	N319T	Q331*
2	2	2	TRUE	24.6667	TRUE	30	42	N	Q	Y	*	0.00486944	0.0051092	0.0259276	0.0185416	-0.178544	-0.175446	-0.231336	-0.224903	290	319	331	N319Y	Q331*
3	2	2	TRUE	22.3333	TRUE	31	32	P	A	*	P	0.0132517	0.0053719	0.0299771	0.0231563	-0.131651	0.0474634	-0.149353	-0.160322	290	320	321	P320*	A321P
3	2	2	TRUE	17	TRUE	31	35	P	A	*	T	0.0132517	0.00473086	0.0323029	0.0244532	-0.131651	0.0733044	-0.186364	-0.176401	290	320	324	P320*	A324T
2	2	2	TRUE	36	TRUE	31	38	P	Q	A	*	0.00484385	0.00476444	0.0215788	0.0165956	-0.208752	-0.224091	-0.231931	-0.225275	290	320	327	P320A	Q327*
2	2	2	TRUE	16.6667	TRUE	31	38	P	Q	L	*	0.00487308	0.00476444	0.0305372	0.0192531	-0.213514	-0.224091	-0.27074	-0.240839	290	320	327	P320L	Q327*
2	2	2	TRUE	45	TRUE	31	38	P	Q	Q	*	0.00496148	0.00476444	0.0195231	0.0160301	-0.189007	-0.224091	-0.202494	-0.207853	290	320	327	P320Q	Q327*
2	2	2	TRUE	46.6667	TRUE	31	38	P	Q	R	*	0.00490367	0.00476444	0.0189068	0.0154123	-0.158454	-0.224091	-0.224391	-0.221545	290	320	327	P320R	Q327*
2	2	2	TRUE	35.3333	TRUE	31	38	P	Q	S	*	0.00481121	0.00476444	0.0221451	0.0169081	-0.180769	-0.224091	-0.233546	-0.22621	290	320	327	P320S	Q327*
3	2	2	TRUE	19.6667	TRUE	31	38	P	Q	T	*	0.00489624	0.00476444	0.0284778	0.0193361	-0.180871	-0.224091	-0.245921	-0.230943	290	320	327	P320T	Q327*
4	2	2	TRUE	20.6667	TRUE	31	40	P	A	K	*	0.0210104	0.0195604	0.0278813	0.0189258	-0.178128	-0.211808	-0.225078	-0.22111	290	320	329	P320K	A329*
2	2	2	TRUE	16	TRUE	31	42	P	Q	A	*	0.00484385	0.0051092	0.0321657	0.0209714	-0.208752	-0.175446	-0.210777	-0.211323	290	320	331	P320A	Q331*
2	2	2	TRUE	16.3333	TRUE	31	42	P	Q	R	*	0.00490367	0.0051092	0.0337151	0.0227016	-0.158454	-0.175446	-0.168699	-0.192513	290	320	331	P320R	Q331*
2	2	2	TRUE	10.6667	TRUE	31	42	P	Q	S	*	0.00481121	0.0051092	0.0391463	0.0229067	-0.180769	-0.175446	-0.224807	-0.212168	290	320	331	P320S	Q331*
2	2	2	TRUE	19.6667	TRUE	31	42	P	Q	T	*	0.00489624	0.0051092	0.0303084	0.0213033	-0.180871	-0.175446	-0.185084	-0.199856	290	320	331	P320T	Q331*
2	2	2	TRUE	55.6667	TRUE	32	38	A	Q	D	*	0.00550589	0.00476444	0.0178456	0.0152826	0.159134	-0.224091	-0.212171	-0.207178	290	321	327	A321D	Q327*
3	2	2	TRUE	75	TRUE	32	38	A	Q	G	*	0.00508746	0.00476444	0.0152623	0.0130664	0.0378999	-0.224091	-0.217722	-0.216124	290	321	327	A321G	Q327*
2	2	2	TRUE	21.6667	TRUE	32	38	A	Q	P	*	0.0053719	0.00476444	0.0287767	0.0201402	0.0474634	-0.224091	-0.171681	-0.191348	290	321	327	A321P	Q327*
2	2	2	TRUE	26.3333	TRUE	32	38	A	Q	S	*	0.00513318	0.00476444	0.0255398	0.0192348	0.0816198	-0.224091	-0.202453	-0.200943	290	321	327	A321S	Q327*
2	2	2	TRUE	116.667	TRUE	32	38	A	Q	T	*	0.00483144	0.00476444	0.0124981	0.0114248	0.0425577	-0.224091	-0.221503	-0.218477	290	321	327	A321T	Q327*
2	2	2	TRUE	29.3333	TRUE	32	38	A	Q	V	*	0.00486176	0.00476444	0.0242685	0.0175901	-0.0904288	-0.224091	-0.20293	-0.210752	290	321	327	A321V	Q327*
3	2	2	TRUE	17.3333	TRUE	32	39	A	A	T	*	0.00483144	0.01458	0.0306878	0.0187584	0.0425577	-0.269082	-0.230112	-0.221105	290	321	328	A321T	A328*
2	2	2	TRUE	10.3333	TRUE	32	42	A	Q	D	*	0.00550589	0.0051092	0.0411261	0.0275215	0.159134	-0.175446	-0.18478	-0.171815	290	321	331	A321D	Q331*
2	2	2	TRUE	22.3333	TRUE	32	42	A	Q	G	*	0.00508746	0.0051092	0.0290658	0.0200749	0.0378999	-0.175446	-0.141109	-0.151335	290	321	331	A321G	Q331*
2	2	2	TRUE	20.6667	TRUE	32	42	A	Q	S	*	0.00513318	0.0051092	0.0303493	0.0231689	0.0816198	-0.175446	-0.136331	-0.145863	290	321	331	A321S	Q331*
2	2	2	TRUE	38.3333	TRUE	32	42	A	Q	T	*	0.00483144	0.0051092	0.0222524	0.0170086	0.0425577	-0.175446	-0.147717	-0.152733	290	321	331	A321T	Q331*
2	2	2	TRUE	13	TRUE	32	42	A	Q	V	*	0.00486176	0.0051092	0.038363	0.0240482	-0.0904288	-0.175446	-0.151451	-0.173966	290	321	331	A321V	Q331*
3	2	2	TRUE	176.667	TRUE	33	38	M	Q	I	*	0.00464881	0.00476444	0.0105895	0.0100439	-0.03643	-0.224091	-0.227511	-0.225381	290	322	327	M322I	Q327*
2	2	2	TRUE	62.6667	TRUE	33	38	M	Q	K	*	0.00611287	0.00476444	0.0166432	0.0146934	0.242122	-0.224091	-0.236214	-0.226262	290	322	327	M322K	Q327*
2	2	2	TRUE	28.3333	TRUE	33	38	M	Q	L	*	0.00485204	0.00476444	0.0246524	0.017979	-0.0341771	-0.224091	-0.187193	-0.199503	290	322	327	M322L	Q327*
2	2	2	TRUE	51.6667	TRUE	33	38	M	Q	R	*	0.0058384	0.00476444	0.0186919	0.01712	0.227701	-0.224091	-0.170705	-0.172332	290	322	327	M322R	Q327*
2	2	2	TRUE	27.3333	TRUE	33	38	M	Q	T	*	0.00587185	0.00476444	0.0251468	0.0192826	0.16374	-0.224091	-0.211323	-0.206946	290	322	327	M322T	Q327*
2	2	2	TRUE	29	TRUE	33	38	M	Q	V	*	0.00522403	0.00476444	0.0244671	0.0170053	0.0097992	-0.224091	-0.204969	-0.20922	290	322	327	M322V	Q327*
2	2	2	TRUE	39	TRUE	33	42	M	Q	I	*	0.00464881	0.0051092	0.0229353	0.0187646	-0.03643	-0.175446	-0.0981739	-0.126773	290	322	331	M322I	Q331*
2	2	2	TRUE	16	TRUE	33	42	M	Q	K	*	0.00611287	0.0051092	0.0327796	0.0264051	0.242122	-0.175446	-0.162529	-0.160231	290	322	331	M322K	Q331*
2	2	2	TRUE	25	TRUE	33	42	M	Q	L	*	0.00485204	0.0051092	0.0264123	0.0178453	-0.0341771	-0.175446	-0.181328	-0.175476	290	322	331	M322L	Q331*
2	2	2	TRUE	21.6667	TRUE	33	42	M	Q	R	*	0.0058384	0.0051092	0.0282251	0.0234277	0.227701	-0.175446	-0.186441	-0.178264	290	322	331	M322R	Q331*
2	2	2	TRUE	35.3333	TRUE	33	42	M	Q	T	*	0.00587185	0.0051092	0.0237147	0.0198355	0.16374	-0.175446	-0.136795	-0.147799	290	322	331	M322T	Q331*
3	2	2	TRUE	89.6667	TRUE	34	38	M	Q	I	*	0.00466314	0.00476444	0.0145444	0.0125318	-0.0298596	-0.224091	-0.19639	-0.20064	290	323	327	M323I	Q327*
2	2	2	TRUE	15.6667	TRUE	34	38	M	Q	K	*	0.00604206	0.00476444	0.0342314	0.0270224	0.245771	-0.224091	-0.166197	-0.175587	290	323	327	M323K	Q327*
2	2	2	TRUE	96.6667	TRUE	34	38	M	Q	L	*	0.00479234	0.00476444	0.0137285	0.0121828	-0.0325216	-0.224091	-0.217709	-0.217844	290	323	327	M323L	Q327*
2	2	2	TRUE	30	TRUE	34	38	M	Q	R	*	0.00597268	0.00476444	0.023833	0.0197036	0.225654	-0.224091	-0.196578	-0.193993	290	323	327	M323R	Q327*
3	2	2	TRUE	47.3333	TRUE	34	38	M	Q	T	*	0.0060209	0.00476444	0.0189997	0.0162567	0.20275	-0.224091	-0.228575	-0.21763	290	323	327	M323T	Q327*
2	2	2	TRUE	56.6667	TRUE	34	38	M	Q	V	*	0.00512543	0.00476444	0.0174336	0.014233	-0.0283432	-0.224091	-0.21207	-0.212149	290	323	327	M323V	Q327*
2	2	2	TRUE	43.3333	TRUE	34	42	M	Q	I	*	0.00466314	0.0051092	0.0208896	0.0159232	-0.0298596	-0.175446	-0.165795	-0.169127	290	323	331	M323I	Q331*
2	2	2	TRUE	34	TRUE	34	42	M	Q	L	*	0.00479234	0.0051092	0.0238816	0.0175874	-0.0325216	-0.175446	-0.125137	-0.142079	290	323	331	M323L	Q331*
2	2	2	TRUE	22.6667	TRUE	34	42	M	Q	T	*	0.0060209	0.0051092	0.0289822	0.0238422	0.20275	-0.175446	-0.157271	-0.160281	290	323	331	M323T	Q331*
2	2	2	TRUE	26.3333	TRUE	35	38	A	Q	D	*	0.00541554	0.00476444	0.0251204	0.0196923	0.193546	-0.224091	-0.211955	-0.204704	290	324	327	A324D	Q327*
3	2	2	TRUE	31.3333	TRUE	35	38	A	Q	G	*	0.00497102	0.00476444	0.0231252	0.0163216	0.0333208	-0.224091	-0.249426	-0.235067	290	324	327	A324G	Q327*
3	2	2	TRUE	33.6667	TRUE	35	38	A	Q	I	*	0.0125577	0.00476444	0.0217206	0.0162808	-0.170212	-0.224091	-0.29547	-0.263059	290	324	327	A324I	Q327*
2	2	2	TRUE	36.6667	TRUE	35	38	A	Q	P	*	0.00553683	0.00476444	0.0211338	0.0165794	0.159505	-0.224091	-0.228925	-0.215981	290	324	327	A324P	Q327*
2	2	2	TRUE	79.3333	TRUE	35	38	A	Q	S	*	0.00509827	0.00476444	0.014633	0.0127215	0.111194	-0.224091	-0.253437	-0.24076	290	324	327	A324S	Q327*
2	2	2	TRUE	152	TRUE	35	38	A	Q	T	*	0.00473086	0.00476444	0.0108743	0.00982344	0.0733044	-0.224091	-0.278704	-0.266764	290	324	327	A324T	Q327*
2	2	2	TRUE	70	TRUE	35	38	A	Q	V	*	0.00476725	0.00476444	0.0152298	0.0126627	-0.175999	-0.224091	-0.294889	-0.275412	290	324	327	A324V	Q327*
2	2	2	TRUE	39.6667	TRUE	35	42	A	Q	D	*	0.00541554	0.0051092	0.0205949	0.0174259	0.193546	-0.175446	-0.223913	-0.210235	290	324	331	A324D	Q331*
2	2	2	TRUE	33.3333	TRUE	35	42	A	Q	G	*	0.00497102	0.0051092	0.0220107	0.0162519	0.0333208	-0.175446	-0.251764	-0.220356	290	324	331	A324G	Q331*
2	2	2	TRUE	18.3333	TRUE	35	42	A	Q	S	*	0.00509827	0.0051092	0.03156	0.0248098	0.111194	-0.175446	-0.15047	-0.149783	290	324	331	A324S	Q331*
2	2	2	TRUE	132.667	TRUE	35	42	A	Q	T	*	0.00473086	0.0051092	0.0120528	0.0113115	0.0733044	-0.175446	-0.197268	-0.193531	290	324	331	A324T	Q331*
2	2	2	TRUE	53.6667	TRUE	35	42	A	Q	V	*	0.00476725	0.0051092	0.0171934	0.014453	-0.175999	-0.175446	-0.281254	-0.261463	290	324	331	A324V	Q331*
2	2	2	TRUE	54.3333	TRUE	36	38	A	Q	D	*	0.00534134	0.00476444	0.0180007	0.0156145	0.19203	-0.224091	-0.220395	-0.212425	290	325	327	A325D	Q327*
3	2	2	TRUE	26.3333	TRUE	36	38	A	Q	G	*	0.00493581	0.00476444	0.0252976	0.0175413	0.00786826	-0.224091	-0.207031	-0.209535	290	325	327	A325G	Q327*
2	2	2	TRUE	49.3333	TRUE	36	38	A	Q	P	*	0.00544713	0.00476444	0.0190045	0.0159957	0.146528	-0.224091	-0.213368	-0.206867	290	325	327	A325P	Q327*
2	2	2	TRUE	51.3333	TRUE	36	38	A	Q	S	*	0.00499681	0.00476444	0.0180859	0.0141272	0.0347525	-0.224091	-0.263262	-0.245163	290	325	327	A325S	Q327*
2	2	2	TRUE	159	TRUE	36	38	A	Q	T	*	0.00467063	0.00476444	0.0108589	0.00982534	-0.0644077	-0.224091	-0.266564	-0.25881	290	325	327	A325T	Q327*
2	2	2	TRUE	42.6667	TRUE	36	38	A	Q	V	*	0.0047458	0.00476444	0.019554	0.0154296	-0.167343	-0.224091	-0.26005	-0.24583	290	325	327	A325V	Q327*
2	2	2	TRUE	61.6667	TRUE	36	42	A	Q	G	*	0.00493581	0.0051092	0.0166864	0.0142736	0.00786826	-0.175446	-0.232364	-0.215584	290	325	331	A325G	Q331*
2	2	2	TRUE	55.3333	TRUE	36	42	A	Q	S	*	0.00499681	0.0051092	0.0173498	0.0138812	0.0347525	-0.175446	-0.227049	-0.211337	290	325	331	A325S	Q331*
2	2	2	TRUE	59.6667	TRUE	36	42	A	Q	T	*	0.00467063	0.0051092	0.0173707	0.0144292	-0.0644077	-0.175446	-0.199538	-0.200593	290	325	331	A325T	Q331*
2	2	2	TRUE	40	TRUE	36	42	A	Q	V	*	0.0047458	0.0051092	0.0196647	0.0156833	-0.167343	-0.175446	-0.281612	-0.257372	290	325	331	A325V	Q331*
2	2	2	TRUE	67.3333	TRUE	37	38	A	Q	D	*	0.00563757	0.00476444	0.0173709	0.0163873	0.257464	-0.224091	-0.147057	-0.151994	290	326	327	A326D	Q327*
2	2	2	TRUE	13.6667	TRUE	37	38	A	Q	G	*	0.00499067	0.00476444	0.036318	0.0215891	0.0181843	-0.224091	-0.142731	-0.190996	290	326	327	A326G	Q327*
2	2	2	TRUE	74.3333	TRUE	37	38	A	Q	P	*	0.0055685	0.00476444	0.0155609	0.0139336	0.167411	-0.224091	-0.196688	-0.1957	290	326	327	A326P	Q327*
3	2	2	TRUE	83	TRUE	37	38	A	Q	S	*	0.00501637	0.00476444	0.0148504	0.0137208	0.113267	-0.224091	-0.184293	-0.18525	290	326	327	A326S	Q327*
2	2	2	TRUE	160	TRUE	37	38	A	Q	T	*	0.00470235	0.00476444	0.0110066	0.0102576	0.055289	-0.224091	-0.220606	-0.218771	290	326	327	A326T	Q327*
2	2	2	TRUE	22	TRUE	37	38	A	Q	V	*	0.00479393	0.00476444	0.0303371	0.0213017	-0.0859163	-0.224091	-0.102625	-0.165221	290	326	327	A326V	Q327*
2	2	2	TRUE	18	TRUE	37	42	A	Q	D	*	0.00563757	0.0051092	0.0330797	0.0264352	0.257464	-0.175446	-0.136713	-0.144337	290	326	331	A326D	Q331*
2	2	2	TRUE	19	TRUE	37	42	A	Q	S	*	0.00501637	0.0051092	0.0309527	0.0234577	0.113267	-0.175446	-0.176326	-0.164197	290	326	331	A326S	Q331*
2	2	2	TRUE	36	TRUE	37	42	A	Q	T	*	0.00470235	0.0051092	0.0226569	0.0187422	0.055289	-0.175446	-0.151812	-0.149254	290	326	331	A326T	Q331*
3	2	2	TRUE	19.6667	TRUE	37	42	A	Q	V	*	0.00479393	0.0051092	0.0301103	0.0203631	-0.0859163	-0.175446	-0.20617	-0.196219	290	326	331	A326V	Q331*
2	2	2	TRUE	72.3333	TRUE	38	39	Q	A	*	E	0.00476444	0.00531117	0.0150718	0.0137205	-0.224091	0.173379	-0.279499	-0.265499	290	327	328	Q327*	A328E
2	2	2	TRUE	75.3333	TRUE	38	39	Q	A	*	G	0.00476444	0.00497136	0.0150282	0.0121186	-0.224091	-0.000317269	-0.269761	-0.256406	290	327	328	Q327*	A328G
2	2	2	TRUE	42	TRUE	38	39	Q	A	*	P	0.00476444	0.00555154	0.0202498	0.0177877	-0.224091	0.186937	-0.218407	-0.212973	290	327	328	Q327*	A328P
2	2	2	TRUE	46	TRUE	38	39	Q	A	*	S	0.00476444	0.00503456	0.018353	0.0137904	-0.224091	0.0620974	-0.306316	-0.272535	290	327	328	Q327*	A328S
3	2	2	TRUE	138	TRUE	38	39	Q	A	*	T	0.00476444	0.00469026	0.0115052	0.0104051	-0.224091	-0.00977138	-0.26406	-0.254777	290	327	328	Q327*	A328T
2	2	2	TRUE	76	TRUE	38	39	Q	A	*	V	0.00476444	0.00473615	0.0152407	0.0134568	-0.224091	-0.228685	-0.229821	-0.226728	290	327	328	Q327*	A328V
2	2	2	TRUE	32.6667	TRUE	38	40	Q	A	*	E	0.00476444	0.00555939	0.0218074	0.0185398	-0.224091	0.237047	-0.2984	-0.27421	290	327	329	Q327*	A329E
2	2	2	TRUE	47.3333	TRUE	38	40	Q	A	*	G	0.00476444	0.00509452	0.0190173	0.0157618	-0.224091	0.106704	-0.230577	-0.219284	290	327	329	Q327*	A329G
2	2	2	TRUE	43	TRUE	38	40	Q	A	*	P	0.00476444	0.00571768	0.0192067	0.0165991	-0.224091	0.178956	-0.274467	-0.255014	290	327	329	Q327*	A329P
3	2	2	TRUE	68.3333	TRUE	38	40	Q	A	*	S	0.00476444	0.00487536	0.0157342	0.0127258	-0.224091	-0.0316124	-0.261957	-0.247415	290	327	329	Q327*	A329S
3	2	2	TRUE	156.333	TRUE	38	40	Q	A	*	T	0.00476444	0.00465195	0.0108654	0.0102747	-0.224091	-0.152295	-0.262259	-0.256042	290	327	329	Q327*	A329T
2	2	2	TRUE	87.3333	TRUE	38	40	Q	A	*	V	0.00476444	0.00477281	0.0141961	0.0126634	-0.224091	-0.168369	-0.230119	-0.22576	290	327	329	Q327*	A329V
2	2	2	TRUE	11	TRUE	38	41	Q	L	*	I	0.00476444	0.00510295	0.0401689	0.0244216	-0.224091	-0.0258952	-0.172226	-0.18957	290	327	330	Q327*	L330I
2	2	2	TRUE	26	TRUE	38	41	Q	L	*	Q	0.00476444	0.00605814	0.0254989	0.0214004	-0.224091	0.199446	-0.196624	-0.192988	290	327	330	Q327*	L330Q
2	2	2	TRUE	33.3333	TRUE	38	41	Q	L	*	R	0.00476444	0.0057442	0.0227699	0.0204293	-0.224091	0.220117	-0.194869	-0.192871	290	327	330	Q327*	L330R
2	2	2	TRUE	74.6667	TRUE	38	41	Q	L	*	V	0.00476444	0.00504256	0.0151436	0.0130984	-0.224091	0.0103452	-0.252702	-0.237805	290	327	330	Q327*	L330V
2	2	2	TRUE	14	TRUE	38	42	Q	Q	*	*	0.00476444	0.0051092	0.0345888	0.0217879	-0.224091	-0.175446	-0.210301	-0.210872	290	327	331	Q327*	Q331*
2	2	2	TRUE	34	TRUE	38	42	Q	Q	*	E	0.00476444	0.00570965	0.0222837	0.0178633	-0.224091	0.151361	-0.231656	-0.21699	290	327	331	Q327*	Q331E
2	2	2	TRUE	33.6667	TRUE	38	42	Q	Q	*	H	0.00476444	0.00493034	0.0224718	0.016491	-0.224091	-0.0115633	-0.213724	-0.216234	290	327	331	Q327*	Q331H
2	2	2	TRUE	28.6667	TRUE	38	42	Q	Q	*	L	0.00476444	0.0049095	0.0242398	0.0184962	-0.224091	-0.213443	-0.203453	-0.207487	290	327	331	Q327*	Q331L
2	2	2	TRUE	80	TRUE	38	42	Q	Q	*	P	0.00476444	0.00569437	0.0144588	0.0131418	-0.224091	0.169937	-0.287553	-0.272838	290	327	331	Q327*	Q331P
3	2	2	TRUE	30.6667	TRUE	38	42	Q	Q	*	R	0.00476444	0.00527511	0.0227883	0.0155235	-0.224091	0.057147	-0.292508	-0.254983	290	327	331	Q327*	Q331R
2	2	2	TRUE	44.6667	TRUE	38	42	Q	Q	E	*	0.00535147	0.0051092	0.019632	0.016912	0.187569	-0.175446	-0.207571	-0.201898	290	327	331	Q327E	Q331*
2	2	2	TRUE	49.3333	TRUE	38	42	Q	Q	H	*	0.00471719	0.0051092	0.0195572	0.0167498	-0.19095	-0.175446	-0.185531	-0.192912	290	327	331	Q327H	Q331*
2	2	2	TRUE	18	TRUE	38	42	Q	Q	K	*	0.0053754	0.0051092	0.0328015	0.0242345	0.16296	-0.175446	-0.13276	-0.150124	290	327	331	Q327K	Q331*
2	2	2	TRUE	11.6667	TRUE	38	42	Q	Q	L	*	0.00474461	0.0051092	0.0387944	0.0232326	-0.221644	-0.175446	-0.209451	-0.211113	290	327	331	Q327L	Q331*
2	2	2	TRUE	35.3333	TRUE	38	42	Q	Q	R	*	0.0050986	0.0051092	0.0215886	0.0173701	0.0963137	-0.175446	-0.21772	-0.19946	290	327	331	Q327R	Q331*
3	2	2	TRUE	21.3333	TRUE	38	42	Q	Q	Y	*	0.0153761	0.0051092	0.0276029	0.01977	-0.197728	-0.175446	-0.230995	-0.221142	290	327	331	Q327Y	Q331*
3	2	2	TRUE	27	TRUE	39	40	A	A	T	*	0.00469026	0.0195604	0.0240859	0.0169918	-0.00977138	-0.211808	-0.240419	-0.224403	290	328	329	A328T	A329*
3	2	2	TRUE	15	TRUE	39	40	A	A	V	*	0.00473615	0.0195604	0.0335326	0.0220961	-0.228685	-0.211808	-0.221278	-0.218918	290	328	329	A328V	A329*
2	2	2	TRUE	28.3333	TRUE	39	42	A	Q	E	*	0.00531117	0.0051092	0.0250594	0.0213348	0.173379	-0.175446	-0.165956	-0.160722	290	328	331	A328E	Q331*
2	2	2	TRUE	42.3333	TRUE	39	42	A	Q	G	*	0.00497136	0.0051092	0.0201253	0.0158141	-0.000317269	-0.175446	-0.195708	-0.187929	290	328	331	A328G	Q331*
2	2	2	TRUE	47.6667	TRUE	39	42	A	Q	T	*	0.00469026	0.0051092	0.0197144	0.0168951	-0.00977138	-0.175446	-0.175236	-0.178228	290	328	331	A328T	Q331*
3	2	2	TRUE	47	TRUE	39	42	A	Q	V	*	0.00473615	0.0051092	0.0189438	0.015341	-0.228685	-0.175446	-0.225447	-0.220419	290	328	331	A328V	Q331*
2	2	2	TRUE	17	TRUE	40	42	A	Q	E	*	0.00555939	0.0051092	0.0327589	0.0253766	0.237047	-0.175446	-0.178526	-0.178258	290	329	331	A329E	Q331*
2	2	2	TRUE	19.3333	TRUE	40	42	A	Q	P	*	0.00571768	0.0051092	0.0315199	0.0270556	0.178956	-0.175446	-0.130265	-0.13863	290	329	331	A329P	Q331*
2	2	2	TRUE	18.6667	TRUE	40	42	A	Q	S	*	0.00487536	0.0051092	0.0309217	0.0216296	-0.0316124	-0.175446	-0.170652	-0.174601	290	329	331	A329S	Q331*
2	2	2	TRUE	59.3333	TRUE	40	42	A	Q	T	*	0.00465195	0.0051092	0.0175445	0.0156281	-0.152295	-0.175446	-0.167966	-0.178118	290	329	331	A329T	Q331*
2	2	2	TRUE	63	TRUE	40	42	A	Q	V	*	0.00477281	0.0051092	0.0168539	0.0146595	-0.168369	-0.175446	-0.222039	-0.219052	290	329	331	A329V	Q331*
2	2	2	TRUE	23.6667	TRUE	41	42	L	Q	I	*	0.00510295	0.0051092	0.0295512	0.0188614	-0.0258952	-0.175446	-0.151503	-0.186907	290	330	331	L330I	Q331*
2	2	2	TRUE	37.3333	TRUE	41	42	L	Q	P	*	0.0060401	0.0051092	0.0210873	0.0181317	0.200627	-0.175446	-0.207572	-0.196811	290	330	331	L330P	Q331*
2	2	2	TRUE	24.6667	TRUE	41	42	L	Q	Q	*	0.00605814	0.0051092	0.0265887	0.021238	0.199446	-0.175446	-0.180083	-0.183183	290	330	331	L330Q	Q331*
2	2	2	TRUE	20.6667	TRUE	41	42	L	Q	R	*	0.0057442	0.0051092	0.0296078	0.0249442	0.220117	-0.175446	-0.185582	-0.176366	290	330	331	L330R	Q331*
2	2	2	TRUE	41.6667	TRUE	41	42	L	Q	V	*	0.00504256	0.0051092	0.0203635	0.0160155	0.0103452	-0.175446	-0.21742	-0.198473	290	330	331	L330V	Q331*
2	2	2	TRUE	75.6667	TRUE	1	3	S	W	C	*	0.00791008	0.00713203	0.0218583	0.0200687	-0.142619	-0.198958	-0.246887	-0.230968	332	332	334	S332C	W334*
3	2	2	TRUE	15	TRUE	1	3	S	W	F	*	0.0329015	0.00713203	0.0557996	0.0373678	-0.128777	-0.198958	-0.0644477	-0.112602	332	332	334	S332F	W334*
2	2	2	TRUE	74.6667	TRUE	1	3	S	W	G	*	0.00808945	0.00713203	0.0241606	0.0222779	0.037623	-0.198958	-0.190729	-0.183283	332	332	334	S332G	W334*
2	2	2	TRUE	130.333	TRUE	1	3	S	W	I	*	0.00726873	0.00713203	0.0176848	0.0165808	-0.138627	-0.198958	-0.239705	-0.230362	332	332	334	S332I	W334*
2	2	2	TRUE	75.3333	TRUE	1	3	S	W	N	*	0.00777937	0.00713203	0.0246056	0.0232602	0.0583222	-0.198958	-0.170023	-0.164562	332	332	334	S332N	W334*
2	2	2	TRUE	202	TRUE	1	3	S	W	R	*	0.00717229	0.00713203	0.015416	0.015059	0.10582	-0.198958	-0.218025	-0.213987	332	332	334	S332R	W334*
2	2	2	TRUE	36.3333	TRUE	1	3	S	W	T	*	0.00807144	0.00713203	0.0306205	0.0251959	-0.116302	-0.198958	-0.262362	-0.230947	332	332	334	S332T	W334*
2	2	2	TRUE	23.3333	TRUE	1	9	S	L	C	*	0.00791008	0.00731652	0.0388509	0.0303306	-0.142619	-0.243969	-0.160645	-0.158633	332	332	340	S332C	L340*
2	2	2	TRUE	28	TRUE	1	9	S	L	G	*	0.00808945	0.00731652	0.0314044	0.0267411	0.037623	-0.243969	-0.25614	-0.232146	332	332	340	S332G	L340*
2	2	2	TRUE	74	TRUE	1	9	S	L	I	*	0.00726873	0.00731652	0.021847	0.019945	-0.138627	-0.243969	-0.26231	-0.243506	332	332	340	S332I	L340*
2	2	2	TRUE	35.3333	TRUE	1	9	S	L	N	*	0.00777937	0.00731652	0.0325799	0.0280687	0.0583222	-0.243969	-0.231109	-0.209871	332	332	340	S332N	L340*
2	2	2	TRUE	92	TRUE	1	9	S	L	R	*	0.00717229	0.00731652	0.021199	0.0200969	0.10582	-0.243969	-0.198418	-0.194383	332	332	340	S332R	L340*
2	2	2	TRUE	21	TRUE	1	9	S	L	T	*	0.00807144	0.00731652	0.0371311	0.0288037	-0.116302	-0.243969	-0.233885	-0.203205	332	332	340	S332T	L340*
2	2	2	TRUE	35.3333	TRUE	1	12	S	Q	C	*	0.00791008	0.00759932	0.0322359	0.0266967	-0.142619	-0.253905	-0.197712	-0.18584	332	332	343	S332C	Q343*
2	2	2	TRUE	26.3333	TRUE	1	12	S	Q	G	*	0.00808945	0.00759932	0.0361772	0.0325092	0.037623	-0.253905	-0.151211	-0.144069	332	332	343	S332G	Q343*
2	2	2	TRUE	30	TRUE	1	12	S	Q	I	*	0.00726873	0.00759932	0.0354874	0.0272345	-0.138627	-0.253905	-0.264973	-0.226443	332	332	343	S332I	Q343*
3	2	2	TRUE	37.3333	TRUE	1	12	S	Q	N	*	0.00777937	0.00759932	0.0345562	0.0312222	0.0583222	-0.253905	-0.156365	-0.156434	332	332	343	S332N	Q343*
2	2	2	TRUE	101.333	TRUE	1	12	S	Q	R	*	0.00717229	0.00759932	0.0191041	0.0180392	0.10582	-0.253905	-0.285122	-0.272221	332	332	343	S332R	Q343*
2	2	2	TRUE	17.3333	TRUE	1	13	S	Q	C	*	0.00791008	0.00758304	0.0425211	0.0294619	-0.142619	-0.25146	-0.293333	-0.231942	332	332	344	S332C	Q344*
2	2	2	TRUE	14	TRUE	1	13	S	Q	G	*	0.00808945	0.00758304	0.0596411	0.0442951	0.037623	-0.25146	-0.162205	-0.140766	332	332	344	S332G	Q344*
2	2	2	TRUE	40.3333	TRUE	1	13	S	Q	I	*	0.00726873	0.00758304	0.0288929	0.022725	-0.138627	-0.25146	-0.297796	-0.26165	332	332	344	S332I	Q344*
2	2	2	TRUE	43.6667	TRUE	1	13	S	Q	N	*	0.00777937	0.00758304	0.0275355	0.0243467	0.0583222	-0.25146	-0.244407	-0.225209	332	332	344	S332N	Q344*
2	2	2	TRUE	93.6667	TRUE	1	13	S	Q	R	*	0.00717229	0.00758304	0.0199238	0.01882	0.10582	-0.25146	-0.259533	-0.248041	332	332	344	S332R	Q344*
2	2	2	TRUE	23.6667	TRUE	1	13	S	Q	T	*	0.00807144	0.00758304	0.0350547	0.0249458	-0.116302	-0.25146	-0.312422	-0.264304	332	332	344	S332T	Q344*
2	2	2	TRUE	16.6667	TRUE	1	15	S	Q	C	*	0.00791008	0.0077285	0.0438535	0.0260692	-0.142619	-0.208048	-0.341376	-0.265861	332	332	346	S332C	Q346*
2	2	2	TRUE	16.6667	TRUE	1	15	S	Q	G	*	0.00808945	0.0077285	0.0466202	0.0358678	0.037623	-0.208048	-0.226349	-0.187529	332	332	346	S332G	Q346*
2	2	2	TRUE	31.3333	TRUE	1	15	S	Q	I	*	0.00726873	0.0077285	0.0351451	0.0272208	-0.138627	-0.208048	-0.216666	-0.200625	332	332	346	S332I	Q346*
2	2	2	TRUE	25	TRUE	1	15	S	Q	N	*	0.00777937	0.0077285	0.0404901	0.0347593	0.0583222	-0.208048	-0.151293	-0.152277	332	332	346	S332N	Q346*
2	2	2	TRUE	89.6667	TRUE	1	15	S	Q	R	*	0.00717229	0.0077285	0.0208189	0.0197115	0.10582	-0.208048	-0.21481	-0.207836	332	332	346	S332R	Q346*
2	2	2	TRUE	70.6667	TRUE	1	16	S	S	C	*	0.00791008	0.00716735	0.0217636	0.0198696	-0.142619	-0.185074	-0.266779	-0.246798	332	332	347	S332C	S347*
2	2	2	TRUE	48.3333	TRUE	1	16	S	S	G	*	0.00808945	0.00716735	0.0300004	0.0267711	0.037623	-0.185074	-0.19807	-0.185444	332	332	347	S332G	S347*
2	2	2	TRUE	91.3333	TRUE	1	16	S	S	I	*	0.00726873	0.00716735	0.0214277	0.0195466	-0.138627	-0.185074	-0.209276	-0.200237	332	332	347	S332I	S347*
2	2	2	TRUE	61.3333	TRUE	1	16	S	S	N	*	0.00777937	0.00716735	0.0276723	0.0265582	0.0583222	-0.185074	-0.125125	-0.121546	332	332	347	S332N	S347*
2	2	2	TRUE	135.667	TRUE	1	16	S	S	R	*	0.00717229	0.00716735	0.0171596	0.0165493	0.10582	-0.185074	-0.225819	-0.2196	332	332	347	S332R	S347*
2	2	2	TRUE	56	TRUE	1	16	S	S	T	*	0.00807144	0.00716735	0.0263829	0.0231549	-0.116302	-0.185074	-0.21111	-0.197262	332	332	347	S332T	S347*
2	2	2	TRUE	14	TRUE	1	19	S	S	G	*	0.00808945	0.0077111	0.0612231	0.0469936	0.037623	-0.18078	-0.0723267	-0.0770718	332	332	350	S332G	S350*
2	2	2	TRUE	49	TRUE	1	19	S	S	I	*	0.00726873	0.0077111	0.0273855	0.0229264	-0.138627	-0.18078	-0.253558	-0.229489	332	332	350	S332I	S350*
2	2	2	TRUE	42.3333	TRUE	1	19	S	S	N	*	0.00777937	0.0077111	0.0315867	0.029508	0.0583222	-0.18078	-0.134915	-0.132083	332	332	350	S332N	S350*
2	2	2	TRUE	95	TRUE	1	19	S	S	R	*	0.00717229	0.0077111	0.0205395	0.0200335	0.10582	-0.18078	-0.165575	-0.161381	332	332	350	S332R	S350*
2	2	2	TRUE	20.6667	TRUE	1	23	S	Q	C	*	0.00791008	0.00774368	0.0479065	0.0333982	-0.142619	-0.160079	-0.0588943	-0.108867	332	332	354	S332C	Q354*
2	2	2	TRUE	10	TRUE	1	23	S	Q	G	*	0.00808945	0.00774368	0.0569919	0.0390977	0.037623	-0.160079	-0.252426	-0.178294	332	332	354	S332G	Q354*
2	2	2	TRUE	28.3333	TRUE	1	23	S	Q	I	*	0.00726873	0.00774368	0.0350151	0.0271979	-0.138627	-0.160079	-0.215706	-0.192065	332	332	354	S332I	Q354*
2	2	2	TRUE	16.6667	TRUE	1	23	S	Q	N	*	0.00777937	0.00774368	0.0513337	0.0424722	0.0583222	-0.160079	-0.0800344	-0.0669435	332	332	354	S332N	Q354*
2	2	2	TRUE	61.3333	TRUE	1	23	S	Q	R	*	0.00717229	0.00774368	0.0246164	0.023074	0.10582	-0.160079	-0.183886	-0.172825	332	332	354	S332R	Q354*
2	2	2	TRUE	13.3333	TRUE	1	23	S	Q	T	*	0.00807144	0.00774368	0.0542279	0.029819	-0.116302	-0.160079	-0.260769	-0.226876	332	332	354	S332T	Q354*
2	2	2	TRUE	14.6667	TRUE	1	25	S	Q	C	*	0.00791008	0.00782386	0.0442278	0.030967	-0.142619	-0.134235	-0.169605	-0.164873	332	332	356	S332C	Q356*
2	2	2	TRUE	21	TRUE	1	25	S	Q	G	*	0.00808945	0.00782386	0.0386828	0.0332625	0.037623	-0.134235	-0.160176	-0.132027	332	332	356	S332G	Q356*
2	2	2	TRUE	30.3333	TRUE	1	25	S	Q	I	*	0.00726873	0.00782386	0.0325227	0.026456	-0.138627	-0.134235	-0.192215	-0.175973	332	332	356	S332I	Q356*
2	2	2	TRUE	12	TRUE	1	25	S	Q	N	*	0.00777937	0.00782386	0.0628282	0.0446672	0.0583222	-0.134235	0.0204101	0.000465662	332	332	356	S332N	Q356*
2	2	2	TRUE	28.3333	TRUE	1	25	S	Q	R	*	0.00717229	0.00782386	0.0411606	0.0379977	0.10582	-0.134235	-0.0481208	-0.0293132	332	332	356	S332R	Q356*
2	2	2	TRUE	14	TRUE	1	29	S	Q	C	*	0.00791008	0.00783091	0.0510818	0.0336265	-0.142619	-0.111953	-0.114227	-0.132367	332	332	360	S332C	Q360*
2	2	2	TRUE	18.3333	TRUE	1	29	S	Q	G	*	0.00808945	0.00783091	0.0480052	0.0370671	0.037623	-0.111953	-0.0719679	-0.048898	332	332	360	S332G	Q360*
2	2	2	TRUE	42	TRUE	1	29	S	Q	I	*	0.00726873	0.00783091	0.0295714	0.024998	-0.138627	-0.111953	-0.158878	-0.154122	332	332	360	S332I	Q360*
2	2	2	TRUE	39.3333	TRUE	1	29	S	Q	N	*	0.00777937	0.00783091	0.0297577	0.0275818	0.0583222	-0.111953	-0.105805	-0.086669	332	332	360	S332N	Q360*
2	2	2	TRUE	84	TRUE	1	29	S	Q	R	*	0.00717229	0.00783091	0.0246356	0.0233388	0.10582	-0.111953	-0.0162696	-0.00805838	332	332	360	S332R	Q360*
3	2	2	TRUE	30	TRUE	1	31	S	E	C	*	0.00791008	0.00766285	0.0336157	0.0266744	-0.142619	-0.123276	-0.129117	-0.138371	332	332	362	S332C	E362*
2	2	2	TRUE	26	TRUE	1	31	S	E	G	*	0.00808945	0.00766285	0.0400496	0.0337093	0.037623	-0.123276	-0.0946471	-0.0747736	332	332	362	S332G	E362*
2	2	2	TRUE	34.3333	TRUE	1	31	S	E	I	*	0.00726873	0.00766285	0.031397	0.02535	-0.138627	-0.123276	-0.217897	-0.1932	332	332	362	S332I	E362*
2	2	2	TRUE	18.6667	TRUE	1	31	S	E	N	*	0.00777937	0.00766285	0.0457513	0.0385504	0.0583222	-0.123276	-0.103007	-0.0716077	332	332	362	S332N	E362*
2	2	2	TRUE	103	TRUE	1	31	S	E	R	*	0.00717229	0.00766285	0.0213484	0.0207739	0.10582	-0.123276	-0.0341645	-0.0268758	332	332	362	S332R	E362*
2	2	2	TRUE	13	TRUE	1	31	S	E	T	*	0.00807144	0.00766285	0.0544869	0.0348646	-0.116302	-0.123276	-0.126459	-0.129701	332	332	362	S332T	E362*
2	2	2	TRUE	16.3333	TRUE	1	34	S	Q	C	*	0.00791008	0.00782392	0.0438037	0.0306544	-0.142619	-0.0926894	-0.160578	-0.152264	332	332	365	S332C	Q365*
2	2	2	TRUE	22	TRUE	1	34	S	Q	G	*	0.00808945	0.00782392	0.0489534	0.0343634	0.037623	-0.0926894	-0.00132703	-0.00223809	332	332	365	S332G	Q365*
2	2	2	TRUE	31.3333	TRUE	1	34	S	Q	I	*	0.00726873	0.00782392	0.0358836	0.0285294	-0.138627	-0.0926894	-0.121193	-0.128295	332	332	365	S332I	Q365*
2	2	2	TRUE	10	TRUE	1	34	S	Q	N	*	0.00777937	0.00782392	0.0613302	0.0400492	0.0583222	-0.0926894	-0.0837383	-0.0303257	332	332	365	S332N	Q365*
2	2	2	TRUE	61.3333	TRUE	1	34	S	Q	R	*	0.00717229	0.00782392	0.0263386	0.0242792	0.10582	-0.0926894	-0.0177859	-0.00535649	332	332	365	S332R	Q365*
2	2	2	TRUE	17	TRUE	1	34	S	Q	T	*	0.00807144	0.00782392	0.0522201	0.0327934	-0.116302	-0.0926894	-0.129037	-0.12676	332	332	365	S332T	Q365*
3	2	2	TRUE	10.6667	TRUE	1	36	S	F	R	*	0.00717229	0.0219562	0.0615952	0.0462771	0.10582	-0.103771	-0.0445818	0.0143491	332	332	367	S332R	F367*
2	2	2	TRUE	30.6667	TRUE	1	39	S	G	C	*	0.00791008	0.00819857	0.0326048	0.0269897	-0.142619	-0.137777	-0.171234	-0.166144	332	332	370	S332C	G370*
2	2	2	TRUE	18	TRUE	1	39	S	G	G	*	0.00808945	0.00819857	0.0460646	0.0387947	0.037623	-0.137777	-0.103477	-0.0839181	332	332	370	S332G	G370*
2	2	2	TRUE	24.3333	TRUE	1	39	S	G	I	*	0.00726873	0.00819857	0.0368852	0.0289574	-0.138627	-0.137777	-0.172943	-0.163266	332	332	370	S332I	G370*
2	2	2	TRUE	18.3333	TRUE	1	39	S	G	N	*	0.00777937	0.00819857	0.0461975	0.0394581	0.0583222	-0.137777	-0.0857348	-0.0655258	332	332	370	S332N	G370*
2	2	2	TRUE	31	TRUE	1	39	S	G	R	*	0.00717229	0.00819857	0.0367801	0.0342439	0.10582	-0.137777	-0.0329227	-0.0200045	332	332	370	S332R	G370*
2	2	2	TRUE	14	TRUE	1	39	S	G	T	*	0.00807144	0.00819857	0.0486125	0.0342104	-0.116302	-0.137777	-0.157396	-0.147343	332	332	370	S332T	G370*
2	2	2	TRUE	48.3333	TRUE	2	3	S	W	C	*	0.00814746	0.00713203	0.0283549	0.0245459	-0.141631	-0.198958	-0.177205	-0.171421	332	333	334	S333C	W334*
3	2	2	TRUE	63	TRUE	2	3	S	W	G	*	0.00789758	0.00713203	0.0258513	0.0244329	0.0239348	-0.198958	-0.155765	-0.151617	332	333	334	S333G	W334*
2	2	2	TRUE	70	TRUE	2	3	S	W	I	*	0.00767658	0.00713203	0.0226387	0.0204188	-0.191108	-0.198958	-0.210537	-0.203336	332	333	334	S333I	W334*
2	2	2	TRUE	87	TRUE	2	3	S	W	N	*	0.00800109	0.00713203	0.0226974	0.0215237	0.0881986	-0.198958	-0.199692	-0.192987	332	333	334	S333N	W334*
2	2	2	TRUE	93.6667	TRUE	2	3	S	W	R	*	0.0073178	0.00713203	0.0207246	0.0194169	0.14764	-0.198958	-0.198545	-0.196232	332	333	334	S333R	W334*
2	2	2	TRUE	20.3333	TRUE	2	3	S	W	T	*	0.00819087	0.00713203	0.0428638	0.0311496	-0.0722125	-0.198958	-0.288024	-0.22647	332	333	334	S333T	W334*
2	2	2	TRUE	13.3333	TRUE	2	9	S	L	C	*	0.00814746	0.00731652	0.0441968	0.0304678	-0.141631	-0.243969	-0.278088	-0.220473	332	333	340	S333C	L340*
2	2	2	TRUE	56	TRUE	2	9	S	L	G	*	0.00789758	0.00731652	0.025187	0.0226525	0.0239348	-0.243969	-0.270208	-0.249112	332	333	340	S333G	L340*
2	2	2	TRUE	26.3333	TRUE	2	9	S	L	I	*	0.00767658	0.00731652	0.0388988	0.0278542	-0.191108	-0.243969	-0.251087	-0.219086	332	333	340	S333I	L340*
2	2	2	TRUE	28.6667	TRUE	2	9	S	L	N	*	0.00800109	0.00731652	0.0314813	0.0267293	0.0881986	-0.243969	-0.30544	-0.269485	332	333	340	S333N	L340*
2	2	2	TRUE	87.3333	TRUE	2	9	S	L	R	*	0.0073178	0.00731652	0.0210285	0.019938	0.14764	-0.243969	-0.190129	-0.189132	332	333	340	S333R	L340*
2	2	2	TRUE	45.3333	TRUE	2	9	S	L	T	*	0.00819087	0.00731652	0.0273895	0.0242881	-0.0722125	-0.243969	-0.200548	-0.18857	332	333	340	S333T	L340*
2	2	2	TRUE	27.6667	TRUE	2	12	S	Q	G	*	0.00789758	0.00759932	0.0360749	0.0317079	0.0239348	-0.253905	-0.121534	-0.130746	332	333	343	S333G	Q343*
2	2	2	TRUE	21.6667	TRUE	2	12	S	Q	I	*	0.00767658	0.00759932	0.044247	0.0276779	-0.191108	-0.253905	-0.322019	-0.249034	332	333	343	S333I	Q343*
2	2	2	TRUE	28	TRUE	2	12	S	Q	N	*	0.00800109	0.00759932	0.0321767	0.0258623	0.0881986	-0.253905	-0.311076	-0.272681	332	333	343	S333N	Q343*
2	2	2	TRUE	55	TRUE	2	12	S	Q	R	*	0.0073178	0.00759932	0.0260341	0.0226255	0.14764	-0.253905	-0.290044	-0.267571	332	333	343	S333R	Q343*
2	2	2	TRUE	14.6667	TRUE	2	12	S	Q	T	*	0.00819087	0.00759932	0.0412851	0.0296855	-0.0722125	-0.253905	-0.294923	-0.243419	332	333	343	S333T	Q343*
2	2	2	TRUE	20.3333	TRUE	2	13	S	Q	C	*	0.00814746	0.00758304	0.0417483	0.0292021	-0.141631	-0.25146	-0.282286	-0.227909	332	333	344	S333C	Q344*
2	2	2	TRUE	36	TRUE	2	13	S	Q	G	*	0.00789758	0.00758304	0.0291211	0.0257501	0.0239348	-0.25146	-0.229529	-0.211389	332	333	344	S333G	Q344*
2	2	2	TRUE	15.3333	TRUE	2	13	S	Q	I	*	0.00767658	0.00758304	0.0448278	0.0306585	-0.191108	-0.25146	-0.250838	-0.208865	332	333	344	S333I	Q344*
2	2	2	TRUE	31.6667	TRUE	2	13	S	Q	N	*	0.00800109	0.00758304	0.0364352	0.0309415	0.0881986	-0.25146	-0.202934	-0.186436	332	333	344	S333N	Q344*
2	2	2	TRUE	85.6667	TRUE	2	13	S	Q	R	*	0.0073178	0.00758304	0.0211958	0.0197415	0.14764	-0.25146	-0.249356	-0.238815	332	333	344	S333R	Q344*
2	2	2	TRUE	12.3333	TRUE	2	15	S	Q	C	*	0.00814746	0.0077285	0.057943	0.0361119	-0.141631	-0.208048	-0.187269	-0.167477	332	333	346	S333C	Q346*
2	2	2	TRUE	19.6667	TRUE	2	15	S	Q	G	*	0.00789758	0.0077285	0.0479474	0.040603	0.0239348	-0.208048	-0.133957	-0.124942	332	333	346	S333G	Q346*
2	2	2	TRUE	18.6667	TRUE	2	15	S	Q	I	*	0.00767658	0.0077285	0.0441439	0.0306168	-0.191108	-0.208048	-0.217052	-0.19277	332	333	346	S333I	Q346*
2	2	2	TRUE	15	TRUE	2	15	S	Q	N	*	0.00800109	0.0077285	0.0456265	0.0378712	0.0881986	-0.208048	-0.194149	-0.166899	332	333	346	S333N	Q346*
2	2	2	TRUE	37.3333	TRUE	2	15	S	Q	R	*	0.0073178	0.0077285	0.031482	0.0281079	0.14764	-0.208048	-0.179825	-0.17657	332	333	346	S333R	Q346*
2	2	2	TRUE	44.6667	TRUE	2	16	S	S	C	*	0.00814746	0.00716735	0.0298585	0.0251394	-0.141631	-0.185074	-0.187796	-0.179922	332	333	347	S333C	S347*
2	2	2	TRUE	53.3333	TRUE	2	16	S	S	G	*	0.00789758	0.00716735	0.0282323	0.026767	0.0239348	-0.185074	-0.108445	-0.107201	332	333	347	S333G	S347*
2	2	2	TRUE	34.3333	TRUE	2	16	S	S	I	*	0.00767658	0.00716735	0.0308434	0.024316	-0.191108	-0.185074	-0.280079	-0.243931	332	333	347	S333I	S347*
2	2	2	TRUE	37	TRUE	2	16	S	S	N	*	0.00800109	0.00716735	0.0357507	0.0333581	0.0881986	-0.185074	-0.0719782	-0.0679392	332	333	347	S333N	S347*
2	2	2	TRUE	97.6667	TRUE	2	16	S	S	R	*	0.0073178	0.00716735	0.0215359	0.0207692	0.14764	-0.185074	-0.171595	-0.166493	332	333	347	S333R	S347*
2	2	2	TRUE	28.6667	TRUE	2	16	S	S	T	*	0.00819087	0.00716735	0.0373351	0.0297482	-0.0722125	-0.185074	-0.21899	-0.190395	332	333	347	S333T	S347*
2	2	2	TRUE	20.6667	TRUE	2	19	S	S	C	*	0.00814746	0.0077111	0.0458211	0.0329294	-0.141631	-0.18078	-0.159499	-0.15907	332	333	350	S333C	S350*
2	2	2	TRUE	10.6667	TRUE	2	19	S	S	G	*	0.00789758	0.0077111	0.0641638	0.048612	0.0239348	-0.18078	-0.00760951	-0.0424627	332	333	350	S333G	S350*
2	2	2	TRUE	21	TRUE	2	19	S	S	I	*	0.00767658	0.0077111	0.0356536	0.0273741	-0.191108	-0.18078	-0.231456	-0.206954	332	333	350	S333I	S350*
2	2	2	TRUE	24.3333	TRUE	2	19	S	S	N	*	0.00800109	0.0077111	0.0386179	0.0355934	0.0881986	-0.18078	-0.141184	-0.129021	332	333	350	S333N	S350*
2	2	2	TRUE	49.6667	TRUE	2	19	S	S	R	*	0.0073178	0.0077111	0.0307238	0.0301138	0.14764	-0.18078	-0.1256	-0.116997	332	333	350	S333R	S350*
2	2	2	TRUE	14	TRUE	2	19	S	S	T	*	0.00819087	0.0077111	0.0581992	0.0372493	-0.0722125	-0.18078	-0.185384	-0.169141	332	333	350	S333T	S350*
2	2	2	TRUE	19.3333	TRUE	2	23	S	Q	C	*	0.00814746	0.00774368	0.0443045	0.031852	-0.141631	-0.160079	-0.101972	-0.12724	332	333	354	S333C	Q354*
2	2	2	TRUE	24.6667	TRUE	2	23	S	Q	G	*	0.00789758	0.00774368	0.0447996	0.0362181	0.0239348	-0.160079	-0.0395898	-0.0527588	332	333	354	S333G	Q354*
2	2	2	TRUE	18	TRUE	2	23	S	Q	I	*	0.00767658	0.00774368	0.0430387	0.0300725	-0.191108	-0.160079	-0.206999	-0.193709	332	333	354	S333I	Q354*
2	2	2	TRUE	18.3333	TRUE	2	23	S	Q	N	*	0.00800109	0.00774368	0.0433784	0.0352226	0.0881986	-0.160079	-0.169338	-0.140936	332	333	354	S333N	Q354*
2	2	2	TRUE	25.6667	TRUE	2	23	S	Q	R	*	0.0073178	0.00774368	0.0389049	0.0371556	0.14764	-0.160079	-0.12198	-0.104058	332	333	354	S333R	Q354*
2	2	2	TRUE	14	TRUE	2	25	S	Q	G	*	0.00789758	0.00782386	0.0489085	0.0354088	0.0239348	-0.134235	-0.214112	-0.161	332	333	356	S333G	Q356*
2	2	2	TRUE	31	TRUE	2	25	S	Q	I	*	0.00767658	0.00782386	0.0394386	0.0296248	-0.191108	-0.134235	-0.0997233	-0.134739	332	333	356	S333I	Q356*
2	2	2	TRUE	31.6667	TRUE	2	25	S	Q	N	*	0.00800109	0.00782386	0.0386214	0.035096	0.0881986	-0.134235	-0.0179232	-0.00842762	332	333	356	S333N	Q356*
2	2	2	TRUE	44.3333	TRUE	2	25	S	Q	R	*	0.0073178	0.00782386	0.0278554	0.0269516	0.14764	-0.134235	-0.0927224	-0.0815807	332	333	356	S333R	Q356*
2	2	2	TRUE	26	TRUE	2	25	S	Q	T	*	0.00819087	0.00782386	0.0396149	0.0308714	-0.0722125	-0.134235	-0.109735	-0.109721	332	333	356	S333T	Q356*
2	2	2	TRUE	14	TRUE	2	29	S	Q	I	*	0.00767658	0.00783091	0.046365	0.0299605	-0.191108	-0.111953	-0.249168	-0.206898	332	333	360	S333I	Q360*
2	2	2	TRUE	24	TRUE	2	29	S	Q	N	*	0.00800109	0.00783091	0.0403296	0.0359745	0.0881986	-0.111953	-0.0608389	-0.0365004	332	333	360	S333N	Q360*
2	2	2	TRUE	34.3333	TRUE	2	29	S	Q	R	*	0.0073178	0.00783091	0.0375532	0.0354389	0.14764	-0.111953	-0.028665	-0.00481247	332	333	360	S333R	Q360*
2	2	2	TRUE	16.3333	TRUE	2	29	S	Q	T	*	0.00819087	0.00783091	0.0599302	0.0374413	-0.0722125	-0.111953	0.0242633	-0.0561586	332	333	360	S333T	Q360*
2	2	2	TRUE	18.6667	TRUE	2	31	S	E	G	*	0.00789758	0.00766285	0.0493543	0.0380105	0.0239348	-0.123276	-0.123235	-0.0918719	332	333	362	S333G	E362*
2	2	2	TRUE	30	TRUE	2	31	S	E	I	*	0.00767658	0.00766285	0.0354427	0.0270163	-0.191108	-0.123276	-0.210957	-0.194799	332	333	362	S333I	E362*
2	2	2	TRUE	49	TRUE	2	31	S	E	N	*	0.00800109	0.00766285	0.032164	0.0291383	0.0881986	-0.123276	0.0273023	0.0282123	332	333	362	S333N	E362*
2	2	2	TRUE	75.3333	TRUE	2	31	S	E	R	*	0.0073178	0.00766285	0.0243873	0.0236747	0.14764	-0.123276	-0.0190854	-0.0102281	332	333	362	S333R	E362*
2	2	2	TRUE	12.6667	TRUE	2	34	S	Q	C	*	0.00814746	0.00782392	0.0508448	0.032526	-0.141631	-0.0926894	-0.177537	-0.155341	332	333	365	S333C	Q365*
2	2	2	TRUE	32.3333	TRUE	2	34	S	Q	G	*	0.00789758	0.00782392	0.0358398	0.0286291	0.0239348	-0.0926894	-0.0282309	-0.0233557	332	333	365	S333G	Q365*
2	2	2	TRUE	25	TRUE	2	34	S	Q	I	*	0.00767658	0.00782392	0.0412248	0.0298302	-0.191108	-0.0926894	-0.127383	-0.151672	332	333	365	S333I	Q365*
2	2	2	TRUE	25.3333	TRUE	2	34	S	Q	N	*	0.00800109	0.00782392	0.0512774	0.0371	0.0881986	-0.0926894	0.0839983	0.0667643	332	333	365	S333N	Q365*
2	2	2	TRUE	34	TRUE	2	34	S	Q	R	*	0.0073178	0.00782392	0.0397124	0.0345928	0.14764	-0.0926894	0.059619	0.0773383	332	333	365	S333R	Q365*
3	2	2	TRUE	19.6667	TRUE	2	34	S	Q	T	*	0.00819087	0.00782392	0.0487201	0.0328606	-0.0722125	-0.0926894	-0.0407579	-0.0683823	332	333	365	S333T	Q365*
2	2	2	TRUE	32.6667	TRUE	2	39	S	G	G	*	0.00789758	0.00819857	0.0435056	0.0341308	0.0239348	-0.137777	0.0366079	0.00196835	332	333	370	S333G	G370*
2	2	2	TRUE	47.3333	TRUE	2	39	S	G	N	*	0.00800109	0.00819857	0.0279404	0.0267251	0.0881986	-0.137777	-0.0736019	-0.0626458	332	333	370	S333N	G370*
2	2	2	TRUE	40.6667	TRUE	2	39	S	G	R	*	0.0073178	0.00819857	0.0316627	0.0309342	0.14764	-0.137777	-0.00931015	0.0021704	332	333	370	S333R	G370*
2	2	2	TRUE	17.6667	TRUE	2	39	S	G	T	*	0.00819087	0.00819857	0.0455469	0.0344443	-0.0722125	-0.137777	-0.16911	-0.143417	332	333	370	S333T	G370*
2	2	2	TRUE	34.3333	TRUE	3	4	W	G	*	A	0.00713203	0.0080133	0.0296547	0.0244482	-0.198958	-0.179572	-0.211446	-0.201079	332	334	335	W334*	G335A
2	2	2	TRUE	62	TRUE	3	4	W	G	*	C	0.00713203	0.00779703	0.0242213	0.0213205	-0.198958	-0.178796	-0.20856	-0.203545	332	334	335	W334*	G335C
2	2	2	TRUE	62.6667	TRUE	3	4	W	G	*	D	0.00713203	0.00791548	0.0247713	0.0224577	-0.198958	0.0693173	-0.170307	-0.171394	332	334	335	W334*	G335D
2	2	2	TRUE	14.3333	TRUE	3	4	W	G	*	R	0.00713203	0.00825793	0.055049	0.0336558	-0.198958	-0.0259621	-0.145711	-0.167504	332	334	335	W334*	G335R
3	2	2	TRUE	115.667	TRUE	3	4	W	G	*	S	0.00713203	0.00777863	0.0189684	0.0177809	-0.198958	-0.0617456	-0.182892	-0.181836	332	334	335	W334*	G335S
2	2	2	TRUE	68.3333	TRUE	3	4	W	G	*	V	0.00713203	0.00774929	0.0229682	0.020598	-0.198958	-0.186809	-0.182464	-0.180409	332	334	335	W334*	G335V
2	2	2	TRUE	149.667	TRUE	3	5	W	M	*	I	0.00713203	0.00716999	0.0171153	0.0160553	-0.198958	-0.0773977	-0.214614	-0.210022	332	334	336	W334*	M336I
2	2	2	TRUE	51.3333	TRUE	3	5	W	M	*	K	0.00713203	0.00865017	0.0255901	0.0225205	-0.198958	0.184828	-0.218078	-0.206297	332	334	336	W334*	M336K
2	2	2	TRUE	135	TRUE	3	5	W	M	*	L	0.00713203	0.00706374	0.0184336	0.0173558	-0.198958	-0.0445736	-0.188251	-0.186717	332	334	336	W334*	M336L
2	2	2	TRUE	79.3333	TRUE	3	5	W	M	*	R	0.00713203	0.00835758	0.0232619	0.0218016	-0.198958	0.171776	-0.158481	-0.159516	332	334	336	W334*	M336R
2	2	2	TRUE	63.3333	TRUE	3	5	W	M	*	T	0.00713203	0.00866894	0.0237565	0.0211044	-0.198958	0.154057	-0.218398	-0.209219	332	334	336	W334*	M336T
3	2	2	TRUE	68.6667	TRUE	3	5	W	M	*	V	0.00713203	0.00800134	0.0239268	0.0212321	-0.198958	0.00777584	-0.179037	-0.179932	332	334	336	W334*	M336V
2	2	2	TRUE	178.667	TRUE	3	6	W	M	*	I	0.00713203	0.00716292	0.0161093	0.0154524	-0.198958	-0.0672061	-0.192834	-0.190865	332	334	337	W334*	M337I
2	2	2	TRUE	32.6667	TRUE	3	6	W	M	*	K	0.00713203	0.00866929	0.0343358	0.0287086	-0.198958	0.171059	-0.165648	-0.165611	332	334	337	W334*	M337K
2	2	2	TRUE	78	TRUE	3	6	W	M	*	L	0.00713203	0.00743605	0.0220255	0.0200746	-0.198958	-0.068292	-0.164115	-0.166403	332	334	337	W334*	M337L
2	2	2	TRUE	56.3333	TRUE	3	6	W	M	*	R	0.00713203	0.00855524	0.0264142	0.0233914	-0.198958	0.168612	-0.178463	-0.176025	332	334	337	W334*	M337R
2	2	2	TRUE	36.6667	TRUE	3	6	W	M	*	T	0.00713203	0.00894728	0.0334078	0.0296986	-0.198958	0.149686	-0.121006	-0.129829	332	334	337	W334*	M337T
2	2	2	TRUE	44.3333	TRUE	3	6	W	M	*	V	0.00713203	0.00820333	0.0296264	0.0251612	-0.198958	0.00354982	-0.144505	-0.154789	332	334	337	W334*	M337V
2	2	2	TRUE	48.3333	TRUE	3	7	W	G	*	A	0.00713203	0.00810625	0.0281925	0.0238069	-0.198958	-0.136389	-0.179579	-0.179604	332	334	338	W334*	G338A
2	2	2	TRUE	33.6667	TRUE	3	7	W	G	*	C	0.00713203	0.0078591	0.0329583	0.0246744	-0.198958	-0.201814	-0.280182	-0.24145	332	334	338	W334*	G338C
2	2	2	TRUE	77.3333	TRUE	3	7	W	G	*	D	0.00713203	0.00781698	0.0235618	0.0217211	-0.198958	0.112593	-0.158472	-0.159951	332	334	338	W334*	G338D
2	2	2	TRUE	33.6667	TRUE	3	7	W	G	*	R	0.00713203	0.00852967	0.0316778	0.0253779	-0.198958	-0.0399345	-0.203589	-0.195527	332	334	338	W334*	G338R
2	2	2	TRUE	91	TRUE	3	7	W	G	*	S	0.00713203	0.00764052	0.0212917	0.019499	-0.198958	-0.0632926	-0.176656	-0.176415	332	334	338	W334*	G338S
2	2	2	TRUE	46.3333	TRUE	3	7	W	G	*	V	0.00713203	0.00775437	0.0297764	0.0245811	-0.198958	-0.198665	-0.20906	-0.197695	332	334	338	W334*	G338V
2	2	2	TRUE	97.3333	TRUE	3	8	W	M	*	I	0.00713203	0.00717465	0.0208344	0.0190466	-0.198958	-0.0397964	-0.197695	-0.19409	332	334	339	W334*	M339I
2	2	2	TRUE	23	TRUE	3	8	W	M	*	K	0.00713203	0.00866537	0.0440556	0.0367486	-0.198958	0.175762	-0.110283	-0.124019	332	334	339	W334*	M339K
2	2	2	TRUE	64	TRUE	3	8	W	M	*	L	0.00713203	0.00735246	0.0250396	0.021493	-0.198958	-0.0400032	-0.220262	-0.209292	332	334	339	W334*	M339L
2	2	2	TRUE	71.3333	TRUE	3	8	W	M	*	R	0.00713203	0.00830708	0.0231376	0.0209923	-0.198958	0.137877	-0.192357	-0.187758	332	334	339	W334*	M339R
2	2	2	TRUE	37.6667	TRUE	3	8	W	M	*	T	0.00713203	0.00879438	0.0277813	0.0231672	-0.198958	0.139081	-0.242318	-0.224441	332	334	339	W334*	M339T
2	2	2	TRUE	54	TRUE	3	8	W	M	*	V	0.00713203	0.00814417	0.0265136	0.02235	-0.198958	0.0309735	-0.239705	-0.222952	332	334	339	W334*	M339V
2	2	2	TRUE	85.6667	TRUE	3	9	W	L	*	*	0.00713203	0.00731652	0.020843	0.0188688	-0.198958	-0.243969	-0.19432	-0.193288	332	334	340	W334*	L340*
2	2	2	TRUE	125	TRUE	3	9	W	L	*	F	0.00713203	0.0073338	0.0181026	0.0167605	-0.198958	-0.1153	-0.210428	-0.206211	332	334	340	W334*	L340F
2	2	2	TRUE	53.3333	TRUE	3	9	W	L	*	I	0.00713203	0.0083529	0.0267841	0.023049	-0.198958	-0.00125188	-0.187927	-0.186024	332	334	340	W334*	L340I
2	2	2	TRUE	30.3333	TRUE	3	9	W	L	*	S	0.00713203	0.00868692	0.03014	0.0245634	-0.198958	0.147684	-0.24844	-0.224496	332	334	340	W334*	L340S
2	2	2	TRUE	77.3333	TRUE	3	9	W	L	*	V	0.00713203	0.00836379	0.0213745	0.0192843	-0.198958	0.0569885	-0.236862	-0.226056	332	334	340	W334*	L340V
2	2	2	TRUE	51.6667	TRUE	3	9	W	L	C	*	0.00758159	0.00731652	0.027429	0.0256867	0.133336	-0.243969	-0.193399	-0.18676	332	334	340	W334C	L340*
2	2	2	TRUE	33	TRUE	3	9	W	L	G	*	0.0083861	0.00731652	0.0352058	0.0348113	0.178148	-0.243969	-0.0715623	-0.0657846	332	334	340	W334G	L340*
2	2	2	TRUE	43.3333	TRUE	3	9	W	L	L	*	0.00795549	0.00731652	0.0302776	0.0253836	-0.0134209	-0.243969	-0.230016	-0.215323	332	334	340	W334L	L340*
2	2	2	TRUE	49	TRUE	3	9	W	L	R	*	0.00772802	0.00731652	0.0265541	0.0242442	0.173745	-0.243969	-0.209935	-0.201618	332	334	340	W334R	L340*
2	2	2	TRUE	40.6667	TRUE	3	9	W	L	S	*	0.0088971	0.00731652	0.0302029	0.0281749	0.15772	-0.243969	-0.174019	-0.167227	332	334	340	W334S	L340*
2	2	2	TRUE	62	TRUE	3	10	W	A	*	D	0.00713203	0.00801356	0.0251553	0.0229676	-0.198958	0.138213	-0.141643	-0.147728	332	334	341	W334*	A341D
2	2	2	TRUE	51	TRUE	3	10	W	A	*	G	0.00713203	0.00770308	0.0269105	0.0241698	-0.198958	0.0705935	-0.157772	-0.161561	332	334	341	W334*	A341G
2	2	2	TRUE	69.3333	TRUE	3	10	W	A	*	P	0.00713203	0.00833979	0.0223135	0.0200202	-0.198958	0.0924394	-0.218348	-0.211595	332	334	341	W334*	A341P
2	2	2	TRUE	42	TRUE	3	10	W	A	*	S	0.00713203	0.00794217	0.0271564	0.0229778	-0.198958	0.0646667	-0.211	-0.201557	332	334	341	W334*	A341S
2	2	2	TRUE	43.3333	TRUE	3	10	W	A	*	T	0.00713203	0.00766922	0.030453	0.0252429	-0.198958	0.0336416	-0.164446	-0.171249	332	334	341	W334*	A341T
2	2	2	TRUE	78.3333	TRUE	3	10	W	A	*	V	0.00713203	0.00745852	0.0204305	0.0181537	-0.198958	-0.126626	-0.247377	-0.23593	332	334	341	W334*	A341V
2	2	2	TRUE	72.3333	TRUE	3	11	W	S	*	C	0.00713203	0.00763267	0.023206	0.0207867	-0.198958	-0.0846901	-0.189385	-0.186318	332	334	342	W334*	S342C
2	2	2	TRUE	89.6667	TRUE	3	11	W	S	*	G	0.00713203	0.00800081	0.0207866	0.0189482	-0.198958	0.0174674	-0.198821	-0.196584	332	334	342	W334*	S342G
2	2	2	TRUE	61.3333	TRUE	3	11	W	S	*	I	0.00713203	0.00793042	0.0242556	0.0212202	-0.198958	-0.157754	-0.192058	-0.188689	332	334	342	W334*	S342I
2	2	2	TRUE	83.6667	TRUE	3	11	W	S	*	N	0.00713203	0.00758851	0.0217273	0.0195226	-0.198958	0.0235267	-0.206264	-0.201556	332	334	342	W334*	S342N
2	2	2	TRUE	139	TRUE	3	11	W	S	*	R	0.00713203	0.00705389	0.0179812	0.017346	-0.198958	0.0357043	-0.139594	-0.143446	332	334	342	W334*	S342R
3	2	2	TRUE	45.3333	TRUE	3	11	W	S	*	T	0.00713203	0.00826003	0.0287752	0.0246175	-0.198958	0.00103716	-0.145761	-0.156394	332	334	342	W334*	S342T
2	2	2	TRUE	63	TRUE	3	12	W	Q	*	*	0.00713203	0.00759932	0.0243076	0.0213733	-0.198958	-0.253905	-0.236093	-0.221237	332	334	343	W334*	Q343*
2	2	2	TRUE	61	TRUE	3	12	W	Q	*	E	0.00713203	0.00773309	0.025926	0.0235775	-0.198958	0.096304	-0.133976	-0.140821	332	334	343	W334*	Q343E
2	2	2	TRUE	62.3333	TRUE	3	12	W	Q	*	H	0.00713203	0.00759239	0.0244698	0.0216981	-0.198958	-0.0050265	-0.176875	-0.178021	332	334	343	W334*	Q343H
2	2	2	TRUE	67	TRUE	3	12	W	Q	*	K	0.00713203	0.00783482	0.02431	0.0219959	-0.198958	0.08967	-0.193024	-0.189115	332	334	343	W334*	Q343K
2	2	2	TRUE	59	TRUE	3	12	W	Q	*	L	0.00713203	0.00749824	0.0249577	0.0217636	-0.198958	-0.148024	-0.156588	-0.162529	332	334	343	W334*	Q343L
2	2	2	TRUE	53.6667	TRUE	3	12	W	Q	*	P	0.00713203	0.008347	0.0272525	0.0229176	-0.198958	0.00409228	-0.191179	-0.188336	332	334	343	W334*	Q343P
2	2	2	TRUE	41.6667	TRUE	3	12	W	Q	*	R	0.00713203	0.00796682	0.0287522	0.0241278	-0.198958	0.0294197	-0.198736	-0.193581	332	334	343	W334*	Q343R
2	2	2	TRUE	54.3333	TRUE	3	12	W	Q	C	*	0.00758159	0.00759932	0.0231921	0.0215324	0.133336	-0.253905	-0.266726	-0.251201	332	334	343	W334C	Q343*
2	2	2	TRUE	19.6667	TRUE	3	12	W	Q	G	*	0.0083861	0.00759932	0.0389746	0.0315701	0.178148	-0.253905	-0.295266	-0.255824	332	334	343	W334G	Q343*
2	2	2	TRUE	15	TRUE	3	12	W	Q	L	*	0.00795549	0.00759932	0.0459273	0.0326179	-0.0134209	-0.253905	-0.285087	-0.223689	332	334	343	W334L	Q343*
2	2	2	TRUE	32.3333	TRUE	3	12	W	Q	R	*	0.00772802	0.00759932	0.0326648	0.0290322	0.173745	-0.253905	-0.1731	-0.178089	332	334	343	W334R	Q343*
2	2	2	TRUE	11.3333	TRUE	3	12	W	Q	S	*	0.0088971	0.00759932	0.0607822	0.0513405	0.15772	-0.253905	-0.126671	-0.114316	332	334	343	W334S	Q343*
2	2	2	TRUE	62.6667	TRUE	3	13	W	Q	*	*	0.00713203	0.00758304	0.0251572	0.0216979	-0.198958	-0.25146	-0.244668	-0.228589	332	334	344	W334*	Q344*
2	2	2	TRUE	53.3333	TRUE	3	13	W	Q	*	E	0.00713203	0.00771773	0.0287065	0.0255245	-0.198958	0.0743041	-0.154541	-0.159468	332	334	344	W334*	Q344E
2	2	2	TRUE	112.667	TRUE	3	13	W	Q	*	H	0.00713203	0.00745833	0.0189978	0.0176675	-0.198958	-0.0157638	-0.184795	-0.184158	332	334	344	W334*	Q344H
2	2	2	TRUE	41.6667	TRUE	3	13	W	Q	*	K	0.00713203	0.00797062	0.0280509	0.024714	-0.198958	0.085571	-0.174999	-0.174048	332	334	344	W334*	Q344K
2	2	2	TRUE	82.3333	TRUE	3	13	W	Q	*	L	0.00713203	0.00774827	0.0208056	0.0185841	-0.198958	-0.115778	-0.233532	-0.22308	332	334	344	W334*	Q344L
2	2	2	TRUE	42.6667	TRUE	3	13	W	Q	*	P	0.00713203	0.00871918	0.0309544	0.0252651	-0.198958	0.0161045	-0.188173	-0.185491	332	334	344	W334*	Q344P
2	2	2	TRUE	35	TRUE	3	13	W	Q	*	R	0.00713203	0.00800706	0.0365083	0.02848	-0.198958	0.0370378	-0.178592	-0.177067	332	334	344	W334*	Q344R
2	2	2	TRUE	23.6667	TRUE	3	13	W	Q	C	*	0.00758159	0.00758304	0.0342674	0.0292817	0.133336	-0.25146	-0.243735	-0.219591	332	334	344	W334C	Q344*
2	2	2	TRUE	15.6667	TRUE	3	13	W	Q	G	*	0.0083861	0.00758304	0.047067	0.0370053	0.178148	-0.25146	-0.244574	-0.203442	332	334	344	W334G	Q344*
2	2	2	TRUE	15.3333	TRUE	3	13	W	Q	L	*	0.00795549	0.00758304	0.0443244	0.0317466	-0.0134209	-0.25146	-0.277938	-0.229503	332	334	344	W334L	Q344*
2	2	2	TRUE	16.3333	TRUE	3	13	W	Q	R	*	0.00772802	0.00758304	0.0426318	0.0367629	0.173745	-0.25146	-0.19798	-0.177001	332	334	344	W334R	Q344*
2	2	2	TRUE	15.3333	TRUE	3	13	W	Q	S	*	0.0088971	0.00758304	0.044961	0.0385456	0.15772	-0.25146	-0.181522	-0.162301	332	334	344	W334S	Q344*
2	2	2	TRUE	37	TRUE	3	14	W	N	*	D	0.00713203	0.00812937	0.0285348	0.0235062	-0.198958	0.0630462	-0.233478	-0.215942	332	334	345	W334*	N345D
2	2	2	TRUE	22.3333	TRUE	3	14	W	N	*	H	0.00713203	0.00849239	0.0410379	0.0281934	-0.198958	-0.0158012	-0.241461	-0.209342	332	334	345	W334*	N345H
2	2	2	TRUE	49.3333	TRUE	3	14	W	N	*	I	0.00713203	0.00778156	0.0264247	0.0222916	-0.198958	-0.0886484	-0.221929	-0.209141	332	334	345	W334*	N345I
2	2	2	TRUE	113.667	TRUE	3	14	W	N	*	K	0.00713203	0.00725358	0.0188313	0.0176726	-0.198958	0.068641	-0.202195	-0.199815	332	334	345	W334*	N345K
2	2	2	TRUE	40.6667	TRUE	3	14	W	N	*	S	0.00713203	0.00803542	0.0288109	0.0244188	-0.198958	-0.0157129	-0.161408	-0.167262	332	334	345	W334*	N345S
2	2	2	TRUE	24.3333	TRUE	3	14	W	N	*	T	0.00713203	0.00822442	0.0357644	0.026618	-0.198958	-0.0168066	-0.217261	-0.203135	332	334	345	W334*	N345T
2	2	2	TRUE	78.6667	TRUE	3	14	W	N	*	Y	0.00713203	0.00770077	0.0225704	0.0203525	-0.198958	-0.102429	-0.174145	-0.17553	332	334	345	W334*	N345Y
2	2	2	TRUE	23	TRUE	3	15	W	Q	*	*	0.00713203	0.0077285	0.0407716	0.0292141	-0.198958	-0.208048	-0.219378	-0.197734	332	334	346	W334*	Q346*
2	2	2	TRUE	86.6667	TRUE	3	15	W	Q	*	E	0.00713203	0.00777661	0.0218455	0.0201055	-0.198958	0.0617345	-0.193829	-0.192757	332	334	346	W334*	Q346E
2	2	2	TRUE	104	TRUE	3	15	W	Q	*	H	0.00713203	0.00753044	0.0192985	0.0178679	-0.198958	-0.017817	-0.235734	-0.225547	332	334	346	W334*	Q346H
2	2	2	TRUE	50.3333	TRUE	3	15	W	Q	*	K	0.00713203	0.00789021	0.0290546	0.0250311	-0.198958	0.0642267	-0.187001	-0.183958	332	334	346	W334*	Q346K
2	2	2	TRUE	82	TRUE	3	15	W	Q	*	L	0.00713203	0.00780279	0.0206285	0.0188249	-0.198958	-0.055713	-0.239526	-0.228619	332	334	346	W334*	Q346L
2	2	2	TRUE	34.6667	TRUE	3	15	W	Q	*	P	0.00713203	0.00837064	0.0341988	0.0274607	-0.198958	0.00377321	-0.141349	-0.156026	332	334	346	W334*	Q346P
2	2	2	TRUE	27.6667	TRUE	3	15	W	Q	*	R	0.00713203	0.00810311	0.0357525	0.0274385	-0.198958	-0.000428387	-0.185709	-0.182713	332	334	346	W334*	Q346R
2	2	2	TRUE	62.6667	TRUE	3	15	W	Q	C	*	0.00758159	0.0077285	0.0230326	0.0214812	0.133336	-0.208048	-0.237363	-0.225629	332	334	346	W334C	Q346*
2	2	2	TRUE	12.3333	TRUE	3	15	W	Q	G	*	0.0083861	0.0077285	0.0608949	0.0535985	0.178148	-0.208048	-0.040118	-0.016238	332	334	346	W334G	Q346*
2	2	2	TRUE	23	TRUE	3	15	W	Q	L	*	0.00795549	0.0077285	0.0438599	0.0366801	-0.0134209	-0.208048	-0.0916849	-0.101561	332	334	346	W334L	Q346*
2	2	2	TRUE	35.3333	TRUE	3	15	W	Q	R	*	0.00772802	0.0077285	0.0321915	0.0287018	0.173745	-0.208048	-0.183233	-0.175623	332	334	346	W334R	Q346*
2	2	2	TRUE	22.6667	TRUE	3	15	W	Q	S	*	0.0088971	0.0077285	0.0425372	0.0384983	0.15772	-0.208048	-0.151305	-0.132088	332	334	346	W334S	Q346*
2	2	2	TRUE	106	TRUE	3	16	W	S	*	*	0.00713203	0.00716735	0.01963	0.0182719	-0.198958	-0.185074	-0.194436	-0.191045	332	334	347	W334*	S347*
2	2	2	TRUE	25.3333	TRUE	3	16	W	S	*	A	0.00713203	0.00835245	0.0422097	0.030812	-0.198958	0.00135541	-0.104395	-0.141571	332	334	347	W334*	S347A
2	2	2	TRUE	41	TRUE	3	16	W	S	*	L	0.00713203	0.00787019	0.0296846	0.0247946	-0.198958	-0.0521543	-0.168389	-0.171382	332	334	347	W334*	S347L
2	2	2	TRUE	31.6667	TRUE	3	16	W	S	*	P	0.00713203	0.00888525	0.0314972	0.0245745	-0.198958	-0.00475779	-0.239467	-0.21809	332	334	347	W334*	S347P
2	2	2	TRUE	20.3333	TRUE	3	16	W	S	*	T	0.00713203	0.00855059	0.0385654	0.0280858	-0.198958	-0.00700924	-0.21418	-0.199645	332	334	347	W334*	S347T
2	2	2	TRUE	83.3333	TRUE	3	16	W	S	C	*	0.00758159	0.00716735	0.0217735	0.0213741	0.133336	-0.185074	-0.146986	-0.143157	332	334	347	W334C	S347*
2	2	2	TRUE	21.3333	TRUE	3	16	W	S	G	*	0.0083861	0.00716735	0.0369586	0.0339577	0.178148	-0.185074	-0.157953	-0.139754	332	334	347	W334G	S347*
2	2	2	TRUE	39.6667	TRUE	3	16	W	S	L	*	0.00795549	0.00716735	0.0282629	0.0248167	-0.0134209	-0.185074	-0.208896	-0.193043	332	334	347	W334L	S347*
2	2	2	TRUE	52	TRUE	3	16	W	S	R	*	0.00772802	0.00716735	0.025989	0.0243735	0.173745	-0.185074	-0.165383	-0.160434	332	334	347	W334R	S347*
2	2	2	TRUE	18.3333	TRUE	3	16	W	S	S	*	0.0088971	0.00716735	0.04274	0.039545	0.15772	-0.185074	-0.141638	-0.120162	332	334	347	W334S	S347*
2	2	2	TRUE	19.3333	TRUE	3	17	W	G	*	A	0.00713203	0.00875434	0.0393349	0.0291751	-0.198958	0.00312337	-0.174414	-0.176293	332	334	348	W334*	G348A
2	2	2	TRUE	42	TRUE	3	17	W	G	*	C	0.00713203	0.00793411	0.0276103	0.0226921	-0.198958	-0.0306819	-0.264809	-0.237047	332	334	348	W334*	G348C
2	2	2	TRUE	99.6667	TRUE	3	17	W	G	*	D	0.00713203	0.00752603	0.0206265	0.019068	-0.198958	0.0541294	-0.18028	-0.180025	332	334	348	W334*	G348D
3	2	2	TRUE	10	TRUE	3	17	W	G	*	F	0.00713203	0.044585	0.064989	0.0343154	-0.198958	-0.0235963	-0.196924	-0.187688	332	334	348	W334*	G348F
2	2	2	TRUE	24.3333	TRUE	3	17	W	G	*	R	0.00713203	0.00865852	0.0353969	0.0260509	-0.198958	0.00185438	-0.253275	-0.221674	332	334	348	W334*	G348R
2	2	2	TRUE	126.333	TRUE	3	17	W	G	*	S	0.00713203	0.00759481	0.0187472	0.0177626	-0.198958	0.021044	-0.173622	-0.17416	332	334	348	W334*	G348S
2	2	2	TRUE	19	TRUE	3	17	W	G	*	V	0.00713203	0.00837716	0.0437228	0.0312812	-0.198958	0.00663472	-0.1351	-0.158161	332	334	348	W334*	G348V
2	2	2	TRUE	70.6667	TRUE	3	18	W	P	*	A	0.00713203	0.0077118	0.024295	0.0219677	-0.198958	0.0262415	-0.164788	-0.167347	332	334	349	W334*	P349A
2	2	2	TRUE	52.3333	TRUE	3	18	W	P	*	L	0.00713203	0.00788333	0.0258246	0.0219647	-0.198958	-0.0128527	-0.216389	-0.206421	332	334	349	W334*	P349L
2	2	2	TRUE	60.3333	TRUE	3	18	W	P	*	Q	0.00713203	0.00793257	0.0264109	0.0231007	-0.198958	0.0166204	-0.143733	-0.153225	332	334	349	W334*	P349Q
2	2	2	TRUE	81.3333	TRUE	3	18	W	P	*	R	0.00713203	0.00775601	0.0220583	0.0194678	-0.198958	-0.00114398	-0.220086	-0.211841	332	334	349	W334*	P349R
2	2	2	TRUE	72	TRUE	3	18	W	P	*	S	0.00713203	0.00781456	0.0230083	0.0204176	-0.198958	0.0178531	-0.18483	-0.184696	332	334	349	W334*	P349S
2	2	2	TRUE	55.6667	TRUE	3	18	W	P	*	T	0.00713203	0.00778965	0.0272868	0.023364	-0.198958	0.0217714	-0.182745	-0.184817	332	334	349	W334*	P349T
3	2	2	TRUE	60	TRUE	3	19	W	S	*	*	0.00713203	0.0077111	0.0247264	0.021882	-0.198958	-0.18078	-0.194281	-0.189517	332	334	350	W334*	S350*
2	2	2	TRUE	14.3333	TRUE	3	19	W	S	*	A	0.00713203	0.00838399	0.050834	0.0327286	-0.198958	0.00420065	-0.159121	-0.17028	332	334	350	W334*	S350A
2	2	2	TRUE	67.6667	TRUE	3	19	W	S	*	L	0.00713203	0.00778896	0.0244167	0.021479	-0.198958	-0.0395381	-0.185415	-0.183794	332	334	350	W334*	S350L
2	2	2	TRUE	25	TRUE	3	19	W	S	*	P	0.00713203	0.00885658	0.0382136	0.0280134	-0.198958	-0.0107502	-0.195453	-0.189308	332	334	350	W334*	S350P
2	2	2	TRUE	25.6667	TRUE	3	19	W	S	*	T	0.00713203	0.0086407	0.0405231	0.0292129	-0.198958	-0.00576697	-0.183909	-0.181328	332	334	350	W334*	S350T
2	2	2	TRUE	63.6667	TRUE	3	19	W	S	*	W	0.00713203	0.00756984	0.0249644	0.0219784	-0.198958	-0.0958259	-0.179812	-0.179206	332	334	350	W334*	S350W
2	2	2	TRUE	35.3333	TRUE	3	19	W	S	C	*	0.00758159	0.0077111	0.0286986	0.0258069	0.133336	-0.18078	-0.19608	-0.178616	332	334	350	W334C	S350*
2	2	2	TRUE	24.3333	TRUE	3	19	W	S	G	*	0.0083861	0.0077111	0.043943	0.039458	0.178148	-0.18078	-0.0103932	-0.00944288	332	334	350	W334G	S350*
2	2	2	TRUE	16.3333	TRUE	3	19	W	S	L	*	0.00795549	0.0077111	0.0610878	0.0432579	-0.0134209	-0.18078	0.0373861	-0.0331829	332	334	350	W334L	S350*
2	2	2	TRUE	29.3333	TRUE	3	19	W	S	R	*	0.00772802	0.0077111	0.0369819	0.03486	0.173745	-0.18078	-0.0995743	-0.0846493	332	334	350	W334R	S350*
2	2	2	TRUE	38.6667	TRUE	3	20	W	G	*	A	0.00713203	0.00869908	0.0356947	0.0281111	-0.198958	0.0126841	-0.111607	-0.140233	332	334	351	W334*	G351A
2	2	2	TRUE	20.6667	TRUE	3	20	W	G	*	C	0.00713203	0.00838335	0.0395181	0.0287954	-0.198958	-0.0277845	-0.182275	-0.181304	332	334	351	W334*	G351C
2	2	2	TRUE	72	TRUE	3	20	W	G	*	D	0.00713203	0.00764246	0.0234439	0.0212011	-0.198958	0.0458379	-0.174464	-0.175036	332	334	351	W334*	G351D
2	2	2	TRUE	20	TRUE	3	20	W	G	*	R	0.00713203	0.00862827	0.0445271	0.0296653	-0.198958	-0.0110608	-0.210594	-0.195148	332	334	351	W334*	G351R
2	2	2	TRUE	124.667	TRUE	3	20	W	G	*	S	0.00713203	0.00750744	0.0181203	0.0170504	-0.198958	0.00215896	-0.181985	-0.18179	332	334	351	W334*	G351S
2	2	2	TRUE	44.6667	TRUE	3	20	W	G	*	V	0.00713203	0.00840506	0.0281927	0.0228858	-0.198958	-0.0141501	-0.265483	-0.237463	332	334	351	W334*	G351V
2	2	2	TRUE	39.6667	TRUE	3	21	W	N	*	D	0.00713203	0.00828569	0.0324888	0.0266346	-0.198958	0.0506323	-0.166641	-0.173239	332	334	352	W334*	N352D
2	2	2	TRUE	46	TRUE	3	21	W	N	*	H	0.00713203	0.00837106	0.0314888	0.0247316	-0.198958	-0.02295	-0.213002	-0.200247	332	334	352	W334*	N352H
2	2	2	TRUE	31	TRUE	3	21	W	N	*	I	0.00713203	0.00802612	0.0349642	0.0271202	-0.198958	-0.0165909	-0.175306	-0.177311	332	334	352	W334*	N352I
2	2	2	TRUE	102.667	TRUE	3	21	W	N	*	K	0.00713203	0.0075294	0.0203531	0.0190203	-0.198958	0.0261913	-0.150196	-0.15441	332	334	352	W334*	N352K
2	2	2	TRUE	32	TRUE	3	21	W	N	*	S	0.00713203	0.0081638	0.0338469	0.0274163	-0.198958	-0.00104873	-0.132576	-0.151307	332	334	352	W334*	N352S
2	2	2	TRUE	28.3333	TRUE	3	21	W	N	*	T	0.00713203	0.00885334	0.0366248	0.0286002	-0.198958	0.00655909	-0.152286	-0.163912	332	334	352	W334*	N352T
2	2	2	TRUE	61.3333	TRUE	3	21	W	N	*	Y	0.00713203	0.00785181	0.025849	0.0224876	-0.198958	-0.0642996	-0.192835	-0.188831	332	334	352	W334*	N352Y
3	2	2	TRUE	14.6667	TRUE	3	22	W	N	*	*	0.00713203	0.0372578	0.0644626	0.0354293	-0.198958	-0.125285	-0.118635	-0.1591	332	334	353	W334*	N353*
2	2	2	TRUE	46.3333	TRUE	3	22	W	N	*	D	0.00713203	0.00827752	0.0318811	0.0270072	-0.198958	0.0444732	-0.127105	-0.143293	332	334	353	W334*	N353D
3	2	2	TRUE	27.6667	TRUE	3	22	W	N	*	H	0.00713203	0.00827397	0.0409389	0.0302027	-0.198958	-0.0122635	-0.0675903	-0.121829	332	334	353	W334*	N353H
2	2	2	TRUE	52.6667	TRUE	3	22	W	N	*	I	0.00713203	0.00792697	0.0257769	0.0224286	-0.198958	-0.0156895	-0.184599	-0.183131	332	334	353	W334*	N353I
2	2	2	TRUE	141.333	TRUE	3	22	W	N	*	K	0.00713203	0.00733589	0.0174275	0.0165345	-0.198958	0.0256381	-0.187006	-0.18588	332	334	353	W334*	N353K
2	2	2	TRUE	31	TRUE	3	22	W	N	*	S	0.00713203	0.00807331	0.033742	0.0254867	-0.198958	0.0124208	-0.225152	-0.207982	332	334	353	W334*	N353S
2	2	2	TRUE	45.6667	TRUE	3	22	W	N	*	T	0.00713203	0.00826542	0.0279938	0.0239873	-0.198958	0.021324	-0.169318	-0.172022	332	334	353	W334*	N353T
2	2	2	TRUE	58.3333	TRUE	3	22	W	N	*	Y	0.00713203	0.00776815	0.0244766	0.0211234	-0.198958	-0.0473741	-0.214582	-0.209404	332	334	353	W334*	N353Y
2	2	2	TRUE	38.3333	TRUE	3	23	W	Q	*	*	0.00713203	0.00774368	0.0301072	0.0242075	-0.198958	-0.160079	-0.244002	-0.224631	332	334	354	W334*	Q354*
2	2	2	TRUE	52.6667	TRUE	3	23	W	Q	*	E	0.00713203	0.00786622	0.0283554	0.0248628	-0.198958	0.0440415	-0.12309	-0.13961	332	334	354	W334*	Q354E
2	2	2	TRUE	81.3333	TRUE	3	23	W	Q	*	H	0.00713203	0.00762016	0.0227001	0.0204987	-0.198958	-0.0130399	-0.185183	-0.184311	332	334	354	W334*	Q354H
2	2	2	TRUE	49	TRUE	3	23	W	Q	*	K	0.00713203	0.0080834	0.0296323	0.0250352	-0.198958	0.0214478	-0.111583	-0.131823	332	334	354	W334*	Q354K
2	2	2	TRUE	38	TRUE	3	23	W	Q	*	L	0.00713203	0.00794611	0.0324217	0.0259405	-0.198958	-0.0239069	-0.169995	-0.173051	332	334	354	W334*	Q354L
2	2	2	TRUE	27.6667	TRUE	3	23	W	Q	*	P	0.00713203	0.00854337	0.0349257	0.0277017	-0.198958	-0.00352892	-0.155276	-0.166068	332	334	354	W334*	Q354P
2	2	2	TRUE	44	TRUE	3	23	W	Q	*	R	0.00713203	0.00813085	0.0262129	0.0219324	-0.198958	-0.026563	-0.252751	-0.230551	332	334	354	W334*	Q354R
2	2	2	TRUE	31.3333	TRUE	3	23	W	Q	C	*	0.00758159	0.00774368	0.0384246	0.0337678	0.133336	-0.160079	-0.123657	-0.107337	332	334	354	W334C	Q354*
2	2	2	TRUE	16	TRUE	3	23	W	Q	G	*	0.0083861	0.00774368	0.0595951	0.0428789	0.178148	-0.160079	-0.0823022	-0.0678495	332	334	354	W334G	Q354*
2	2	2	TRUE	10.6667	TRUE	3	23	W	Q	L	*	0.00795549	0.00774368	0.0631581	0.0425941	-0.0134209	-0.160079	-0.093524	-0.0992468	332	334	354	W334L	Q354*
2	2	2	TRUE	25.3333	TRUE	3	23	W	Q	R	*	0.00772802	0.00774368	0.0392495	0.0370742	0.173745	-0.160079	-0.11668	-0.0990041	332	334	354	W334R	Q354*
2	2	2	TRUE	46.3333	TRUE	3	24	W	N	*	D	0.00713203	0.0081463	0.0288231	0.0250589	-0.198958	0.0552608	-0.17141	-0.172399	332	334	355	W334*	N355D
2	2	2	TRUE	40.3333	TRUE	3	24	W	N	*	H	0.00713203	0.00856364	0.0292295	0.0238942	-0.198958	-0.0101326	-0.226936	-0.212478	332	334	355	W334*	N355H
2	2	2	TRUE	60.3333	TRUE	3	24	W	N	*	I	0.00713203	0.00793294	0.0259656	0.0217959	-0.198958	-0.0129015	-0.22324	-0.211209	332	334	355	W334*	N355I
2	2	2	TRUE	93.3333	TRUE	3	24	W	N	*	K	0.00713203	0.0073384	0.0207696	0.0192335	-0.198958	0.0155502	-0.208916	-0.203099	332	334	355	W334*	N355K
2	2	2	TRUE	53	TRUE	3	24	W	N	*	S	0.00713203	0.00811649	0.0274051	0.0229578	-0.198958	0.0114362	-0.214895	-0.204949	332	334	355	W334*	N355S
2	2	2	TRUE	48	TRUE	3	24	W	N	*	T	0.00713203	0.0085124	0.0303861	0.0244223	-0.198958	0.0152136	-0.198371	-0.192427	332	334	355	W334*	N355T
2	2	2	TRUE	81	TRUE	3	24	W	N	*	Y	0.00713203	0.00795639	0.0226904	0.0204262	-0.198958	-0.0583224	-0.199389	-0.19486	332	334	355	W334*	N355Y
2	2	2	TRUE	41.3333	TRUE	3	25	W	Q	*	*	0.00713203	0.00782386	0.0301394	0.0232307	-0.198958	-0.134235	-0.239673	-0.226453	332	334	356	W334*	Q356*
2	2	2	TRUE	61	TRUE	3	25	W	Q	*	E	0.00713203	0.00775716	0.0258218	0.0220967	-0.198958	0.042999	-0.208872	-0.200845	332	334	356	W334*	Q356E
3	2	2	TRUE	76.3333	TRUE	3	25	W	Q	*	H	0.00713203	0.00758807	0.0237496	0.0209279	-0.198958	-0.0190259	-0.159457	-0.166252	332	334	356	W334*	Q356H
2	2	2	TRUE	30.6667	TRUE	3	25	W	Q	*	K	0.00713203	0.00799985	0.0351664	0.0276975	-0.198958	0.0203961	-0.179529	-0.178674	332	334	356	W334*	Q356K
2	2	2	TRUE	51.3333	TRUE	3	25	W	Q	*	L	0.00713203	0.00807873	0.0276969	0.0232055	-0.198958	-0.0267946	-0.191663	-0.187751	332	334	356	W334*	Q356L
2	2	2	TRUE	28.6667	TRUE	3	25	W	Q	*	P	0.00713203	0.00859911	0.036241	0.027005	-0.198958	-0.0115206	-0.205787	-0.194805	332	334	356	W334*	Q356P
2	2	2	TRUE	36.3333	TRUE	3	25	W	Q	*	R	0.00713203	0.00815234	0.0285479	0.0238978	-0.198958	-0.0296127	-0.193505	-0.189655	332	334	356	W334*	Q356R
2	2	2	TRUE	32.6667	TRUE	3	25	W	Q	C	*	0.00758159	0.00782386	0.0359187	0.0340525	0.133336	-0.134235	-0.0987139	-0.0791706	332	334	356	W334C	Q356*
2	2	2	TRUE	29.6667	TRUE	3	25	W	Q	G	*	0.0083861	0.00782386	0.0368363	0.0367924	0.178148	-0.134235	-0.0646761	-0.0461955	332	334	356	W334G	Q356*
2	2	2	TRUE	33.6667	TRUE	3	25	W	Q	R	*	0.00772802	0.00782386	0.0338493	0.0317759	0.173745	-0.134235	-0.165111	-0.148109	332	334	356	W334R	Q356*
2	2	2	TRUE	36.3333	TRUE	3	26	W	G	*	A	0.00713203	0.008555	0.0286425	0.0234906	-0.198958	0.00397606	-0.251509	-0.228432	332	334	357	W334*	G357A
2	2	2	TRUE	76.6667	TRUE	3	26	W	G	*	C	0.00713203	0.00812838	0.0204087	0.0182214	-0.198958	-0.0219629	-0.250657	-0.236968	332	334	357	W334*	G357C
2	2	2	TRUE	80	TRUE	3	26	W	G	*	D	0.00713203	0.00746068	0.0217083	0.0193601	-0.198958	0.0419834	-0.230809	-0.221133	332	334	357	W334*	G357D
2	2	2	TRUE	20	TRUE	3	26	W	G	*	R	0.00713203	0.0085204	0.0385178	0.0289636	-0.198958	-0.0225293	-0.165174	-0.17155	332	334	357	W334*	G357R
2	2	2	TRUE	65.3333	TRUE	3	26	W	G	*	S	0.00713203	0.00748299	0.0236904	0.0207728	-0.198958	0.0147781	-0.212711	-0.20565	332	334	357	W334*	G357S
2	2	2	TRUE	49	TRUE	3	26	W	G	*	V	0.00713203	0.00824624	0.0282534	0.0240232	-0.198958	-0.00106661	-0.156116	-0.164398	332	334	357	W334*	G357V
2	2	2	TRUE	45.3333	TRUE	3	27	W	N	*	D	0.00713203	0.00810804	0.0257959	0.0216412	-0.198958	0.046249	-0.232109	-0.217721	332	334	358	W334*	N358D
2	2	2	TRUE	22.6667	TRUE	3	27	W	N	*	H	0.00713203	0.00827098	0.0437673	0.031346	-0.198958	-0.0144996	-0.0402106	-0.112841	332	334	358	W334*	N358H
2	2	2	TRUE	57.6667	TRUE	3	27	W	N	*	I	0.00713203	0.00797331	0.0253993	0.0218144	-0.198958	-0.00237799	-0.222115	-0.211088	332	334	358	W334*	N358I
2	2	2	TRUE	83	TRUE	3	27	W	N	*	K	0.00713203	0.00734993	0.0214606	0.0196483	-0.198958	0.00680823	-0.163946	-0.166683	332	334	358	W334*	N358K
2	2	2	TRUE	38.6667	TRUE	3	27	W	N	*	S	0.00713203	0.00828898	0.0319455	0.0264167	-0.198958	0.0152558	-0.132264	-0.147924	332	334	358	W334*	N358S
2	2	2	TRUE	32.3333	TRUE	3	27	W	N	*	T	0.00713203	0.00867576	0.0361056	0.0266415	-0.198958	-0.008568	-0.217392	-0.20359	332	334	358	W334*	N358T
2	2	2	TRUE	70.6667	TRUE	3	27	W	N	*	Y	0.00713203	0.00778779	0.0245883	0.0215583	-0.198958	-0.0484795	-0.191057	-0.187551	332	334	358	W334*	N358Y
2	2	2	TRUE	159.667	TRUE	3	28	W	M	*	I	0.00713203	0.00708904	0.0163355	0.0153858	-0.198958	0.0163959	-0.222934	-0.219189	332	334	359	W334*	M359I
2	2	2	TRUE	46	TRUE	3	28	W	M	*	K	0.00713203	0.00843948	0.0292026	0.0247024	-0.198958	0.026946	-0.159222	-0.166566	332	334	359	W334*	M359K
2	2	2	TRUE	79.3333	TRUE	3	28	W	M	*	L	0.00713203	0.00770802	0.0230043	0.0201899	-0.198958	0.00665897	-0.201322	-0.197503	332	334	359	W334*	M359L
2	2	2	TRUE	36.6667	TRUE	3	28	W	M	*	R	0.00713203	0.00818049	0.0296898	0.0243967	-0.198958	-0.00981281	-0.189859	-0.188447	332	334	359	W334*	M359R
2	2	2	TRUE	47.3333	TRUE	3	28	W	M	*	T	0.00713203	0.0088092	0.0317261	0.0256405	-0.198958	0.012805	-0.167284	-0.172359	332	334	359	W334*	M359T
2	2	2	TRUE	17.6667	TRUE	3	28	W	M	*	V	0.00713203	0.00853166	0.0429626	0.0305907	-0.198958	0.0151342	-0.184983	-0.181661	332	334	359	W334*	M359V
2	2	2	TRUE	64.3333	TRUE	3	29	W	Q	*	*	0.00713203	0.00783091	0.0235503	0.0204764	-0.198958	-0.111953	-0.22333	-0.212961	332	334	360	W334*	Q360*
2	2	2	TRUE	69.3333	TRUE	3	29	W	Q	*	E	0.00713203	0.00784011	0.022608	0.0201407	-0.198958	0.0467634	-0.258674	-0.240429	332	334	360	W334*	Q360E
2	2	2	TRUE	59.6667	TRUE	3	29	W	Q	*	H	0.00713203	0.00742404	0.0256961	0.0224442	-0.198958	-0.0199441	-0.165534	-0.169847	332	334	360	W334*	Q360H
2	2	2	TRUE	45.3333	TRUE	3	29	W	Q	*	K	0.00713203	0.00798577	0.0284553	0.0240628	-0.198958	0.0247887	-0.186138	-0.184392	332	334	360	W334*	Q360K
2	2	2	TRUE	29.6667	TRUE	3	29	W	Q	*	L	0.00713203	0.00791396	0.0337982	0.0256541	-0.198958	-0.0176001	-0.241195	-0.2153	332	334	360	W334*	Q360L
2	2	2	TRUE	28.6667	TRUE	3	29	W	Q	*	P	0.00713203	0.00840833	0.0330666	0.0248494	-0.198958	0.000172279	-0.281453	-0.241008	332	334	360	W334*	Q360P
2	2	2	TRUE	30.3333	TRUE	3	29	W	Q	*	R	0.00713203	0.00827045	0.0313695	0.0240985	-0.198958	-0.0279037	-0.265056	-0.233772	332	334	360	W334*	Q360R
2	2	2	TRUE	37.3333	TRUE	3	29	W	Q	C	*	0.00758159	0.00783091	0.0348301	0.032782	0.133336	-0.111953	-0.0610694	-0.0379003	332	334	360	W334C	Q360*
2	2	2	TRUE	25.6667	TRUE	3	29	W	Q	G	*	0.0083861	0.00783091	0.0460323	0.0396855	0.178148	-0.111953	0.0212593	0.0544595	332	334	360	W334G	Q360*
2	2	2	TRUE	46	TRUE	3	29	W	Q	L	*	0.00795549	0.00783091	0.0283186	0.0251623	-0.0134209	-0.111953	-0.126128	-0.114492	332	334	360	W334L	Q360*
2	2	2	TRUE	29.3333	TRUE	3	29	W	Q	R	*	0.00772802	0.00783091	0.0406536	0.0382386	0.173745	-0.111953	-0.0603034	-0.0301462	332	334	360	W334R	Q360*
3	2	2	TRUE	35	TRUE	3	30	W	R	*	G	0.00713203	0.00837084	0.0368487	0.0284741	-0.198958	0.0203161	-0.0380584	-0.0900734	332	334	361	W334*	R361G
2	2	2	TRUE	115.667	TRUE	3	30	W	R	*	K	0.00713203	0.00738838	0.0189092	0.0177506	-0.198958	0.0487268	-0.193381	-0.191196	332	334	361	W334*	R361K
2	2	2	TRUE	18	TRUE	3	30	W	R	*	M	0.00713203	0.00827693	0.0431207	0.0291751	-0.198958	0.019105	-0.245585	-0.211841	332	334	361	W334*	R361M
2	2	2	TRUE	100	TRUE	3	30	W	R	*	S	0.00713203	0.00758049	0.0204639	0.0190061	-0.198958	0.0403484	-0.166078	-0.169344	332	334	361	W334*	R361S
2	2	2	TRUE	25	TRUE	3	30	W	R	*	T	0.00713203	0.00844832	0.0403143	0.0307906	-0.198958	0.0363441	-0.118945	-0.14685	332	334	361	W334*	R361T
2	2	2	TRUE	45.6667	TRUE	3	30	W	R	*	W	0.00713203	0.00798752	0.0269698	0.0228965	-0.198958	-0.0354119	-0.18441	-0.184658	332	334	361	W334*	R361W
2	2	2	TRUE	62	TRUE	3	31	W	E	*	*	0.00713203	0.00766285	0.0239397	0.0205769	-0.198958	-0.123276	-0.239855	-0.224573	332	334	362	W334*	E362*
2	2	2	TRUE	31.3333	TRUE	3	31	W	E	*	A	0.00713203	0.00832158	0.0347106	0.0276374	-0.198958	-0.0366218	-0.143536	-0.157133	332	334	362	W334*	E362A
2	2	2	TRUE	73	TRUE	3	31	W	E	*	D	0.00713203	0.0074491	0.0232316	0.0200968	-0.198958	-0.0111741	-0.242251	-0.227511	332	334	362	W334*	E362D
2	2	2	TRUE	54	TRUE	3	31	W	E	*	G	0.00713203	0.00810145	0.0271388	0.023429	-0.198958	-0.0486948	-0.162487	-0.16767	332	334	362	W334*	E362G
2	2	2	TRUE	186.333	TRUE	3	31	W	E	*	K	0.00713203	0.00725308	0.0159541	0.0152579	-0.198958	-0.0244082	-0.184349	-0.184033	332	334	362	W334*	E362K
2	2	2	TRUE	51.6667	TRUE	3	31	W	E	*	Q	0.00713203	0.00802693	0.0249113	0.0212025	-0.198958	-0.025547	-0.256064	-0.235189	332	334	362	W334*	E362Q
3	2	2	TRUE	55.6667	TRUE	3	31	W	E	*	V	0.00713203	0.00779608	0.0259722	0.0224811	-0.198958	-0.0477499	-0.18825	-0.185579	332	334	362	W334*	E362V
2	2	2	TRUE	21	TRUE	3	31	W	E	C	*	0.00758159	0.00766285	0.0463134	0.0428505	0.133336	-0.123276	-0.059769	-0.0318098	332	334	362	W334C	E362*
2	2	2	TRUE	13.6667	TRUE	3	31	W	E	G	*	0.0083861	0.00766285	0.0595328	0.0478745	0.178148	-0.123276	0.0120945	0.0557812	332	334	362	W334G	E362*
2	2	2	TRUE	41.6667	TRUE	3	31	W	E	L	*	0.00795549	0.00766285	0.0322851	0.0282957	-0.0134209	-0.123276	-0.0909308	-0.0875452	332	334	362	W334L	E362*
2	2	2	TRUE	36	TRUE	3	31	W	E	R	*	0.00772802	0.00766285	0.0335619	0.0333719	0.173745	-0.123276	-0.0377681	-0.0187368	332	334	362	W334R	E362*
2	2	2	TRUE	125	TRUE	3	32	W	P	*	A	0.00713203	0.007487	0.0192838	0.0181201	-0.198958	0.0041816	-0.153977	-0.158585	332	334	363	W334*	P363A
2	2	2	TRUE	57.6667	TRUE	3	32	W	P	*	L	0.00713203	0.00771232	0.0242561	0.0210978	-0.198958	-0.00132176	-0.215132	-0.206674	332	334	363	W334*	P363L
2	2	2	TRUE	52.6667	TRUE	3	32	W	P	*	Q	0.00713203	0.00780476	0.0252199	0.0212169	-0.198958	-0.00225934	-0.245457	-0.22821	332	334	363	W334*	P363Q
2	2	2	TRUE	69	TRUE	3	32	W	P	*	R	0.00713203	0.00758839	0.0247323	0.0219142	-0.198958	-0.0234667	-0.162039	-0.166487	332	334	363	W334*	P363R
2	2	2	TRUE	80.3333	TRUE	3	32	W	P	*	S	0.00713203	0.00762071	0.0207552	0.0185881	-0.198958	0.00281335	-0.226522	-0.21841	332	334	363	W334*	P363S
2	2	2	TRUE	50.6667	TRUE	3	32	W	P	*	T	0.00713203	0.00780332	0.0269995	0.0237154	-0.198958	0.0106193	-0.141083	-0.151511	332	334	363	W334*	P363T
2	2	2	TRUE	58.3333	TRUE	3	33	W	N	*	D	0.00713203	0.00835325	0.0243598	0.0211441	-0.198958	0.0444689	-0.225582	-0.21531	332	334	364	W334*	N364D
2	2	2	TRUE	19	TRUE	3	33	W	N	*	H	0.00713203	0.00873368	0.0420819	0.0298509	-0.198958	-0.0214635	-0.172186	-0.179767	332	334	364	W334*	N364H
2	2	2	TRUE	34.3333	TRUE	3	33	W	N	*	I	0.00713203	0.00799655	0.0322651	0.0250865	-0.198958	-0.014516	-0.215138	-0.201553	332	334	364	W334*	N364I
2	2	2	TRUE	126.667	TRUE	3	33	W	N	*	K	0.00713203	0.00727705	0.0177391	0.0164481	-0.198958	0.0126133	-0.235476	-0.227833	332	334	364	W334*	N364K
2	2	2	TRUE	28.6667	TRUE	3	33	W	N	*	S	0.00713203	0.00826322	0.0383815	0.0295689	-0.198958	0.00264456	-0.113456	-0.142493	332	334	364	W334*	N364S
2	2	2	TRUE	54.6667	TRUE	3	33	W	N	*	T	0.00713203	0.00861484	0.0262141	0.0223228	-0.198958	0.00853526	-0.19316	-0.189989	332	334	364	W334*	N364T
2	2	2	TRUE	45.6667	TRUE	3	33	W	N	*	Y	0.00713203	0.00808238	0.0289372	0.0240432	-0.198958	-0.0377475	-0.218577	-0.207226	332	334	364	W334*	N364Y
2	2	2	TRUE	60.6667	TRUE	3	34	W	Q	*	*	0.00713203	0.00782392	0.0245145	0.0216123	-0.198958	-0.0926894	-0.180454	-0.17943	332	334	365	W334*	Q365*
2	2	2	TRUE	30.6667	TRUE	3	34	W	Q	*	E	0.00713203	0.00799682	0.0380551	0.0274805	-0.198958	0.0353333	-0.235996	-0.210305	332	334	365	W334*	Q365E
2	2	2	TRUE	74.6667	TRUE	3	34	W	Q	*	H	0.00713203	0.00744437	0.0232102	0.0207103	-0.198958	-0.0158609	-0.192692	-0.190561	332	334	365	W334*	Q365H
2	2	2	TRUE	40.3333	TRUE	3	34	W	Q	*	K	0.00713203	0.00787344	0.0309457	0.0251918	-0.198958	0.00944725	-0.17389	-0.17695	332	334	365	W334*	Q365K
2	2	2	TRUE	61	TRUE	3	34	W	Q	*	L	0.00713203	0.00778232	0.0238787	0.0210388	-0.198958	-0.00492741	-0.198901	-0.194535	332	334	365	W334*	Q365L
2	2	2	TRUE	30	TRUE	3	34	W	Q	*	P	0.00713203	0.00868785	0.0367666	0.0277459	-0.198958	-0.00708943	-0.195965	-0.190999	332	334	365	W334*	Q365P
2	2	2	TRUE	51.6667	TRUE	3	34	W	Q	*	R	0.00713203	0.00825857	0.0270072	0.0229561	-0.198958	-0.0367258	-0.185852	-0.184354	332	334	365	W334*	Q365R
2	2	2	TRUE	25	TRUE	3	34	W	Q	C	*	0.00758159	0.00782392	0.0367651	0.0333461	0.133336	-0.0926894	-0.0700731	-0.0339018	332	334	365	W334C	Q365*
2	2	2	TRUE	23	TRUE	3	34	W	Q	G	*	0.0083861	0.00782392	0.048618	0.0413205	0.178148	-0.0926894	0.0166207	0.0625816	332	334	365	W334G	Q365*
2	2	2	TRUE	15.3333	TRUE	3	34	W	Q	R	*	0.00772802	0.00782392	0.0536285	0.0464636	0.173745	-0.0926894	-0.0320511	0.0302842	332	334	365	W334R	Q365*
2	2	2	TRUE	21.6667	TRUE	3	34	W	Q	S	*	0.0088971	0.00782392	0.0460194	0.0389239	0.15772	-0.0926894	0.0261398	0.0602133	332	334	365	W334S	Q365*
3	2	2	TRUE	51	TRUE	3	35	W	A	*	D	0.00713203	0.00806296	0.0277274	0.0240277	-0.198958	0.0402225	-0.16863	-0.172222	332	334	366	W334*	A366D
2	2	2	TRUE	53.6667	TRUE	3	35	W	A	*	G	0.00713203	0.00768619	0.0238283	0.0206223	-0.198958	-0.0190912	-0.234144	-0.221869	332	334	366	W334*	A366G
2	2	2	TRUE	86.6667	TRUE	3	35	W	A	*	P	0.00713203	0.00825688	0.0213093	0.01895	-0.198958	-0.00621953	-0.211413	-0.205014	332	334	366	W334*	A366P
2	2	2	TRUE	57.3333	TRUE	3	35	W	A	*	S	0.00713203	0.00797567	0.0271922	0.0227795	-0.198958	0.00721535	-0.204618	-0.197727	332	334	366	W334*	A366S
2	2	2	TRUE	149.333	TRUE	3	35	W	A	*	T	0.00713203	0.00727728	0.0169739	0.0157524	-0.198958	0.011477	-0.208483	-0.204929	332	334	366	W334*	A366T
2	2	2	TRUE	65.6667	TRUE	3	35	W	A	*	V	0.00713203	0.00755298	0.0246722	0.0218796	-0.198958	0.00775096	-0.147312	-0.156143	332	334	366	W334*	A366V
2	2	2	TRUE	38.3333	TRUE	3	36	W	F	*	C	0.00713203	0.00835995	0.0306769	0.0248625	-0.198958	0.0205101	-0.19941	-0.193411	332	334	367	W334*	F367C
2	2	2	TRUE	68	TRUE	3	36	W	F	*	I	0.00713203	0.00837219	0.0241964	0.0212831	-0.198958	0.0368777	-0.210336	-0.203066	332	334	367	W334*	F367I
2	2	2	TRUE	152	TRUE	3	36	W	F	*	L	0.00713203	0.00712714	0.0172253	0.0163227	-0.198958	0.0334584	-0.188707	-0.188146	332	334	367	W334*	F367L
2	2	2	TRUE	28.3333	TRUE	3	36	W	F	*	S	0.00713203	0.00874376	0.0365945	0.0285191	-0.198958	0.0401534	-0.179173	-0.178235	332	334	367	W334*	F367S
2	2	2	TRUE	41.6667	TRUE	3	36	W	F	*	V	0.00713203	0.00852944	0.0296717	0.0246632	-0.198958	0.0432659	-0.211117	-0.200778	332	334	367	W334*	F367V
2	2	2	TRUE	21.3333	TRUE	3	36	W	F	*	Y	0.00713203	0.00827259	0.0423603	0.0305158	-0.198958	-0.00210895	-0.152655	-0.165864	332	334	367	W334*	F367Y
2	2	2	TRUE	46.6667	TRUE	3	37	W	G	*	A	0.00713203	0.00818856	0.0270532	0.0231129	-0.198958	0.00254788	-0.197393	-0.193436	332	334	368	W334*	G368A
2	2	2	TRUE	43.3333	TRUE	3	37	W	G	*	C	0.00713203	0.00785185	0.0304868	0.0249087	-0.198958	-0.00987088	-0.199816	-0.192888	332	334	368	W334*	G368C
2	2	2	TRUE	153.333	TRUE	3	37	W	G	*	D	0.00713203	0.0071458	0.017169	0.0165477	-0.198958	0.0490478	-0.170858	-0.171168	332	334	368	W334*	G368D
3	2	2	TRUE	53.3333	TRUE	3	37	W	G	*	R	0.00713203	0.00814877	0.0263949	0.0224389	-0.198958	-0.0273527	-0.204057	-0.197686	332	334	368	W334*	G368R
2	2	2	TRUE	169.333	TRUE	3	37	W	G	*	S	0.00713203	0.00712115	0.0162735	0.0153101	-0.198958	0.0189364	-0.222136	-0.218098	332	334	368	W334*	G368S
2	2	2	TRUE	43.3333	TRUE	3	37	W	G	*	V	0.00713203	0.0078954	0.0303539	0.0250661	-0.198958	-4.20954e-06	-0.165435	-0.17345	332	334	368	W334*	G368V
2	2	2	TRUE	28.6667	TRUE	3	38	W	S	*	A	0.00713203	0.00824337	0.0318705	0.0249209	-0.198958	-0.0125012	-0.219744	-0.205913	332	334	369	W334*	S369A
2	2	2	TRUE	64	TRUE	3	38	W	S	*	C	0.00713203	0.00755256	0.0226507	0.0197508	-0.198958	-0.0295814	-0.25504	-0.237016	332	334	369	W334*	S369C
2	2	2	TRUE	67.3333	TRUE	3	38	W	S	*	F	0.00713203	0.00761642	0.0217393	0.0195666	-0.198958	-0.0382342	-0.20385	-0.199256	332	334	369	W334*	S369F
2	2	2	TRUE	36.3333	TRUE	3	38	W	S	*	P	0.00713203	0.00834769	0.0326958	0.0256694	-0.198958	-0.0111088	-0.187354	-0.186572	332	334	369	W334*	S369P
2	2	2	TRUE	33.3333	TRUE	3	38	W	S	*	T	0.00713203	0.00812614	0.0321301	0.02496	-0.198958	-0.00593115	-0.230606	-0.212043	332	334	369	W334*	S369T
2	2	2	TRUE	34	TRUE	3	38	W	S	*	Y	0.00713203	0.00770154	0.0326927	0.0251592	-0.198958	-0.0542871	-0.248647	-0.222636	332	334	369	W334*	S369Y
2	2	2	TRUE	41.6667	TRUE	3	39	W	G	*	*	0.00713203	0.00819857	0.0287505	0.0235229	-0.198958	-0.137777	-0.229178	-0.21269	332	334	370	W334*	G370*
2	2	2	TRUE	47.6667	TRUE	3	39	W	G	*	A	0.00713203	0.00814208	0.029048	0.0247702	-0.198958	0.00256245	-0.144309	-0.154963	332	334	370	W334*	G370A
2	2	2	TRUE	127	TRUE	3	39	W	G	*	E	0.00713203	0.00724329	0.0184577	0.0173202	-0.198958	0.0503581	-0.18297	-0.182398	332	334	370	W334*	G370E
2	2	2	TRUE	142.333	TRUE	3	39	W	G	*	R	0.00713203	0.00708645	0.0176945	0.0165503	-0.198958	-0.0164381	-0.206599	-0.203029	332	334	370	W334*	G370R
2	2	2	TRUE	39	TRUE	3	39	W	G	*	V	0.00713203	0.00822251	0.0295231	0.0234563	-0.198958	0.0033714	-0.284348	-0.248878	332	334	370	W334*	G370V
2	2	2	TRUE	13.6667	TRUE	3	39	W	G	C	*	0.00758159	0.00819857	0.0456167	0.0387275	0.133336	-0.137777	-0.168238	-0.130289	332	334	370	W334C	G370*
3	2	2	TRUE	10.3333	TRUE	3	39	W	G	K	*	0.0589921	0.00819857	0.0538363	0.0454832	0.275546	-0.137777	-0.137226	-0.0819093	332	334	370	W334K	G370*
2	2	2	TRUE	21	TRUE	3	39	W	G	R	*	0.00772802	0.00819857	0.0466983	0.0448719	0.173745	-0.137777	-0.098534	-0.0660199	332	334	370	W334R	G370*
2	2	2	TRUE	16	TRUE	3	39	W	G	S	*	0.0088971	0.00819857	0.0591045	0.0492656	0.15772	-0.137777	0.0391341	0.0588689	332	334	370	W334S	G370*
2	2	2	TRUE	69.3333	TRUE	3	40	W	N	*	D	0.00713203	0.00787455	0.022364	0.0202897	-0.198958	0.0442323	-0.197428	-0.194414	332	334	371	W334*	N371D
2	2	2	TRUE	63	TRUE	3	40	W	N	*	H	0.00713203	0.0079493	0.0263129	0.0225861	-0.198958	-0.0211763	-0.175253	-0.176216	332	334	371	W334*	N371H
2	2	2	TRUE	38	TRUE	3	40	W	N	*	I	0.00713203	0.00773242	0.0306801	0.0250732	-0.198958	-0.0140714	-0.187897	-0.185032	332	334	371	W334*	N371I
2	2	2	TRUE	46	TRUE	3	40	W	N	*	K	0.00713203	0.0076189	0.0274196	0.0228771	-0.198958	0.00640158	-0.217363	-0.206599	332	334	371	W334*	N371K
2	2	2	TRUE	49	TRUE	3	40	W	N	*	S	0.00713203	0.00782253	0.0273301	0.0229098	-0.198958	0.0148061	-0.199686	-0.195005	332	334	371	W334*	N371S
2	2	2	TRUE	43.6667	TRUE	3	40	W	N	*	T	0.00713203	0.00799655	0.0287351	0.0243351	-0.198958	0.0172309	-0.160521	-0.16867	332	334	371	W334*	N371T
2	2	2	TRUE	73	TRUE	3	40	W	N	*	Y	0.00713203	0.00761121	0.0215512	0.0190729	-0.198958	-0.0438083	-0.273776	-0.253384	332	334	371	W334*	N371Y
2	2	2	TRUE	62.3333	TRUE	3	41	W	N	*	D	0.00713203	0.00796433	0.0238052	0.0211071	-0.198958	0.0402223	-0.207051	-0.202922	332	334	372	W334*	N372D
2	2	2	TRUE	80.6667	TRUE	3	41	W	N	*	H	0.00713203	0.00812925	0.023721	0.0209429	-0.198958	-0.0153958	-0.189995	-0.187469	332	334	372	W334*	N372H
3	2	2	TRUE	59.3333	TRUE	3	41	W	N	*	I	0.00713203	0.0078846	0.0272136	0.0232458	-0.198958	0.000724225	-0.165802	-0.169889	332	334	372	W334*	N372I
2	2	2	TRUE	97	TRUE	3	41	W	N	*	K	0.00713203	0.00730242	0.0201571	0.0187417	-0.198958	0.0191322	-0.196906	-0.194408	332	334	372	W334*	N372K
2	2	2	TRUE	63.3333	TRUE	3	41	W	N	*	S	0.00713203	0.00799169	0.0225432	0.0198347	-0.198958	0.0166861	-0.227879	-0.217737	332	334	372	W334*	N372S
2	2	2	TRUE	45.6667	TRUE	3	41	W	N	*	T	0.00713203	0.0081067	0.0315798	0.0261229	-0.198958	0.0135989	-0.105364	-0.130561	332	334	372	W334*	N372T
3	2	2	TRUE	68.3333	TRUE	3	41	W	N	*	Y	0.00713203	0.00778892	0.0240642	0.0206179	-0.198958	-0.0465742	-0.253449	-0.235076	332	334	372	W334*	N372Y
2	2	2	TRUE	42	TRUE	3	42	W	S	*	A	0.00713203	0.00801573	0.0297028	0.0247376	-0.198958	0.00329514	-0.151349	-0.163083	332	334	373	W334*	S373A
2	2	2	TRUE	39	TRUE	3	42	W	S	*	C	0.00713203	0.00784415	0.0313507	0.0254033	-0.198958	-0.019719	-0.193856	-0.189119	332	334	373	W334*	S373C
2	2	2	TRUE	68.6667	TRUE	3	42	W	S	*	F	0.00713203	0.00803475	0.0237726	0.0206088	-0.198958	-0.0439196	-0.216831	-0.207464	332	334	373	W334*	S373F
2	2	2	TRUE	25	TRUE	3	42	W	S	*	P	0.00713203	0.00844	0.0425691	0.0294351	-0.198958	-0.0104724	-0.201683	-0.18931	332	334	373	W334*	S373P
2	2	2	TRUE	40.6667	TRUE	3	42	W	S	*	T	0.00713203	0.00799216	0.0322651	0.0261824	-0.198958	0.0104411	-0.155443	-0.165135	332	334	373	W334*	S373T
2	2	2	TRUE	45.6667	TRUE	3	42	W	S	*	Y	0.00713203	0.00794138	0.0283158	0.0240217	-0.198958	-0.0610464	-0.210271	-0.20125	332	334	373	W334*	S373Y
2	2	2	TRUE	22	TRUE	4	9	G	L	A	*	0.0080133	0.00731652	0.0368806	0.0277064	-0.179572	-0.243969	-0.268192	-0.226581	332	335	340	G335A	L340*
2	2	2	TRUE	24.3333	TRUE	4	9	G	L	C	*	0.00779703	0.00731652	0.0360504	0.0276505	-0.178796	-0.243969	-0.208342	-0.195781	332	335	340	G335C	L340*
2	2	2	TRUE	58	TRUE	4	9	G	L	D	*	0.00791548	0.00731652	0.0260369	0.0246926	0.0693173	-0.243969	-0.160511	-0.15638	332	335	340	G335D	L340*
2	2	2	TRUE	27.6667	TRUE	4	9	G	L	R	*	0.00825793	0.00731652	0.0381986	0.0312702	-0.0259621	-0.243969	-0.204506	-0.182706	332	335	340	G335R	L340*
2	2	2	TRUE	43	TRUE	4	9	G	L	S	*	0.00777863	0.00731652	0.0268617	0.0238306	-0.0617456	-0.243969	-0.251959	-0.228983	332	335	340	G335S	L340*
2	2	2	TRUE	58.6667	TRUE	4	9	G	L	V	*	0.00774929	0.00731652	0.0261433	0.0222381	-0.186809	-0.243969	-0.177045	-0.179012	332	335	340	G335V	L340*
2	2	2	TRUE	31.3333	TRUE	4	12	G	Q	C	*	0.00779703	0.00759932	0.0337954	0.0252826	-0.178796	-0.253905	-0.273495	-0.242018	332	335	343	G335C	Q343*
2	2	2	TRUE	31.6667	TRUE	4	12	G	Q	D	*	0.00791548	0.00759932	0.0336378	0.0276507	0.0693173	-0.253905	-0.289625	-0.25331	332	335	343	G335D	Q343*
2	2	2	TRUE	11.3333	TRUE	4	12	G	Q	R	*	0.00825793	0.00759932	0.0548824	0.0392599	-0.0259621	-0.253905	-0.190782	-0.160454	332	335	343	G335R	Q343*
2	2	2	TRUE	39.3333	TRUE	4	12	G	Q	S	*	0.00777863	0.00759932	0.0266998	0.0214189	-0.0617456	-0.253905	-0.314936	-0.281529	332	335	343	G335S	Q343*
2	2	2	TRUE	10	TRUE	4	12	G	Q	V	*	0.00774929	0.00759932	0.0585599	0.0318535	-0.186809	-0.253905	-0.33054	-0.231397	332	335	343	G335V	Q343*
3	2	2	TRUE	43.6667	TRUE	4	13	G	Q	A	*	0.0080133	0.00758304	0.0275002	0.0231382	-0.179572	-0.25146	-0.25301	-0.229892	332	335	344	G335A	Q344*
2	2	2	TRUE	40.3333	TRUE	4	13	G	Q	C	*	0.00779703	0.00758304	0.0288421	0.0235364	-0.178796	-0.25146	-0.279776	-0.247537	332	335	344	G335C	Q344*
2	2	2	TRUE	12.6667	TRUE	4	13	G	Q	D	*	0.00791548	0.00758304	0.0579076	0.0439977	0.0693173	-0.25146	-0.145047	-0.131958	332	335	344	G335D	Q344*
2	2	2	TRUE	19.3333	TRUE	4	13	G	Q	S	*	0.00777863	0.00758304	0.0353247	0.0285957	-0.0617456	-0.25146	-0.267256	-0.232626	332	335	344	G335S	Q344*
2	2	2	TRUE	29.6667	TRUE	4	13	G	Q	V	*	0.00774929	0.00758304	0.0297703	0.0222818	-0.186809	-0.25146	-0.314073	-0.271373	332	335	344	G335V	Q344*
2	2	2	TRUE	20.3333	TRUE	4	15	G	Q	A	*	0.0080133	0.0077285	0.039011	0.028762	-0.179572	-0.208048	-0.234462	-0.205021	332	335	346	G335A	Q346*
2	2	2	TRUE	24	TRUE	4	15	G	Q	C	*	0.00779703	0.0077285	0.0388703	0.0269018	-0.178796	-0.208048	-0.282753	-0.236319	332	335	346	G335C	Q346*
2	2	2	TRUE	35.6667	TRUE	4	15	G	Q	D	*	0.00791548	0.0077285	0.0336095	0.0294371	0.0693173	-0.208048	-0.195396	-0.182152	332	335	346	G335D	Q346*
2	2	2	TRUE	14	TRUE	4	15	G	Q	R	*	0.00825793	0.0077285	0.0559452	0.0378581	-0.0259621	-0.208048	-0.198024	-0.16535	332	335	346	G335R	Q346*
2	2	2	TRUE	16	TRUE	4	15	G	Q	S	*	0.00777863	0.0077285	0.0413767	0.0305916	-0.0617456	-0.208048	-0.281192	-0.224511	332	335	346	G335S	Q346*
2	2	2	TRUE	30	TRUE	4	15	G	Q	V	*	0.00774929	0.0077285	0.0307197	0.0244277	-0.186809	-0.208048	-0.287486	-0.247918	332	335	346	G335V	Q346*
2	2	2	TRUE	29.3333	TRUE	4	16	G	S	A	*	0.0080133	0.00716735	0.0321217	0.0250277	-0.179572	-0.185074	-0.225233	-0.211566	332	335	347	G335A	S347*
2	2	2	TRUE	30	TRUE	4	16	G	S	C	*	0.00779703	0.00716735	0.0351471	0.0271197	-0.178796	-0.185074	-0.219063	-0.199008	332	335	347	G335C	S347*
2	2	2	TRUE	71	TRUE	4	16	G	S	D	*	0.00791548	0.00716735	0.0241966	0.0229747	0.0693173	-0.185074	-0.186957	-0.180902	332	335	347	G335D	S347*
2	2	2	TRUE	48.3333	TRUE	4	16	G	S	R	*	0.00825793	0.00716735	0.029409	0.0267722	-0.0259621	-0.185074	-0.160415	-0.152513	332	335	347	G335R	S347*
2	2	2	TRUE	49	TRUE	4	16	G	S	S	*	0.00777863	0.00716735	0.0262877	0.0234344	-0.0617456	-0.185074	-0.219212	-0.202542	332	335	347	G335S	S347*
2	2	2	TRUE	55.6667	TRUE	4	16	G	S	V	*	0.00774929	0.00716735	0.0253799	0.0219591	-0.186809	-0.185074	-0.233131	-0.217231	332	335	347	G335V	S347*
2	2	2	TRUE	11.3333	TRUE	4	19	G	S	A	*	0.0080133	0.0077111	0.0613845	0.034812	-0.179572	-0.18078	-0.240953	-0.192035	332	335	350	G335A	S350*
2	2	2	TRUE	11.3333	TRUE	4	19	G	S	C	*	0.00779703	0.0077111	0.0440774	0.0266102	-0.178796	-0.18078	-0.343167	-0.258787	332	335	350	G335C	S350*
2	2	2	TRUE	14.3333	TRUE	4	19	G	S	D	*	0.00791548	0.0077111	0.0435242	0.0340771	0.0693173	-0.18078	-0.245747	-0.204396	332	335	350	G335D	S350*
2	2	2	TRUE	21	TRUE	4	19	G	S	R	*	0.00825793	0.0077111	0.0403419	0.0292657	-0.0259621	-0.18078	-0.306153	-0.241209	332	335	350	G335R	S350*
2	2	2	TRUE	12	TRUE	4	19	G	S	S	*	0.00777863	0.0077111	0.0568459	0.0388153	-0.0617456	-0.18078	-0.115919	-0.120136	332	335	350	G335S	S350*
2	2	2	TRUE	18.6667	TRUE	4	19	G	S	V	*	0.00774929	0.0077111	0.0377536	0.0285927	-0.186809	-0.18078	-0.197247	-0.184756	332	335	350	G335V	S350*
2	2	2	TRUE	22.6667	TRUE	4	23	G	Q	A	*	0.0080133	0.00774368	0.0452392	0.0318455	-0.179572	-0.160079	-0.168168	-0.168828	332	335	354	G335A	Q354*
2	2	2	TRUE	39	TRUE	4	23	G	Q	C	*	0.00779703	0.00774368	0.0318527	0.0253174	-0.178796	-0.160079	-0.257896	-0.226963	332	335	354	G335C	Q354*
[truncated: 54,731 more rows]

## Sheet: Synonymous
Nmut_nt	Nmut_aa	Nmut_codons	STOP	mean_count	is.reads0	sigma	toxicity	region
1	0	1	FALSE	5015.33	TRUE	0.00506012	0.00634515	290
1	0	1	FALSE	5528.33	TRUE	0.00498079	-0.0174562	290
1	0	1	FALSE	5823	TRUE	0.00498493	0.00495821	290
1	0	1	FALSE	4008.33	TRUE	0.00516984	-0.00245953	290
1	0	1	FALSE	9801	TRUE	0.00480822	0.00748997	290
1	0	1	FALSE	6842	TRUE	0.0049277	0.0110788	290
1	0	1	FALSE	5235	TRUE	0.00503858	0.00647737	290
1	0	1	FALSE	4594	TRUE	0.00511147	0.0080735	290
1	0	1	FALSE	3156.33	TRUE	0.00533817	0.0028205	290
1	0	1	FALSE	4708	TRUE	0.00509143	0.00678976	290
1	0	1	FALSE	4154	TRUE	0.0051636	0.0061133	290
1	0	1	FALSE	5447.67	TRUE	0.0050268	0.0128931	290
1	0	1	FALSE	4362	TRUE	0.00512743	0.00546926	290
1	0	1	FALSE	3508.33	TRUE	0.0052711	0.00899614	290
1	0	1	FALSE	4467.67	TRUE	0.00511885	0.00651205	290
2	0	1	FALSE	15.3333	TRUE	0.0402115	-0.0165724	290
1	0	1	FALSE	3619.33	TRUE	0.00525207	0.00854904	290
2	0	1	FALSE	59	TRUE	0.0206612	-0.0173568	290
1	0	1	FALSE	7200	TRUE	0.00490003	0.00476675	290
1	0	1	FALSE	3145.33	TRUE	0.00534153	0.00386447	290
1	0	1	FALSE	4654.33	TRUE	0.00509581	0.00654182	290
1	0	1	FALSE	3305.33	TRUE	0.00530277	0.00235554	290
1	0	1	FALSE	4486.33	TRUE	0.005109	0.00133931	290
1	0	1	FALSE	3860.33	TRUE	0.00518096	-0.0052558	290
1	0	1	FALSE	2989.33	TRUE	0.00537324	0.00240663	290
1	0	1	FALSE	4421.67	TRUE	0.00511491	0.00198102	290
1	0	1	FALSE	3313	TRUE	0.0053073	0.00741878	290
1	0	1	FALSE	3552.33	TRUE	0.00525849	0.00555484	290
1	0	1	FALSE	5049.67	TRUE	0.00505739	0.0110587	290
1	0	1	FALSE	3106.33	TRUE	0.00534285	0.000978873	290
1	0	1	FALSE	4138.33	TRUE	0.0051646	0.00714868	290
1	0	1	FALSE	9601.67	TRUE	0.00480839	0.00354621	290
1	0	1	FALSE	4094.67	TRUE	0.00515729	0.00078598	290
1	0	1	FALSE	3136	TRUE	0.00533894	0.00111907	290
1	0	1	FALSE	3886.33	TRUE	0.00519583	0.00281007	290
1	0	1	FALSE	2853	TRUE	0.00542409	0.00390138	290
1	0	1	FALSE	3486	TRUE	0.00525687	-0.00423877	290
1	0	1	FALSE	9979	TRUE	0.00479849	0.00369416	290
1	0	1	FALSE	2919	TRUE	0.00539552	0.0033723	290
1	0	1	FALSE	3364	TRUE	0.00528827	0.00109874	290
1	0	1	FALSE	3493.33	TRUE	0.00526159	0.000693916	290
1	0	1	FALSE	2817.67	TRUE	0.00542087	0.00104574	290
1	0	1	FALSE	5306	TRUE	0.00503163	0.00754236	290
1	0	1	FALSE	4687.67	TRUE	0.00503297	-0.0361482	290
1	0	1	FALSE	3656.67	TRUE	0.00516248	-0.0401983	290
1	0	1	FALSE	4679.67	TRUE	0.0050385	-0.0323696	290
1	0	1	FALSE	7171.67	TRUE	0.00485948	-0.0402427	290
1	0	1	FALSE	5808.67	TRUE	0.00497948	0.00128374	290
1	0	1	FALSE	13872.3	TRUE	0.00470585	-0.0298923	290
1	0	1	FALSE	6808.67	TRUE	0.00496546	0.0305271	290
1	0	1	FALSE	3551	TRUE	0.00523982	-0.00440362	290
1	0	1	FALSE	3173.33	TRUE	0.00529344	-0.0164754	290
1	0	1	FALSE	5106	TRUE	0.00503968	-5.21267e-05	290
1	0	1	FALSE	6241.67	TRUE	0.00497592	0.0203867	290
1	0	1	FALSE	2498.67	TRUE	0.00565072	0.0378502	290
1	0	1	FALSE	4573.33	TRUE	0.00507492	-0.0135372	290
1	0	1	FALSE	5647.67	TRUE	0.00499931	0.0059882	290
1	0	1	FALSE	4417.33	TRUE	0.0050567	-0.0412444	290
1	0	1	FALSE	5036.33	TRUE	0.00503961	-0.0030458	290
1	0	1	FALSE	5459.33	TRUE	0.00496262	-0.0377215	290
1	0	1	FALSE	6589	TRUE	0.0049245	-0.00247022	290
1	0	1	FALSE	7536.33	TRUE	0.00489007	0.0106588	290
1	0	1	FALSE	7389.67	TRUE	0.00484505	-0.0474537	290
1	0	1	FALSE	8321.67	TRUE	0.0048303	-0.0209861	290
1	0	1	FALSE	4262.67	TRUE	0.00514463	0.00587979	290
1	0	1	FALSE	5461.33	TRUE	0.00501574	0.00564507	290
1	0	1	FALSE	2900	TRUE	0.00541975	0.011294	290
1	0	1	FALSE	4314.67	TRUE	0.00511444	-0.00630579	290
1	0	1	FALSE	4792.67	TRUE	0.00507829	0.00477797	290
1	0	1	FALSE	5574	TRUE	0.00500861	0.00793162	290
2	0	1	FALSE	22.6667	TRUE	0.0341725	0.0100771	290
1	0	1	FALSE	8205.67	TRUE	0.00484738	-0.00315399	290
1	0	1	FALSE	4824.67	TRUE	0.00508169	0.010899	290
1	0	1	FALSE	5973.67	TRUE	0.00496977	0.00246395	290
1	0	1	FALSE	5939	TRUE	0.00497261	0.00152726	290
2	0	1	FALSE	17.3333	TRUE	0.0440796	0.0686633	290
1	0	1	FALSE	4068.67	TRUE	0.00516954	0.00252296	290
1	0	1	FALSE	5279.33	TRUE	0.00503903	0.0109791	290
1	0	1	FALSE	3711	TRUE	0.00521227	-0.00408101	290
1	0	1	FALSE	4284.67	TRUE	0.00513531	0.00270975	290
1	0	1	FALSE	4933	TRUE	0.00506078	0.00392388	290
1	0	1	FALSE	4157.33	TRUE	0.00517005	0.0113961	290
1	0	1	FALSE	4910	TRUE	0.00506173	0.00168782	290
1	0	1	FALSE	5153	TRUE	0.00504584	0.00437639	290
1	0	1	FALSE	7579.67	TRUE	0.00488401	0.00672503	290
1	0	1	FALSE	3224.33	TRUE	0.00533947	0.00885752	290
1	0	1	FALSE	4289.67	TRUE	0.00513831	0.00611271	290
2	0	1	FALSE	32.6667	TRUE	0.0294385	0.026461	290
2	0	1	FALSE	12.6667	TRUE	0.0476911	0.0369363	290
2	0	1	FALSE	24	TRUE	0.0352312	0.0402228	290
1	0	1	FALSE	3951.33	TRUE	0.00524491	0.0291739	290
2	0	2	FALSE	22.6667	TRUE	0.0365504	0.0260244	290
2	0	2	FALSE	29.6667	TRUE	0.034103	0.096252	290
2	0	2	FALSE	14.6667	TRUE	0.0412785	0.00557047	290
2	0	2	FALSE	17.3333	TRUE	0.0374697	-0.0268096	290
2	0	2	FALSE	13.6667	TRUE	0.0480166	0.0531446	290
2	0	2	FALSE	23.6667	TRUE	0.0328868	-0.0208401	290
2	0	2	FALSE	56.6667	TRUE	0.0218758	0.01451	290
2	0	2	FALSE	10.3333	TRUE	0.0493547	-0.00622612	290
2	0	2	FALSE	14.3333	TRUE	0.0395642	-0.0544856	290
2	0	2	FALSE	14	TRUE	0.0460625	0.0537704	290
2	0	2	FALSE	42	TRUE	0.0265508	0.0358534	290
2	0	2	FALSE	29.6667	TRUE	0.0313993	0.0491603	290
2	0	2	FALSE	36	TRUE	0.0270386	0.00309449	290
2	0	2	FALSE	21.6667	TRUE	0.0388877	0.0777561	290
2	0	2	FALSE	32	TRUE	0.0334636	0.106734	290
2	0	2	FALSE	13.6667	TRUE	0.047818	0.0688136	290
2	0	2	FALSE	10	TRUE	0.0525893	0.0169883	290
2	0	2	FALSE	53.3333	TRUE	0.0212325	-0.03358	290
2	0	2	FALSE	22.3333	TRUE	0.0366557	0.0455675	290
2	0	2	FALSE	14	TRUE	0.0447348	0.0328057	290
2	0	2	FALSE	27.3333	TRUE	0.0346745	0.0834091	290
2	0	2	FALSE	24.6667	TRUE	0.0334001	0.0230394	290
2	0	2	FALSE	45.6667	TRUE	0.0242545	0.00658134	290
2	0	2	FALSE	41.3333	TRUE	0.0272352	0.0601609	290
2	0	2	FALSE	51.3333	TRUE	0.0230198	0.0081205	290
2	0	2	FALSE	24.3333	TRUE	0.0337886	0.0344771	290
2	0	2	FALSE	15.3333	TRUE	0.0432925	0.023967	290
2	0	2	FALSE	17	TRUE	0.0366706	-0.0324399	290
2	0	2	FALSE	15.6667	TRUE	0.0376767	-0.0694813	290
2	0	2	FALSE	17	TRUE	0.037852	-0.0183447	290
2	0	2	FALSE	18.6667	TRUE	0.033229	-0.0752254	290
2	0	2	FALSE	40	TRUE	0.0245051	-0.0322045	290
2	0	2	FALSE	13.6667	TRUE	0.0416962	-0.0568628	290
2	0	2	FALSE	64.3333	TRUE	0.0195125	-0.0491906	290
2	0	2	FALSE	29.6667	TRUE	0.0300765	0.00429474	290
2	0	2	FALSE	14.6667	TRUE	0.0405238	-0.0186371	290
2	0	2	FALSE	21	TRUE	0.0337742	-0.0284116	290
2	0	2	FALSE	17.6667	TRUE	0.0372263	-0.0165833	290
2	0	2	FALSE	15	TRUE	0.0403539	-0.00379506	290
2	0	2	FALSE	22.6667	TRUE	0.034382	0.0161332	290
2	0	2	FALSE	32.3333	TRUE	0.0293313	0.0266621	290
2	0	2	FALSE	23.3333	TRUE	0.0309466	-0.0548936	290
2	0	2	FALSE	30	TRUE	0.0273362	-0.0465346	290
2	0	2	FALSE	21.3333	TRUE	0.0358949	0.0138499	290
2	0	2	FALSE	33.6667	TRUE	0.0270866	-0.0177247	290
2	0	2	FALSE	30	TRUE	0.0296141	0.0064966	290
2	0	2	FALSE	50	TRUE	0.0240951	0.0395393	290
2	0	2	FALSE	19	TRUE	0.034876	-0.0365792	290
2	0	2	FALSE	24.3333	TRUE	0.0303452	-0.0520949	290
2	0	2	FALSE	49	TRUE	0.0223057	-0.0381048	290
2	0	2	FALSE	68.3333	TRUE	0.0191914	-0.0190616	290
2	0	2	FALSE	22	TRUE	0.0355944	0.0236673	290
2	0	2	FALSE	23.3333	TRUE	0.0352158	0.036305	290
2	0	2	FALSE	56.3333	TRUE	0.0211386	-0.0152845	290
2	0	2	FALSE	25	TRUE	0.0329825	0.0121958	290
2	0	2	FALSE	19	TRUE	0.0446646	0.0992825	290
2	0	2	FALSE	12.3333	TRUE	0.0495657	0.0556415	290
2	0	2	FALSE	47.6667	TRUE	0.02394	0.016646	290
2	0	2	FALSE	30.6667	TRUE	0.0276777	-0.0468476	290
2	0	2	FALSE	23	TRUE	0.0330898	-0.00591551	290
2	0	2	FALSE	39	TRUE	0.0275381	0.0479219	290
2	0	2	FALSE	11.3333	TRUE	0.0507507	0.029722	290
2	0	2	FALSE	60.6667	TRUE	0.0205668	-0.0159215	290
2	0	2	FALSE	62.6667	TRUE	0.0215983	0.0328192	290
2	0	2	FALSE	49.3333	TRUE	0.023325	0.00958917	290
2	0	2	FALSE	13.6667	TRUE	0.0374234	-0.106461	290
2	0	2	FALSE	28.3333	TRUE	0.0288763	-0.0334276	290
2	0	2	FALSE	54	TRUE	0.022382	0.00638081	290
2	0	2	FALSE	38.3333	TRUE	0.0256678	-0.00795071	290
2	0	2	FALSE	14.6667	TRUE	0.0434918	0.0281569	290
2	0	2	FALSE	19	TRUE	0.0355498	-0.0104627	290
2	0	2	FALSE	82	TRUE	0.0164431	-0.0885215	290
2	0	2	FALSE	22	TRUE	0.0308772	-0.0866161	290
2	0	2	FALSE	42.3333	TRUE	0.0225782	-0.0696513	290
2	0	2	FALSE	19.6667	TRUE	0.0360098	-0.0214428	290
2	0	2	FALSE	23.6667	TRUE	0.031398	-0.0303425	290
2	0	2	FALSE	11	TRUE	0.0519657	-0.0479336	290
2	0	2	FALSE	20	TRUE	0.0349459	-0.0357616	290
2	0	2	FALSE	27.3333	TRUE	0.0291881	-0.0387985	290
2	0	2	FALSE	40.3333	TRUE	0.0265614	0.0342832	290
2	0	2	FALSE	31.6667	TRUE	0.0291448	0.0119144	290
2	0	2	FALSE	98.3333	TRUE	0.0162686	-0.0145021	290
2	0	2	FALSE	56.6667	TRUE	0.0211157	-0.0203505	290
2	0	2	FALSE	17.3333	TRUE	0.0395482	0.0152135	290
2	0	2	FALSE	18	TRUE	0.0405011	0.0232254	290
2	0	2	FALSE	10	TRUE	0.0514191	-0.0235543	290
2	0	2	FALSE	35.6667	TRUE	0.0251584	-0.0520007	290
2	0	2	FALSE	40.6667	TRUE	0.0244237	-0.029511	290
2	0	2	FALSE	34.3333	TRUE	0.0256466	-0.061379	290
2	0	2	FALSE	22	TRUE	0.0343833	-0.00337275	290
2	0	2	FALSE	10	TRUE	0.0595016	0.0176448	290
2	0	2	FALSE	13.3333	TRUE	0.0380793	-0.100955	290
2	0	2	FALSE	41.6667	TRUE	0.022628	-0.0878157	290
2	0	2	FALSE	16	TRUE	0.0409295	0.00760383	290
2	0	2	FALSE	66.6667	TRUE	0.0181234	-0.0856717	290
2	0	2	FALSE	15	TRUE	0.0428309	0.0291734	290
2	0	2	FALSE	47.6667	TRUE	0.0217047	-0.0604143	290
2	0	2	FALSE	55.3333	TRUE	0.0204114	-0.0616334	290
2	0	2	FALSE	12.3333	TRUE	0.0456414	-0.0134607	290
2	0	2	FALSE	49	TRUE	0.0232981	0.0142667	290
2	0	2	FALSE	34.3333	TRUE	0.0235891	-0.164433	290
2	0	2	FALSE	16	TRUE	0.0402679	0.00597429	290
2	0	2	FALSE	33.6667	TRUE	0.0262673	-0.0558015	290
2	0	2	FALSE	48	TRUE	0.0226833	-0.0149727	290
2	0	2	FALSE	14.3333	TRUE	0.0513169	0.105466	290
2	0	2	FALSE	83.6667	TRUE	0.015991	-0.0925078	290
2	0	2	FALSE	25.6667	TRUE	0.0321165	-0.00165348	290
2	0	2	FALSE	51.6667	TRUE	0.0211751	-0.0563792	290
2	0	2	FALSE	10.3333	TRUE	0.0473559	-0.0475738	290
2	0	2	FALSE	22	TRUE	0.0325435	-0.0488175	290
2	0	2	FALSE	30.6667	TRUE	0.0300462	0.0289434	290
2	0	2	FALSE	38.6667	TRUE	0.0240669	-0.0532318	290
2	0	2	FALSE	24.3333	TRUE	0.0302171	-0.0564329	290
2	0	2	FALSE	37.3333	TRUE	0.0260987	-0.0113725	290
2	0	2	FALSE	36.3333	TRUE	0.0253441	-0.0610648	290
2	0	2	FALSE	37.6667	TRUE	0.0252892	-0.037599	290
2	0	2	FALSE	29.3333	TRUE	0.0284242	-0.0379138	290
2	0	2	FALSE	10	TRUE	0.0555592	-0.0117928	290
2	0	2	FALSE	21.6667	TRUE	0.0421417	0.0323757	290
2	0	2	FALSE	12.6667	TRUE	0.0407094	-0.102109	290
2	0	2	FALSE	32.6667	TRUE	0.0282705	-0.0212195	290
2	0	2	FALSE	51.3333	TRUE	0.0217793	-0.022696	290
2	0	2	FALSE	25.6667	TRUE	0.0314908	-0.017758	290
2	0	2	FALSE	58.6667	TRUE	0.0205388	-0.0338654	290
2	0	2	FALSE	24.6667	TRUE	0.0307159	-0.0343757	290
2	0	2	FALSE	33.3333	TRUE	0.0281156	-0.00222862	290
2	0	2	FALSE	45.6667	TRUE	0.0231106	-0.0229574	290
2	0	2	FALSE	17.3333	TRUE	0.0413032	0.0464808	290
2	0	2	FALSE	40	TRUE	0.0256462	0.00889346	290
2	0	2	FALSE	71.3333	TRUE	0.0186947	-0.024286	290
2	0	2	FALSE	37	TRUE	0.0278038	0.0369166	290
2	0	2	FALSE	41.6667	TRUE	0.024909	-0.0183581	290
2	0	2	FALSE	15.6667	TRUE	0.0414496	0.0268083	290
2	0	2	FALSE	20.6667	TRUE	0.0414665	0.0855046	290
2	0	2	FALSE	26	TRUE	0.0309141	-0.0147272	290
2	0	2	FALSE	20	TRUE	0.0373988	0.0287642	290
2	0	2	FALSE	21.6667	TRUE	0.0351719	0.022684	290
2	0	2	FALSE	19.3333	TRUE	0.0354585	-0.0327581	290
2	0	2	FALSE	10	TRUE	0.0630222	0.122595	290
2	0	2	FALSE	13	TRUE	0.0437148	-0.0276943	290
2	0	2	FALSE	76.6667	TRUE	0.0181535	-0.0206286	290
2	0	2	FALSE	18.6667	TRUE	0.0352722	-0.0386897	290
2	0	2	FALSE	26	TRUE	0.0318805	-0.00220944	290
2	0	2	FALSE	12.6667	TRUE	0.0402997	-0.105442	290
2	0	2	FALSE	23.6667	TRUE	0.0352758	0.0420484	290
2	0	2	FALSE	57	TRUE	0.0222807	0.0187595	290
2	0	2	FALSE	29.3333	TRUE	0.03029	-0.00430932	290
2	0	2	FALSE	51.3333	TRUE	0.0217582	-0.0215602	290
2	0	2	FALSE	34.3333	TRUE	0.0269545	-0.0209212	290
2	0	2	FALSE	21	TRUE	0.0374483	0.0387876	290
2	0	2	FALSE	52.6667	TRUE	0.0227006	0.00831365	290
2	0	2	FALSE	37.6667	TRUE	0.0230586	-0.0976261	290
2	0	2	FALSE	17	TRUE	0.0395472	0.0128458	290
2	0	2	FALSE	24.3333	TRUE	0.0315105	-0.0290246	290
2	0	2	FALSE	20	TRUE	0.0362607	0.00204912	290
2	0	2	FALSE	30.3333	TRUE	0.0280319	-0.0194963	290
2	0	2	FALSE	132	TRUE	0.0139455	-0.0302964	290
2	0	2	FALSE	38.3333	TRUE	0.0264285	-0.00226367	290
2	0	2	FALSE	36	TRUE	0.0275573	-0.00130638	290
2	0	2	FALSE	32.6667	TRUE	0.0267024	-0.047202	290
2	0	2	FALSE	18	TRUE	0.0364841	-0.0303377	290
2	0	2	FALSE	30	TRUE	0.0283987	-0.015872	290
2	0	2	FALSE	31	TRUE	0.0259669	-0.0802578	290
2	0	2	FALSE	19.3333	TRUE	0.0327207	-0.0808854	290
2	0	2	FALSE	44	TRUE	0.022959	-0.0505852	290
2	0	2	FALSE	96.3333	TRUE	0.0158111	-0.0561459	290
2	0	2	FALSE	40.3333	TRUE	0.026554	0.012595	290
2	0	2	FALSE	15	TRUE	0.0418997	-0.0283918	290
2	0	2	FALSE	24	TRUE	0.0351296	0.0491291	290
2	0	2	FALSE	38.6667	TRUE	0.0269731	0.0271417	290
2	0	2	FALSE	10.6667	TRUE	0.0540339	0.0478025	290
2	0	2	FALSE	55.6667	TRUE	0.0221329	0.0102325	290
2	0	2	FALSE	65.3333	TRUE	0.0194603	-0.0165314	290
2	0	2	FALSE	27.6667	TRUE	0.0293291	-0.0351457	290
2	0	2	FALSE	32	TRUE	0.030777	0.0397477	290
2	0	2	FALSE	13	TRUE	0.0422652	-0.0478404	290
2	0	2	FALSE	34	TRUE	0.0274322	-0.0150108	290
2	0	2	FALSE	39	TRUE	0.0269921	0.0299947	290
2	0	2	FALSE	52	TRUE	0.0214689	-0.0289837	290
2	0	2	FALSE	52	TRUE	0.0198081	-0.1019	290
2	0	2	FALSE	19	TRUE	0.0329443	-0.103591	290
2	0	2	FALSE	17.3333	TRUE	0.0340135	-0.129306	290
2	0	2	FALSE	25	TRUE	0.0345325	0.0333767	290
2	0	2	FALSE	16.3333	TRUE	0.0385395	-0.0245626	290
2	0	2	FALSE	23	TRUE	0.0290998	-0.10371	290
2	0	2	FALSE	49.3333	TRUE	0.0227567	-0.00780545	290
2	0	2	FALSE	34.6667	TRUE	0.026225	-0.0271255	290
2	0	2	FALSE	59.6667	TRUE	0.0208927	-0.016991	290
2	0	2	FALSE	85.6667	TRUE	0.0188374	0.0446174	290
2	0	2	FALSE	59	TRUE	0.0208156	-0.0243589	290
2	0	2	FALSE	42.3333	TRUE	0.0247212	-0.0014437	290
2	0	2	FALSE	39.6667	TRUE	0.0244552	-0.0466507	290
2	0	2	FALSE	70.6667	TRUE	0.0187254	-0.0231961	290
2	0	2	FALSE	18.6667	TRUE	0.0355724	-0.0197992	290
2	0	2	FALSE	42	TRUE	0.0253421	0.0182435	290
2	0	2	FALSE	15.3333	TRUE	0.0450019	0.0586023	290
2	0	2	FALSE	20.6667	TRUE	0.0346763	-0.0264201	290
2	0	2	FALSE	11.3333	TRUE	0.0495072	0.0308778	290
2	0	2	FALSE	53.6667	TRUE	0.0212762	-0.0342062	290
2	0	2	FALSE	16.6667	TRUE	0.0407253	0.0247456	290
2	0	2	FALSE	21	TRUE	0.0381222	0.0589862	290
2	0	2	FALSE	34.6667	TRUE	0.0298835	0.051853	290
2	0	2	FALSE	58.3333	TRUE	0.021023	-0.0097552	290
2	0	2	FALSE	29.3333	TRUE	0.0289572	-0.013846	290
2	0	2	FALSE	30.6667	TRUE	0.0280719	-0.0164245	290
2	0	2	FALSE	28.6667	TRUE	0.0334653	0.0522304	290
2	0	2	FALSE	38.3333	TRUE	0.023984	-0.0770627	290
2	0	2	FALSE	34.3333	TRUE	0.0241615	-0.107789	290
2	0	2	FALSE	33	TRUE	0.0272042	-0.0284794	290
2	0	2	FALSE	26.6667	TRUE	0.0323467	0.0159514	290
2	0	2	FALSE	84.6667	TRUE	0.0171019	-0.0371898	290
2	0	2	FALSE	10.3333	TRUE	0.0524209	0.0402291	290
2	0	2	FALSE	19.3333	TRUE	0.0354276	-0.0184194	290
2	0	2	FALSE	23	TRUE	0.0317383	-0.0723685	290
2	0	2	FALSE	10.6667	TRUE	0.0650647	0.139359	290
2	0	2	FALSE	138	TRUE	0.0142292	-0.00354303	290
2	0	2	FALSE	19.3333	TRUE	0.033991	-0.0602923	290
2	0	2	FALSE	30.3333	TRUE	0.0273928	-0.0522183	290
2	0	2	FALSE	61.6667	TRUE	0.0200758	-0.0322913	290
2	0	2	FALSE	28	TRUE	0.0298335	-0.0253011	290
2	0	2	FALSE	51	TRUE	0.0221023	-0.030844	290
2	0	2	FALSE	23.6667	TRUE	0.0290215	-0.0936504	290
2	0	2	FALSE	12.6667	TRUE	0.0395562	-0.107126	290
2	0	2	FALSE	12.3333	TRUE	0.047258	0.0228026	290
2	0	2	FALSE	30	TRUE	0.027893	-0.043053	290
2	0	2	FALSE	47.3333	TRUE	0.020678	-0.11457	290
2	0	2	FALSE	18	TRUE	0.0351985	-0.0547342	290
2	0	2	FALSE	40	TRUE	0.0244279	-0.0363628	290
2	0	2	FALSE	19.3333	TRUE	0.0345884	-0.0469018	290
2	0	2	FALSE	26.3333	TRUE	0.0313775	0.0103055	290
2	0	2	FALSE	28.3333	TRUE	0.0257192	-0.148655	290
2	0	2	FALSE	18.6667	TRUE	0.0389699	0.0134476	290
2	0	2	FALSE	46.3333	TRUE	0.0229965	-0.0318968	290
2	0	2	FALSE	13.6667	TRUE	0.0496941	0.0709949	290
2	0	2	FALSE	54	TRUE	0.0204131	-0.0633018	290
2	0	2	FALSE	25	TRUE	0.0326324	0.0203472	290
2	0	2	FALSE	24.6667	TRUE	0.0317962	-0.0370602	290
2	0	2	FALSE	20.3333	TRUE	0.0344188	-0.0251516	290
2	0	2	FALSE	11	TRUE	0.0632233	0.160512	290
2	0	2	FALSE	81.6667	TRUE	0.0182331	0.00269839	290
2	0	2	FALSE	25.3333	TRUE	0.0334404	0.0390371	290
2	0	2	FALSE	54	TRUE	0.0213805	-0.021724	290
2	0	2	FALSE	12.3333	TRUE	0.0463647	-0.010608	290
2	0	2	FALSE	29.6667	TRUE	0.0292431	-0.0304035	290
2	0	2	FALSE	22.6667	TRUE	0.0329611	-0.0228129	290
2	0	2	FALSE	13.6667	TRUE	0.0523251	0.107834	290
2	0	2	FALSE	34.3333	TRUE	0.0269474	-0.00564212	290
2	0	2	FALSE	19.3333	TRUE	0.0358709	-0.026613	290
2	0	2	FALSE	49.6667	TRUE	0.0235114	0.00781213	290
2	0	2	FALSE	30	TRUE	0.0292974	-0.0166916	290
2	0	2	FALSE	25.6667	TRUE	0.0293019	-0.0630182	290
2	0	2	FALSE	27.6667	TRUE	0.0340387	0.0811956	290
2	0	2	FALSE	16.6667	TRUE	0.0415845	0.0424321	290
2	0	2	FALSE	92.3333	TRUE	0.0176912	0.0246106	290
2	0	2	FALSE	122.667	TRUE	0.0155819	0.0235724	290
2	0	2	FALSE	13.6667	TRUE	0.0460054	0.0427239	290
2	0	2	FALSE	44.6667	TRUE	0.0239886	-0.0156555	290
2	0	2	FALSE	107	TRUE	0.0172087	0.0577688	290
2	0	2	FALSE	45.3333	TRUE	0.0251527	0.0275855	290
2	0	2	FALSE	64.3333	TRUE	0.0194343	-0.0279373	290
2	0	2	FALSE	66.3333	TRUE	0.0208793	0.0262636	290
2	0	2	FALSE	27	TRUE	0.0312332	0.00750003	290
2	0	2	FALSE	113.667	TRUE	0.0160582	0.0160396	290
2	0	2	FALSE	118	TRUE	0.0151214	-0.00679974	290
2	0	2	FALSE	40	TRUE	0.0261106	0.0128309	290
2	0	2	FALSE	29	TRUE	0.0333595	0.0634969	290
2	0	2	FALSE	30.6667	TRUE	0.0289703	-0.0254772	290
2	0	2	FALSE	69.6667	TRUE	0.0192171	-0.00692237	290
2	0	2	FALSE	69.6667	TRUE	0.0199793	0.0255229	290
2	0	2	FALSE	25	TRUE	0.0329182	0.0236163	290
2	0	2	FALSE	13.6667	TRUE	0.0449575	0.0176799	290
2	0	2	FALSE	25.3333	TRUE	0.0354992	0.0724778	290
2	0	2	FALSE	15.6667	TRUE	0.0439343	0.0454459	290
2	0	2	FALSE	23.3333	TRUE	0.034705	0.0348043	290
2	0	2	FALSE	17.6667	TRUE	0.0426091	0.0802978	290
2	0	2	FALSE	71	TRUE	0.0193195	-0.00803594	290
2	0	2	FALSE	136.667	TRUE	0.0147485	0.0327025	290
2	0	2	FALSE	41.6667	TRUE	0.0270733	0.0651591	290
2	0	2	FALSE	35.3333	TRUE	0.0265678	-0.0215847	290
2	0	2	FALSE	12	TRUE	0.0477668	0.0232989	290
2	0	2	FALSE	64.6667	TRUE	0.0205244	0.00973404	290
2	0	2	FALSE	57.6667	TRUE	0.0231143	0.0471113	290
2	0	2	FALSE	117.667	TRUE	0.0147385	-0.0315618	290
2	0	2	FALSE	48.3333	TRUE	0.0234164	-0.0164593	290
2	0	2	FALSE	46	TRUE	0.0251624	0.0511742	290
2	0	2	FALSE	24.6667	TRUE	0.0343606	0.0346724	290
2	0	2	FALSE	34	TRUE	0.0300109	0.0594944	290
2	0	2	FALSE	43.3333	TRUE	0.0254958	0.0199502	290
2	0	2	FALSE	62	TRUE	0.0204103	-0.013952	290
2	0	2	FALSE	27.3333	TRUE	0.0295533	-0.0348858	290
2	0	2	FALSE	20.3333	TRUE	0.038907	0.0598058	290
2	0	2	FALSE	126.667	TRUE	0.0142056	-0.0316562	290
2	0	2	FALSE	60.3333	TRUE	0.02078	0.00163578	290
2	0	2	FALSE	159	TRUE	0.0131169	-0.018906	290
2	0	2	FALSE	87.3333	TRUE	0.018616	0.0183671	290
2	0	2	FALSE	19.3333	TRUE	0.0340891	-0.0391986	290
2	0	2	FALSE	21.3333	TRUE	0.0328033	-0.0392804	290
2	0	2	FALSE	90.3333	TRUE	0.0175109	0.0100694	290
2	0	2	FALSE	78.6667	TRUE	0.018603	0.00843943	290
2	0	2	FALSE	38.3333	TRUE	0.0245038	-0.0379595	290
2	0	2	FALSE	43	TRUE	0.0239187	-0.0200533	290
2	0	2	FALSE	44	TRUE	0.0229422	-0.0605901	290
2	0	2	FALSE	79.3333	TRUE	0.0191649	0.0310243	290
2	0	2	FALSE	37.6667	TRUE	0.0247319	-0.0580391	290
2	0	2	FALSE	129	TRUE	0.0143199	-0.0170741	290
2	0	2	FALSE	53.3333	TRUE	0.0238538	0.0583662	290
2	0	2	FALSE	98.3333	TRUE	0.0154951	-0.0565465	290
2	0	2	FALSE	52	TRUE	0.0215227	-0.031644	290
2	0	2	FALSE	29.6667	TRUE	0.0317255	0.0369784	290
2	0	2	FALSE	49	TRUE	0.0229427	-0.00885108	290
2	0	2	FALSE	46.6667	TRUE	0.0229235	-0.0298508	290
2	0	2	FALSE	18.6667	TRUE	0.0395262	0.0374967	290
2	0	2	FALSE	70.6667	TRUE	0.0191052	-0.00079417	290
2	0	2	FALSE	96.6667	TRUE	0.016274	-0.020641	290
2	0	2	FALSE	67.3333	TRUE	0.0210759	0.037009	290
2	0	2	FALSE	65.3333	TRUE	0.020517	0.0110278	290
2	0	2	FALSE	137.333	TRUE	0.0150707	0.0414181	290
2	0	2	FALSE	68	TRUE	0.019708	-0.00301439	290
2	0	2	FALSE	93.6667	TRUE	0.0171407	0.0080921	290
2	0	2	FALSE	66	TRUE	0.020755	0.0265955	290
2	0	2	FALSE	78	TRUE	0.0190155	0.0112319	290
2	0	2	FALSE	112	TRUE	0.0159862	0.0208837	290
2	0	2	FALSE	89	TRUE	0.0174809	0.00424682	290
2	0	2	FALSE	39.3333	TRUE	0.02645	0.0312164	290
2	0	2	FALSE	76	TRUE	0.0196917	0.0234753	290
2	0	2	FALSE	40.6667	TRUE	0.0249066	-0.0194774	290
2	0	2	FALSE	36.3333	TRUE	0.0274322	0.0140108	290
2	0	2	FALSE	35.3333	TRUE	0.0263377	-0.0153499	290
2	0	2	FALSE	21.6667	TRUE	0.0413884	0.0455429	290
2	0	2	FALSE	46.3333	TRUE	0.0244017	0.0201532	290
2	0	2	FALSE	35.6667	TRUE	0.0274003	0.00907007	290
2	0	2	FALSE	46.3333	TRUE	0.023231	-0.0240695	290
2	0	2	FALSE	43.3333	TRUE	0.0255875	0.024864	290
2	0	2	FALSE	22.6667	TRUE	0.0355794	-0.00484791	290
2	0	2	FALSE	36.3333	TRUE	0.0274271	0.0186216	290
2	0	2	FALSE	12	TRUE	0.0539873	0.115819	290
2	0	2	FALSE	41	TRUE	0.0233658	-0.0726666	290
2	0	2	FALSE	26.6667	TRUE	0.0335409	0.0430537	290
2	0	2	FALSE	17.3333	TRUE	0.0377225	-0.0207743	290
2	0	2	FALSE	22.6667	TRUE	0.0341188	0.00739689	290
2	0	2	FALSE	56.6667	TRUE	0.0239055	0.0703394	290
2	0	2	FALSE	15.6667	TRUE	0.044159	0.0293541	290
2	0	2	FALSE	37.6667	TRUE	0.0259493	-0.00396514	290
2	0	2	FALSE	12.3333	TRUE	0.0500271	0.052553	290
2	0	2	FALSE	26.3333	TRUE	0.0273713	-0.158698	290
2	0	2	FALSE	35.3333	TRUE	0.028269	0.0255981	290
2	0	2	FALSE	12.3333	TRUE	0.0501279	0.0413246	290
2	0	2	FALSE	48.6667	TRUE	0.0227894	-0.00453113	290
2	0	2	FALSE	30.6667	TRUE	0.0313675	0.0574717	290
2	0	2	FALSE	55.3333	TRUE	0.0214371	-0.0111561	290
2	0	2	FALSE	13	TRUE	0.0477885	0.00709614	290
2	0	2	FALSE	35	TRUE	0.0279061	-0.00556624	290
2	0	2	FALSE	54.6667	TRUE	0.0225074	0.0059427	290
2	0	2	FALSE	49.3333	TRUE	0.0230785	-0.00594219	290
2	0	2	FALSE	13.6667	TRUE	0.0403564	-0.0756579	290
2	0	2	FALSE	15.3333	TRUE	0.0476804	0.100158	290
2	0	2	FALSE	13	TRUE	0.0473594	0.0239203	290
2	0	2	FALSE	69.3333	TRUE	0.0191479	-0.0136434	290
2	0	2	FALSE	28	TRUE	0.0286854	-0.0436944	290
2	0	2	FALSE	58.6667	TRUE	0.0196111	-0.0522683	290
2	0	2	FALSE	28	TRUE	0.0306382	0.00399361	290
2	0	2	FALSE	38.3333	TRUE	0.0253904	-0.0333305	290
2	0	2	FALSE	53.3333	TRUE	0.0215196	-0.0222124	290
2	0	2	FALSE	49.3333	TRUE	0.0249254	0.0427517	290
2	0	2	FALSE	23	TRUE	0.0356133	0.0436237	290
2	0	2	FALSE	47	TRUE	0.0223555	-0.0460221	290
2	0	2	FALSE	31	TRUE	0.0277204	-0.0449067	290
2	0	2	FALSE	45.6667	TRUE	0.0240217	0.00786737	290
2	0	2	FALSE	17.3333	TRUE	0.041089	0.0406721	290
2	0	2	FALSE	26.3333	TRUE	0.0336188	0.0359062	290
2	0	2	FALSE	14	TRUE	0.0398615	-0.0536425	290
2	0	2	FALSE	39.6667	TRUE	0.024153	-0.0504872	290
2	0	2	FALSE	29.6667	TRUE	0.0278117	-0.038055	290
2	0	2	FALSE	14.6667	TRUE	0.0421642	-0.00722157	290
2	0	2	FALSE	47.3333	TRUE	0.0235823	0.0124818	290
2	0	2	FALSE	13.6667	TRUE	0.0434714	-0.00612696	290
2	0	2	FALSE	17.3333	TRUE	0.044101	0.0385243	290
2	0	2	FALSE	37.3333	TRUE	0.0243973	-0.0644535	290
2	0	2	FALSE	19.6667	TRUE	0.0420285	0.0928636	290
2	0	2	FALSE	19.3333	TRUE	0.0405032	0.0620479	290
2	0	2	FALSE	21.6667	TRUE	0.0333693	-0.0146353	290
2	0	2	FALSE	22.3333	TRUE	0.0360205	0.0234283	290
2	0	2	FALSE	47.3333	TRUE	0.0241594	0.0203434	290
2	0	2	FALSE	24.3333	TRUE	0.0323754	-0.000644216	290
2	0	2	FALSE	100	TRUE	0.0166181	-0.00104068	290
2	0	2	FALSE	11.6667	TRUE	0.0451211	-0.0514112	290
2	0	2	FALSE	23.6667	TRUE	0.0343601	0.0422016	290
2	0	2	FALSE	17.6667	TRUE	0.0354127	-0.0655543	290
2	0	2	FALSE	52	TRUE	0.0218959	-0.00998353	290
2	0	2	FALSE	17	TRUE	0.040197	-0.00214496	290
2	0	2	FALSE	25	TRUE	0.0288077	-0.0802366	290
2	0	2	FALSE	61.6667	TRUE	0.0210503	0.00400199	290
2	0	2	FALSE	30.3333	TRUE	0.0315389	0.0439607	290
2	0	2	FALSE	57.6667	TRUE	0.0214395	0.00585928	290
2	0	2	FALSE	73	TRUE	0.0191751	0.00465753	290
2	0	2	FALSE	19.6667	TRUE	0.0371015	-0.014721	290
2	0	2	FALSE	13.6667	TRUE	0.0539371	0.120426	290
2	0	2	FALSE	25.6667	TRUE	0.032368	0.00992278	290
2	0	2	FALSE	15.6667	TRUE	0.0444835	0.0486567	290
2	0	2	FALSE	31.6667	TRUE	0.032074	0.0708416	290
2	0	2	FALSE	34.3333	TRUE	0.0283918	0.0171903	290
2	0	2	FALSE	83.3333	TRUE	0.0176476	-0.0170047	290
2	0	2	FALSE	13.3333	TRUE	0.0395178	-0.0950544	290
2	0	2	FALSE	13	TRUE	0.0452242	0.00140792	290
2	0	2	FALSE	78	TRUE	0.01761	-0.0311377	290
2	0	2	FALSE	22.3333	TRUE	0.0355585	0.0377822	290
2	0	2	FALSE	30.3333	TRUE	0.031364	0.0432309	290
2	0	2	FALSE	78.6667	TRUE	0.0185316	0.0131895	290
2	0	2	FALSE	22.6667	TRUE	0.0333065	-0.00528274	290
2	0	2	FALSE	29.3333	TRUE	0.0326514	0.0694186	290
2	0	2	FALSE	24	TRUE	0.0390794	0.103029	290
2	0	2	FALSE	26.3333	TRUE	0.0335616	0.00900219	290
2	0	2	FALSE	23	TRUE	0.0328644	-0.0121689	290
2	0	2	FALSE	14.3333	TRUE	0.0414349	-0.0307647	290
2	0	2	FALSE	21.3333	TRUE	0.0350133	0.010404	290
2	0	2	FALSE	52.3333	TRUE	0.0228442	0.0166577	290
2	0	2	FALSE	14.3333	TRUE	0.0485463	0.0938735	290
2	0	2	FALSE	20.3333	TRUE	0.0377105	0.0365236	290
2	0	2	FALSE	61.3333	TRUE	0.0217338	0.0322837	290
2	0	2	FALSE	23	TRUE	0.0306082	-0.0734961	290
2	0	2	FALSE	68.3333	TRUE	0.0182386	-0.0706163	290
2	0	2	FALSE	21	TRUE	0.0341278	-0.0268051	290
2	0	2	FALSE	77.3333	TRUE	0.0168333	-0.0767488	290
2	0	2	FALSE	24.3333	TRUE	0.0337345	0.00806838	290
2	0	2	FALSE	132	TRUE	0.0136765	-0.0496415	290
2	0	2	FALSE	13.6667	TRUE	0.0441341	-0.0104306	290
2	0	2	FALSE	12.3333	TRUE	0.0469271	0.0234178	290
2	0	2	FALSE	32	TRUE	0.0282234	-0.000169319	290
2	0	2	FALSE	34.3333	TRUE	0.02635	-0.0332084	290
2	0	2	FALSE	31.3333	TRUE	0.0267577	-0.0649446	290
2	0	2	FALSE	25	TRUE	0.0316974	0.00169783	290
2	0	2	FALSE	10	TRUE	0.0457299	-0.107213	290
2	0	2	FALSE	22.6667	TRUE	0.0341329	0.0183685	290
2	0	2	FALSE	105.667	TRUE	0.0157177	-0.0153242	290
2	0	2	FALSE	30.3333	TRUE	0.030557	0.0251459	290
2	0	2	FALSE	20.6667	TRUE	0.0337281	-0.0460897	290
2	0	2	FALSE	93.3333	TRUE	0.0149768	-0.11576	290
2	0	2	FALSE	54	TRUE	0.0204494	-0.0750784	290
2	0	2	FALSE	10	TRUE	0.0447744	-0.148891	290
2	0	2	FALSE	18.3333	TRUE	0.0376282	0.00317678	290
2	0	2	FALSE	54	TRUE	0.0220376	-0.000581292	290
2	0	2	FALSE	18.3333	TRUE	0.036855	-0.0281035	290
2	0	2	FALSE	29.3333	TRUE	0.031894	0.0490809	290
2	0	2	FALSE	34.3333	TRUE	0.0330282	0.100519	290
2	0	2	FALSE	10	TRUE	0.0742083	0.135389	290
2	0	2	FALSE	15	TRUE	0.0446097	0.0220898	290
2	0	2	FALSE	20.3333	TRUE	0.0321967	-0.0776666	290
2	0	2	FALSE	24.3333	TRUE	0.0323987	-0.00600967	290
2	0	2	FALSE	65	TRUE	0.0198516	-0.00894845	290
2	0	2	FALSE	34	TRUE	0.0275422	-0.001894	290
2	0	2	FALSE	28.6667	TRUE	0.0326858	0.0664965	290
2	0	2	FALSE	19.6667	TRUE	0.037976	0.050505	290
2	0	2	FALSE	33	TRUE	0.0317706	0.0852376	290
2	0	2	FALSE	47.6667	TRUE	0.0227989	-0.0330199	290
2	0	2	FALSE	32	TRUE	0.0309061	0.0485001	290
2	0	2	FALSE	31	TRUE	0.0281529	-0.0263783	290
2	0	2	FALSE	10	TRUE	0.0495245	-0.0867619	290
2	0	2	FALSE	14.3333	TRUE	0.0469615	0.0532428	290
2	0	2	FALSE	59.6667	TRUE	0.0205648	-0.0273177	290
2	0	2	FALSE	33	TRUE	0.0268916	-0.0316567	290
2	0	2	FALSE	23.6667	TRUE	0.0356696	0.0285388	290
2	0	2	FALSE	17.6667	TRUE	0.0350263	-0.132813	290
2	0	2	FALSE	65.6667	TRUE	0.0208121	0.0351191	290
2	0	2	FALSE	13.3333	TRUE	0.0458641	-0.00385263	290
2	0	2	FALSE	14.3333	TRUE	0.0425023	-0.0090954	290
2	0	2	FALSE	39.6667	TRUE	0.0268024	0.0359759	290
2	0	2	FALSE	38.6667	TRUE	0.0267687	0.0197124	290
2	0	2	FALSE	11.6667	TRUE	0.0540244	0.0867427	290
2	0	2	FALSE	18.6667	TRUE	0.0383279	-0.0171642	290
2	0	2	FALSE	46.6667	TRUE	0.0238819	0.0171157	290
2	0	2	FALSE	44.6667	TRUE	0.0267435	0.069061	290
2	0	2	FALSE	101	TRUE	0.0167621	0.0106621	290
2	0	2	FALSE	43.6667	TRUE	0.0258125	0.0426085	290
2	0	2	FALSE	42.6667	TRUE	0.0249944	0.00597107	290
2	0	2	FALSE	12.3333	TRUE	0.0481793	0.0103927	290
2	0	2	FALSE	70.3333	TRUE	0.0197472	0.00905392	290
2	0	2	FALSE	14.6667	TRUE	0.0409582	-0.0245828	290
2	0	2	FALSE	58.3333	TRUE	0.0211643	-0.0063993	290
2	0	2	FALSE	17.3333	TRUE	0.0383165	-0.0582964	290
2	0	2	FALSE	48.3333	TRUE	0.0222328	-0.0356125	290
2	0	2	FALSE	41	TRUE	0.0249381	-0.0107325	290
2	0	2	FALSE	110.333	TRUE	0.0156593	-0.00335398	290
2	0	2	FALSE	47.6667	TRUE	0.0242788	-0.0105507	290
2	0	2	FALSE	70.3333	TRUE	0.0189793	-0.0210365	290
2	0	2	FALSE	24.3333	TRUE	0.0376338	0.100552	290
2	0	2	FALSE	22	TRUE	0.0405486	0.115632	290
2	0	2	FALSE	29.6667	TRUE	0.027879	-0.0283412	290
2	0	2	FALSE	11.6667	TRUE	0.0472481	0.00543488	290
2	0	2	FALSE	28.6667	TRUE	0.0285691	-0.028574	290
2	0	2	FALSE	11.3333	TRUE	0.0529413	0.0663871	290
2	0	2	FALSE	32.3333	TRUE	0.0276301	-0.0159504	290
2	0	2	FALSE	94.3333	TRUE	0.0160405	-0.0430399	290
2	0	2	FALSE	99	TRUE	0.015662	-0.0477232	290
2	0	2	FALSE	33.6667	TRUE	0.0279927	0.013203	290
2	0	2	FALSE	13.3333	TRUE	0.0488846	0.0754261	290
2	0	2	FALSE	12.6667	TRUE	0.0491311	0.0543146	290
2	0	2	FALSE	16	TRUE	0.0406552	-0.00832178	290
2	0	2	FALSE	26.6667	TRUE	0.0348514	0.0791693	290
2	0	2	FALSE	41	TRUE	0.0250322	-0.0105645	290
2	0	2	FALSE	25.6667	TRUE	0.032177	0.0161798	290
2	0	2	FALSE	29	TRUE	0.0299789	0.00497913	290
2	0	2	FALSE	58	TRUE	0.0221779	0.0327835	290
2	0	2	FALSE	15.6667	TRUE	0.0416458	-0.0274031	290
2	0	2	FALSE	24.6667	TRUE	0.0352863	0.0632709	290
2	0	2	FALSE	15	TRUE	0.0511098	0.127933	290
2	0	2	FALSE	56.3333	TRUE	0.0220335	0.0127876	290
2	0	2	FALSE	20.6667	TRUE	0.0367844	0.0274122	290
2	0	2	FALSE	23.3333	TRUE	0.0387255	0.0986411	290
2	0	2	FALSE	15	TRUE	0.0418417	-0.00839056	290
2	0	2	FALSE	36.3333	TRUE	0.0263309	-0.00903051	290
2	0	2	FALSE	16	TRUE	0.0362717	-0.0857228	290
2	0	2	FALSE	13.6667	TRUE	0.0458259	0.0426412	290
2	0	2	FALSE	15.3333	TRUE	0.068156	0.275331	290
2	0	2	FALSE	25	TRUE	0.0335958	0.0195318	290
2	0	2	FALSE	20	TRUE	0.0362182	0.0176874	290
2	0	2	FALSE	46.3333	TRUE	0.0241757	0.0190151	290
2	0	2	FALSE	18.6667	TRUE	0.0346126	-0.0613295	290
2	0	2	FALSE	19	TRUE	0.0351888	-0.0465146	290
2	0	2	FALSE	18.6667	TRUE	0.0418117	0.0598969	290
2	0	2	FALSE	51.6667	TRUE	0.02196	-0.0222791	290
2	0	2	FALSE	12	TRUE	0.0559583	0.0796849	290
2	0	2	FALSE	16.6667	TRUE	0.0377526	-0.0450091	290
2	0	2	FALSE	38.6667	TRUE	0.0264905	0.00637285	290
2	0	2	FALSE	17	TRUE	0.040356	0.0361492	290
2	0	2	FALSE	11	TRUE	0.0493084	0.00754377	290
2	0	2	FALSE	84.6667	TRUE	0.0180106	0.0151793	290
2	0	2	FALSE	19.6667	TRUE	0.0420927	0.0715133	290
2	0	2	FALSE	26.3333	TRUE	0.0281251	-0.0841031	290
[truncated: 4,754 more rows]

## Sheet: ALL
Pos	WT_AA	Mut	Nmut_nt	Nmut_aa	Nmut_codons	STOP	mean_count	is.reads0	sigma	toxicity	Pos1	Pos2	WT_AA1	WT_AA2	Mut1	Mut2	sigma1	sigma2	sigma_uncorr	sigma_cond	toxicity1	toxicity2	toxicity_uncorr	toxicity_cond	region	Pos_abs	Pos_abs1	Pos_abs2	mut_code	mut_code1	mut_code2
[truncated: 63,369 more rows]
