# Supplementary material for: The mutational landscape of a prion-like domain
Source: Nat Commun. 2019 Sep 13;10:4162. doi: 10.1038/s41467-019-12101-z (PMC6744496; doi:10.1038/s41467-019-12101-z)
Supplement: Supplementary file 8 — Supplementary Data 4 [file 41467_2019_12101_MOESM8_ESM.xlsx]

## Sheet: Title and headers
Supplementary Data 4. Toxicity estimates from independent replicates before merging and normalisation
Headers	Description
Pos	AA position of single mutation
WT_AA	WT residue
Mut	Mutated residue
Nmut_nt	Number of nt changes involved
Nmut_aa	Number of aa changes involved
Nmut_codons	Number of codon changes involved
STOP	Mutations causing introduction of stop codons
mean_count	Mean read counts of the input replicates
is.reads0	Input counts >10
sigma[1,2,3]	Error over toxicity(see Methods)
toxicity[1,2,3]	Relative toxicity of single mutation
Pos1	AA position of mutation 1 in double mutant
Pos2	AA position of mutation 2 in double mutant
WT_AA1	WT residue 1
WT_AA2	WT residue 2
Mut1	Mutated residue 1
Mut2	Mutated residue 2
sigma[1,2,3]_uncorr	Uncorrected error over toxicity of double mutation
sigma[1,2,3]_cond	Corrected error over toxicity of double mutation (see Methods)
toxicity[1,2,3]_uncorr	Uncorrected relative toxicity of double mutant
toxicity[1,2,3]_cond	Corrected relative toxicity fo double mutant
region	Library to which mutation(s) belong
Pos_abs	Absolute residue position of single mutant in the TDP-43 sequence
Pos_abs1	Absolute residue position of mutation 1 of double mutant in the TDP-43 sequence
Pos_abs2	Absolute residue position of mutation 2 of double mutant in the TDP-43 sequence
mut_code	ID of mutation for single mutants
mut_code1	ID of mutation 1 of double mutant
mut_code2	ID of mutation 2 of double mutant

## Sheet: 1 AA change
Pos	WT_AA	Mut	Nmut_nt	Nmut_aa	Nmut_codons	STOP	mean_count	is.reads0	sigma1	sigma2	sigma3	toxicity1	toxicity2	toxicity3	region	Pos_abs	mut_code
1	G	N	2	1	1	FALSE	22	TRUE	0.0522251	0.0712543	0.0695591	0.115527	0.112728	-0.133774	290	290	G290N
1	G	T	2	1	1	FALSE	17.3333	TRUE	0.0757524	0.0666166	0.0575791	0.114513	0.0895569	-0.118803	290	290	G290T
1	G	R	2	1	1	FALSE	3888.67	TRUE	0.00402496	0.00408233	0.0046184	0.0104107	-0.00753358	0.0161123	290	290	G290R
1	G	S	2	1	1	FALSE	3635.67	TRUE	0.00421654	0.00488483	0.00528323	0.0560411	0.122186	-0.0430626	290	290	G290S
1	G	I	2	1	1	FALSE	21.6667	TRUE	0.0534284	0.0993859	0.0498985	0.0312259	0.288034	-0.180756	290	290	G290I
1	G	H	2	1	1	FALSE	15.3333	TRUE	0.0598876	0.0629276	0.0991613	0.0568728	0.0174893	-0.12494	290	290	G290H
1	G	L	2	1	1	FALSE	12.6667	TRUE	0.0795234	0.0706153	0.128017	-0.0630065	0.183735	0.000548717	290	290	G290L
1	G	E	2	1	1	FALSE	101.667	TRUE	0.0252508	0.0349135	0.0331695	0.0867687	0.134006	0.0800107	290	290	G290E
1	G	D	2	1	1	FALSE	4924.33	TRUE	0.00380653	0.00413411	0.00433308	0.0596222	0.0936605	0.0254135	290	290	G290D
1	G	A	2	1	1	FALSE	5204	TRUE	0.00354755	0.00360885	0.00401527	0.0254399	-0.00879525	0.0365588	290	290	G290A
2	N	K	1	1	1	FALSE	10424	TRUE	0.00258912	0.00266518	0.00284714	0.039409	0.0270929	0.0435496	290	291	N291K
3	S	K	2	1	1	FALSE	17.3333	TRUE	0.0504396	0.068459	0.0802388	0.00161868	0.0323897	-0.100766	290	292	S292K
3	S	N	1	1	1	FALSE	5397.33	TRUE	0.00351713	0.00382552	0.00400846	0.0434493	0.0651067	0.00634718	290	292	S292N
3	S	T	2	1	1	FALSE	3922.67	TRUE	0.00414217	0.00449266	0.00474881	0.0451506	0.0688663	0.0116713	290	292	S292T
3	S	R	1	1	1	FALSE	14545.7	TRUE	0.00214822	0.00219815	0.00234275	0.0266202	0.0332336	-0.00903552	290	292	S292R
4	R	K	1	1	1	FALSE	8063	TRUE	0.00301788	0.00316496	0.00332869	0.0625419	0.0613878	0.0486523	290	293	R293K
4	R	N	2	1	1	FALSE	56.3333	TRUE	0.035426	0.0332655	0.0450906	0.043751	0.0400321	0.0558358	290	293	R293N
4	R	T	1	1	1	FALSE	5446.67	TRUE	0.00354015	0.00368392	0.00402547	0.0463703	0.0281771	0.0388822	290	293	R293T
5	G	K	2	1	1	FALSE	46	TRUE	0.0403678	0.04292	0.0451604	0.0760955	0.0218131	0.106963	290	294	G294K
5	G	T	2	1	1	FALSE	73.6667	TRUE	0.0312555	0.0402983	0.0277555	0.0320083	-0.0247669	0.0611099	290	294	G294T
5	G	R	2	1	1	FALSE	11752	TRUE	0.00234724	0.00246559	0.00262034	0.0225974	0.00603488	0.0224271	290	294	G294R
5	G	S	2	1	1	FALSE	164.333	TRUE	0.0182935	0.0227649	0.0213773	-0.000994514	0.0122726	0.00685746	290	294	G294S
5	G	M	2	1	1	FALSE	34	TRUE	0.0446315	0.0458066	0.0612039	0.0774186	0.0468504	0.0614645	290	294	G294M
5	G	Q	2	1	1	FALSE	20.6667	TRUE	0.054888	0.0545271	0.0755717	-0.00622187	0.0632028	0.0163015	290	294	G294Q
5	G	P	2	1	1	FALSE	52.6667	TRUE	0.0355461	0.0349325	0.0508251	0.0180446	0.00991373	0.158206	290	294	G294P
5	G	L	2	1	1	FALSE	200.333	TRUE	0.0170726	0.0208413	0.022208	0.0295913	0.0701256	0.0330614	290	294	G294L
5	G	E	2	1	1	FALSE	10414.3	TRUE	0.00263487	0.00275512	0.0029732	0.0663607	0.0472639	0.0526731	290	294	G294E
5	G	D	2	1	1	FALSE	111.667	TRUE	0.0276519	0.02257	0.0306791	0.0293879	0.0552838	0.0592963	290	294	G294D
5	G	A	2	1	1	FALSE	19317.3	TRUE	0.00185701	0.00187866	0.00195907	0.0034047	0.00538571	0.00809216	290	294	G294A
6	G	N	2	1	1	FALSE	100.667	TRUE	0.0235119	0.0212083	0.0303697	-0.0687474	-0.059218	-0.0273591	290	295	G295N
6	G	T	2	1	1	FALSE	72.3333	TRUE	0.034866	0.0314127	0.0349382	0.0577767	0.0981406	0.0274191	290	295	G295T
6	G	R	2	1	1	FALSE	6782	TRUE	0.00307595	0.00315821	0.00347871	0.0166703	0.00144813	0.018908	290	295	G295R
6	G	S	2	1	1	FALSE	9438.33	TRUE	0.00266176	0.00279112	0.00296271	0.0415588	0.00954179	0.0295814	290	295	G295S
6	G	I	2	1	1	FALSE	102.333	TRUE	0.028825	0.0240911	0.0286821	0.079495	0.00171883	0.0232086	290	295	G295I
6	G	H	2	1	1	FALSE	23	TRUE	0.0496168	0.110633	0.0595485	0.121796	0.131762	-0.00923975	290	295	G295H
6	G	P	2	1	1	FALSE	20	TRUE	0.066929	0.0589423	0.0651642	0.0701241	0.0447123	0.0692525	290	295	G295P
6	G	L	2	1	1	FALSE	71.3333	TRUE	0.0292984	0.0313015	0.0342362	0.0105536	0.0335515	-0.0123884	290	295	G295L
6	G	E	2	1	1	FALSE	220.333	TRUE	0.021562	0.0181034	0.0216163	0.120878	0.079789	0.0897969	290	295	G295E
6	G	D	2	1	1	FALSE	9839	TRUE	0.00274331	0.0028059	0.00292827	0.0608891	0.0401852	0.0435019	290	295	G295D
6	G	A	2	1	1	FALSE	6659.33	TRUE	0.00317948	0.00335246	0.00350653	0.0359737	0.0222699	0.0314752	290	295	G295A
7	G	K	2	1	1	FALSE	86	TRUE	0.0287696	0.0285436	0.0331696	0.0948686	0.031262	-0.0296952	290	296	G296K
7	G	T	2	1	1	FALSE	33	TRUE	0.0350718	0.0759907	0.0522629	0.0080215	-0.0408625	0.0526314	290	296	G296T
7	G	R	1	1	1	FALSE	12563	TRUE	0.00229429	0.0023593	0.0025758	0.0286028	0.0158718	0.0167054	290	296	G296R
7	G	S	2	1	1	FALSE	133.667	TRUE	0.0267821	0.024694	0.0262471	0.128492	0.0661989	0.0815313	290	296	G296S
7	G	I	2	1	1	FALSE	85.3333	TRUE	0.0276141	0.0304311	0.0286616	0.0351925	0.0371442	-0.033284	290	296	G296I
7	G	Q	2	1	1	FALSE	67	TRUE	0.0298238	0.0312005	0.0314521	-0.00763934	-0.0361697	-0.0374196	290	296	G296Q
7	G	P	2	1	1	FALSE	60.3333	TRUE	0.0373374	0.0322264	0.0317483	0.0161212	0.0237557	-0.0299271	290	296	G296P
7	G	L	2	1	1	FALSE	83	TRUE	0.0253335	0.0324865	0.0313983	0.00829994	0.0240339	0.00327121	290	296	G296L
7	G	E	1	1	1	FALSE	8344.33	TRUE	0.002898	0.00302734	0.00332404	0.0518378	0.0448107	0.0505445	290	296	G296E
7	G	D	2	1	1	FALSE	105	TRUE	0.0238761	0.0309222	0.0307615	0.0500733	0.0637907	0.0718622	290	296	G296D
7	G	A	1	1	1	FALSE	5349.67	TRUE	0.00357849	0.00370337	0.00397007	0.0405797	0.0301711	0.02849	290	296	G296A
8	A	N	2	1	1	FALSE	59.3333	TRUE	0.0304794	0.0395239	0.0421358	0.0137023	0.0535601	0.0856394	290	297	A297N
8	A	T	2	1	1	FALSE	7419.33	TRUE	0.00303694	0.00313421	0.0033549	0.0385361	0.0224732	0.0321424	290	297	A297T
8	A	S	2	1	1	FALSE	7427	TRUE	0.00300046	0.00310582	0.00334189	0.0299039	0.0273462	0.0184099	290	297	A297S
8	A	I	2	1	1	FALSE	54	TRUE	0.0322395	0.0461373	0.0368136	-0.00379201	0.131762	-0.018132	290	297	A297I
8	A	H	2	1	1	FALSE	34.6667	TRUE	0.0464844	0.0484669	0.0374012	0.0407233	-0.0509958	-0.0415658	290	297	A297H
8	A	P	2	1	1	FALSE	5409.67	TRUE	0.00345775	0.00351378	0.00388235	0.017737	0.00248213	0.0138239	290	297	A297P
8	A	R	2	1	1	FALSE	12.3333	TRUE	0.132539	0.0620744	0.0612289	-0.161119	-0.0147422	0.0108968	290	297	A297R
8	A	L	2	1	1	FALSE	51.6667	TRUE	0.0373889	0.0326676	0.046669	0.102456	-0.0199489	-0.0411859	290	297	A297L
8	A	E	2	1	1	FALSE	143.667	TRUE	0.0232698	0.025205	0.0235673	0.095137	0.0240906	0.0665647	290	297	A297E
8	A	D	2	1	1	FALSE	7067.67	TRUE	0.00323834	0.00326575	0.0034286	0.049102	0.0435258	0.0420902	290	297	A297D
9	G	N	2	1	1	FALSE	44.6667	TRUE	0.0412162	0.0409258	0.0356712	-0.0422222	-0.00272999	0.0354725	290	298	G298N
9	G	T	2	1	1	FALSE	37.3333	TRUE	0.0382195	0.0496409	0.0526221	0.0394002	0.013355	0.0678175	290	298	G298T
9	G	R	2	1	1	FALSE	3801.67	TRUE	0.0041623	0.00421994	0.00454093	0.0184755	-0.000151543	0.0169539	290	298	G298R
9	G	S	2	1	1	FALSE	6095.67	TRUE	0.00328001	0.00340339	0.00368366	0.0224308	0.0174293	0.0243598	290	298	G298S
9	G	I	2	1	1	FALSE	32.3333	TRUE	0.0398355	0.0516288	0.0517376	0.00574931	0.0139118	0.00793924	290	298	G298I
9	G	H	2	1	1	FALSE	14.6667	TRUE	0.0584567	0.060221	0.0813044	-0.0510915	0.00653677	-0.160091	290	298	G298H
9	G	P	2	1	1	FALSE	16	TRUE	0.069318	0.065757	0.0662551	-0.0356722	0.0653283	0.0247236	290	298	G298P
9	G	L	2	1	1	FALSE	22.3333	TRUE	0.0491517	0.0782292	0.0729444	0.0693839	0.131762	0.0442093	290	298	G298L
9	G	E	2	1	1	FALSE	73.6667	TRUE	0.0312757	0.0362551	0.0333789	0.0568728	0.0533033	0.0837436	290	298	G298E
9	G	D	2	1	1	FALSE	6709	TRUE	0.00326427	0.00338598	0.00376193	0.0591458	0.0476235	0.0588628	290	298	G298D
9	G	A	2	1	1	FALSE	3533.33	TRUE	0.00439286	0.00442847	0.00480439	0.0356882	0.00464046	0.0283782	290	298	G298A
10	L	K	2	1	1	FALSE	11.3333	TRUE	0.0702895	0.0807948	0.0826345	0.0272656	0.00653677	-0.0728577	290	299	L299K
10	L	T	2	1	1	FALSE	17.6667	TRUE	0.074321	0.0811335	0.0667569	0.0852288	0.166839	0.0837436	290	299	L299T
10	L	R	2	1	1	FALSE	29.3333	TRUE	0.0523102	0.0502559	0.0513378	0.0158524	-0.0213124	0.116249	290	299	L299R
10	L	I	2	1	1	FALSE	52.6667	TRUE	0.0426914	0.0356695	0.0429453	0.0622835	0.0484145	0.119205	290	299	L299I
10	L	M	1	1	1	FALSE	3376.33	TRUE	0.00445392	0.00450314	0.00475627	0.00981271	0.0174554	0.0119553	290	299	L299M
10	L	Q	2	1	1	FALSE	35	TRUE	0.0455416	0.0479253	0.0811973	0.0902278	0.0255714	0.285788	290	299	L299Q
10	L	E	2	1	1	FALSE	53.3333	TRUE	0.0386073	0.035854	0.0449768	0.0401608	0.0726472	0.0916319	290	299	L299E
10	L	A	2	1	1	FALSE	66.3333	TRUE	0.0380139	0.0381573	0.0333651	0.0536448	0.0504279	0.128084	290	299	L299A
10	L	G	2	1	1	FALSE	42.3333	TRUE	0.037938	0.0431869	0.0522629	0.0277651	0.0673246	0.0739552	290	299	L299G
10	L	V	2	1	1	FALSE	4222.33	TRUE	0.00393705	0.00421303	0.00432771	0.0275877	0.0179529	0.0236634	290	299	L299V
10	L	*	2	1	1	TRUE	5087	TRUE	0.00295016	0.0030311	0.00330161	-0.159922	-0.173251	-0.156315	290	299	L299*
10	L	Y	2	1	1	FALSE	17.6667	TRUE	0.0579692	0.0637569	0.0552328	-0.0586245	-0.0801039	-0.00787339	290	299	L299Y
10	L	S	2	1	1	FALSE	4218.67	TRUE	0.00421102	0.00409773	0.00448803	0.0452858	0.0320518	0.049264	290	299	L299S
10	L	C	2	1	1	FALSE	26.3333	TRUE	0.0449183	0.0549856	0.0587383	0.0433096	-0.0430436	0.000548717	290	299	L299C
10	L	W	1	1	1	FALSE	4966.33	TRUE	0.00346109	0.00349486	0.00387305	-0.0169152	-0.0296595	-0.0212174	290	299	L299W
10	L	F	1	1	1	FALSE	8725.67	TRUE	0.00266926	0.00273891	0.00297603	0.00285526	-0.0048429	-0.00799686	290	299	L299F
11	G	K	2	1	1	FALSE	75.3333	TRUE	0.0292694	0.0333225	0.0404026	0.0651282	0.0461673	0.110815	290	300	G300K
11	G	T	2	1	1	FALSE	11.3333	TRUE	0.120839	0.104305	0.0861032	0.323134	0.00653677	0.09813	290	300	G300T
11	G	R	1	1	1	FALSE	10627.7	TRUE	0.00248905	0.00251803	0.00272417	0.0153344	0.00624007	0.0101278	290	300	G300R
11	G	S	2	1	1	FALSE	99	TRUE	0.0282318	0.0258923	0.0279679	0.0568728	0.019513	0.0178039	290	300	G300S
11	G	I	2	1	1	FALSE	29	TRUE	0.0428422	0.0667142	0.0581527	0.0348984	0.131762	0.0284566	290	300	G300I
11	G	Q	2	1	1	FALSE	62.6667	TRUE	0.0328412	0.0312142	0.0346835	-0.012407	0.00653677	0.00387069	290	300	G300Q
11	G	L	2	1	1	FALSE	85	TRUE	0.0269093	0.0303222	0.0351117	0.0627831	0.00653677	0.0574854	290	300	G300L
11	G	E	1	1	1	FALSE	6422	TRUE	0.00335588	0.00352209	0.00382016	0.0590088	0.0583437	0.0610423	290	300	G300E
11	G	D	2	1	1	FALSE	58	TRUE	0.0348426	0.0423923	0.0410811	0.095771	0.0556649	0.0941942	290	300	G300D
11	G	A	1	1	1	FALSE	4545.33	TRUE	0.00390666	0.00388418	0.00420592	0.0306038	0.0139917	0.0237874	290	300	G300A
12	N	K	1	1	1	FALSE	11039.3	TRUE	0.00259605	0.00263804	0.00290055	0.0606869	0.0602665	0.0505877	290	301	N301K
13	N	K	1	1	1	FALSE	7439.67	TRUE	0.0032313	0.00318838	0.00350231	0.0594709	0.0541287	0.0679113	290	302	N302K
14	Q	K	1	1	1	FALSE	4615.67	TRUE	0.00411382	0.00409224	0.00445455	0.0713027	0.0683647	0.0491889	290	303	Q303K
14	Q	N	2	1	1	FALSE	20.3333	TRUE	0.0480405	0.0796647	0.0729809	0.0136268	0.05851	0.0856394	290	303	Q303N
14	Q	R	2	1	1	FALSE	3426.67	TRUE	0.00454265	0.00452815	0.00485989	0.0310526	0.0272825	0.029278	290	303	Q303R
15	G	N	2	1	1	FALSE	50.3333	TRUE	0.0321154	0.0340994	0.0405819	-0.107815	0.0353759	-0.0618821	290	304	G304N
15	G	T	2	1	1	FALSE	15	TRUE	0.0911055	0.0488902	0.0813533	0.0444771	-0.0824351	0.0884463	290	304	G304T
15	G	R	2	1	1	FALSE	3316.67	TRUE	0.00451054	0.0044331	0.00490071	0.0163027	0.00811129	0.0129891	290	304	G304R
15	G	S	2	1	1	FALSE	6024.67	TRUE	0.00334325	0.0034688	0.0037445	0.0344099	0.0237778	0.0313718	290	304	G304S
15	G	I	2	1	1	FALSE	18.3333	TRUE	0.0725947	0.0728275	0.061906	0.00161868	0.0914486	0.118937	290	304	G304I
15	G	H	2	1	1	FALSE	10.3333	TRUE	0.0768885	0.131937	0.0650666	-0.0137549	-0.0857501	0.0122329	290	304	G304H
15	G	P	2	1	1	FALSE	17.3333	TRUE	0.197635	0.0728275	0.0517376	0.545785	-0.0783751	0.00793924	290	304	G304P
15	G	L	2	1	1	FALSE	24.6667	TRUE	0.0480854	0.0493058	0.0695591	0.0722464	-0.0202771	-0.133774	290	304	G304L
15	G	E	2	1	1	FALSE	110.333	TRUE	0.0230491	0.0269991	0.0300216	0.0126759	0.0659788	0.0376252	290	304	G304E
15	G	D	2	1	1	FALSE	6156	TRUE	0.00353013	0.00364847	0.00382004	0.0655211	0.0752362	0.0556482	290	304	G304D
15	G	A	2	1	1	FALSE	3175.33	TRUE	0.0045624	0.00459248	0.00492183	0.0193372	-0.00109511	0.00809464	290	304	G304A
16	S	K	2	1	1	FALSE	36.6667	TRUE	0.0590551	0.0477448	0.0502465	0.0974583	0.144227	0.111924	290	305	S305K
16	S	N	2	1	1	FALSE	4896	TRUE	0.00360701	0.00376266	0.00404041	0.0159274	0.013063	0.00500136	290	305	S305N
16	S	T	2	1	1	FALSE	3405	TRUE	0.00447824	0.00437003	0.00481129	0.0166128	0.00405721	0.0178829	290	305	S305T
16	S	R	1	1	1	FALSE	12668.3	TRUE	0.00231353	0.0023364	0.00245204	0.0164152	0.00971927	0.0151521	290	305	S305R
17	N	K	1	1	1	FALSE	7846.67	TRUE	0.00325424	0.00326397	0.00343731	0.0846791	0.0822425	0.0719625	290	306	N306K
18	M	K	2	1	1	FALSE	3864.67	TRUE	0.00497411	0.00486053	0.00518681	0.118635	0.120954	0.102699	290	307	M307K
18	M	N	2	1	1	FALSE	17.3333	TRUE	0.0863278	0.0557538	0.0726683	0.0401608	0.00653677	0.145113	290	307	M307N
18	M	T	2	1	1	FALSE	2972.33	TRUE	0.00513889	0.00519885	0.00560144	0.0748707	0.0728009	0.0621855	290	307	M307T
18	M	R	2	1	1	FALSE	3592.33	TRUE	0.00464383	0.00463546	0.00494372	0.06087	0.0660176	0.0486396	290	307	M307R
18	M	S	2	1	1	FALSE	94.3333	TRUE	0.0296013	0.0262637	0.0342198	0.0876693	0.0790251	0.00701521	290	307	M307S
18	M	I	1	1	1	FALSE	16727.7	TRUE	0.00205318	0.00209859	0.00224106	0.0401989	0.0379664	0.0276347	290	307	M307I
19	G	N	2	1	1	FALSE	96.6667	TRUE	0.0299103	0.0248846	0.0269476	0.00860369	0.0506539	-0.0174704	290	308	G308N
19	G	T	2	1	1	FALSE	60	TRUE	0.0386251	0.0356695	0.0296645	-0.0100253	0.0484145	-0.00188142	290	308	G308T
19	G	R	2	1	1	FALSE	3800.33	TRUE	0.00431844	0.00449093	0.00483647	0.048682	0.0472589	0.0487375	290	308	G308R
19	G	S	2	1	1	FALSE	10041.3	TRUE	0.00259345	0.00268228	0.00291395	0.0314403	0.0266685	0.0330345	290	308	G308S
19	G	I	2	1	1	FALSE	51.3333	TRUE	0.0388119	0.0291433	0.0450906	0.00945923	-0.0534672	0.0558358	290	308	G308I
19	G	H	2	1	1	FALSE	55	TRUE	0.0339042	0.0397065	0.0349382	-0.0252249	0.0497565	0.0274191	290	308	G308H
19	G	L	2	1	1	FALSE	23.6667	TRUE	0.0659929	0.045667	0.0651642	0.0242409	0.0352737	0.0692525	290	308	G308L
19	G	E	2	1	1	FALSE	107.333	TRUE	0.0244593	0.028077	0.0314345	0.0524163	0.0497565	0.0847993	290	308	G308E
19	G	D	2	1	1	FALSE	9701	TRUE	0.00285994	0.00296152	0.00320453	0.0848729	0.0804947	0.0818748	290	308	G308D
19	G	A	2	1	1	FALSE	4603.33	TRUE	0.00375854	0.00395887	0.00436273	0.0274759	0.0313878	0.0263249	290	308	G308A
20	G	N	2	1	1	FALSE	152.333	TRUE	0.0211721	0.0196842	0.0254169	0.0478445	0.00332015	0.00590012	290	309	G309N
20	G	T	2	1	1	FALSE	56.6667	TRUE	0.0311264	0.0574581	0.0416565	0.0611891	0.125637	0.096615	290	309	G309T
20	G	R	2	1	1	FALSE	3852.33	TRUE	0.00434814	0.00441081	0.00492914	0.0563394	0.0486171	0.0574264	290	309	G309R
20	G	S	2	1	1	FALSE	9039	TRUE	0.00275993	0.00287952	0.00310217	0.036773	0.0413318	0.0396878	290	309	G309S
20	G	I	2	1	1	FALSE	58.6667	TRUE	0.0442015	0.0265469	0.0294692	-0.0287709	-0.0509958	-0.0871204	290	309	G309I
20	G	H	2	1	1	FALSE	59	TRUE	0.0302386	0.0384135	0.0432956	0.0253608	0.078154	0.0108968	290	309	G309H
20	G	P	2	1	1	FALSE	35.6667	TRUE	0.0722915	0.0358875	0.0530042	0.169767	0.0349342	0.0614645	290	309	G309P
20	G	L	2	1	1	FALSE	66	TRUE	0.0262393	0.0324442	0.0324882	-0.0833985	-0.0253422	-0.0623086	290	309	G309L
20	G	E	2	1	1	FALSE	98	TRUE	0.0259096	0.0318999	0.0333873	0.0398113	0.0752722	0.140205	290	309	G309E
20	G	D	2	1	1	FALSE	9106.33	TRUE	0.00308643	0.00309862	0.00335486	0.102383	0.0988699	0.0920224	290	309	G309D
20	G	A	2	1	1	FALSE	3947.67	TRUE	0.00419703	0.00413087	0.00465135	0.0295285	0.0297558	0.0215567	290	309	G309A
21	G	K	2	1	1	FALSE	189.333	TRUE	0.0200885	0.0240003	0.0256468	0.119149	0.131762	0.103842	290	310	G310K
21	G	T	2	1	1	FALSE	52	TRUE	0.0461992	0.0412528	0.0345297	0.156516	0.0531167	0.00713281	290	310	G310T
21	G	R	2	1	1	FALSE	14438.3	TRUE	0.0022479	0.00235665	0.00251362	0.0637287	0.0535867	0.0537063	290	310	G310R
21	G	S	2	1	1	FALSE	126.333	TRUE	0.0253912	0.0222701	0.0248612	0.0283842	0.0257159	0.0344875	290	310	G310S
21	G	M	2	1	1	FALSE	59.3333	TRUE	0.0361495	0.0296181	0.0388844	-0.00858195	0.0186663	0.0213812	290	310	G310M
21	G	Q	2	1	1	FALSE	52	TRUE	0.0379956	0.0401594	0.0392609	0.0352696	0.0762114	0.0550616	290	310	G310Q
21	G	P	2	1	1	FALSE	25.6667	TRUE	0.0522743	0.0444968	0.0581527	0.00161868	-0.00441581	-0.0273591	290	310	G310P
21	G	L	2	1	1	FALSE	126.667	TRUE	0.021487	0.0185306	0.0309251	-0.0377646	-0.00959602	-0.108877	290	310	G310L
21	G	E	2	1	1	FALSE	10404.7	TRUE	0.00281315	0.00291113	0.00313695	0.088872	0.0914414	0.0989873	290	310	G310E
21	G	D	2	1	1	FALSE	171.333	TRUE	0.0212264	0.0247452	0.0270478	0.138645	0.112243	0.0843951	290	310	G310D
21	G	A	2	1	1	FALSE	3878	TRUE	0.00411222	0.00412817	0.0044168	0.013867	-0.0126317	0.0116189	290	310	G310A
22	M	K	2	1	1	FALSE	3794	TRUE	0.00527286	0.00548178	0.00609061	0.159314	0.17771	0.170192	290	311	M311K
22	M	N	2	1	1	FALSE	17.6667	TRUE	0.0517093	0.0824608	0.0858763	0.101469	-0.0667154	-0.0398498	290	311	M311N
22	M	T	2	1	1	FALSE	3924	TRUE	0.00438811	0.00467892	0.00491554	0.0708126	0.0727947	0.0788981	290	311	M311T
22	M	R	2	1	1	FALSE	5004.33	TRUE	0.00443774	0.00433299	0.00473965	0.133485	0.128154	0.117635	290	311	M311R
22	M	S	2	1	1	FALSE	14.3333	TRUE	0.0572777	0.0877862	0.104525	0.0101564	-0.0147422	0.199444	290	311	M311S
22	M	I	1	1	1	FALSE	19387.3	TRUE	0.00185207	0.00185009	0.00203715	0.0131807	0.0133529	0.00456852	290	311	M311I
23	N	K	1	1	1	FALSE	11062	TRUE	0.00286704	0.0029426	0.00304953	0.109598	0.12134	0.105046	290	312	N312K
24	F	N	2	1	1	FALSE	10	TRUE	0.109495	0.0782292	0.190836	-0.0886534	0.131762	0.39834	290	313	F313N
24	F	T	2	1	1	FALSE	17.6667	TRUE	0.0625263	0.135998	0.101879	0.0713208	0.370553	0.239843	290	313	F313T
24	F	S	2	1	1	FALSE	2749	TRUE	0.00607683	0.0063711	0.00683276	0.149465	0.162609	0.157436	290	313	F313S
24	F	I	2	1	1	FALSE	3746	TRUE	0.00458611	0.00469909	0.00505997	0.0791889	0.0662766	0.0834748	290	313	F313I
24	F	M	2	1	1	FALSE	60.3333	TRUE	0.038473	0.0553526	0.0386889	0.157371	0.279804	-0.0241773	290	313	F313M
24	F	R	2	1	1	FALSE	12.6667	TRUE	0.122195	0.105484	0.137512	0.297487	0.189295	0.339425	290	313	F313R
24	F	L	2	1	1	FALSE	12150.7	TRUE	0.00257493	0.00263685	0.0027302	0.0770127	0.0751129	0.0715845	290	313	F313L
24	F	D	2	1	1	FALSE	22.3333	TRUE	0.0619251	0.133428	0.0936986	0.202514	0.439746	0.0247236	290	313	F313D
24	F	A	2	1	1	FALSE	14.3333	TRUE	0.0788361	0.0872683	0.151471	0.204451	0.172076	0.166436	290	313	F313A
24	F	G	2	1	1	FALSE	18.6667	TRUE	0.156822	0.05297	0.0757358	0.212626	0.0890557	0.166436	290	313	F313G
24	F	V	2	1	1	FALSE	3927	TRUE	0.00479612	0.00483855	0.00532155	0.118311	0.109001	0.117328	290	313	F313V
24	F	*	2	1	1	TRUE	85.3333	TRUE	0.0235655	0.0222898	0.0251049	-0.223569	-0.139333	-0.155278	290	313	F313*
24	F	Y	2	1	1	FALSE	3257.33	TRUE	0.00481682	0.00515292	0.00524612	0.0739556	0.0716822	0.0615531	290	313	F313Y
24	F	C	2	1	1	FALSE	3939.33	TRUE	0.00466826	0.00480923	0.00502561	0.0910189	0.106941	0.0995289	290	313	F313C
24	F	W	2	1	1	FALSE	22.3333	TRUE	0.0562764	0.0572022	0.0798325	0.15099	0.0246181	-0.051534	290	313	F313W
25	G	N	2	1	1	FALSE	170.333	TRUE	0.0225059	0.019855	0.0228685	0.054988	0.079789	0.0264561	290	314	G314N
25	G	T	3	1	1	FALSE	92.3333	TRUE	0.0288821	0.0232509	0.027202	-0.0286566	-0.0217727	-0.0238986	290	314	G314T
25	G	R	2	1	1	FALSE	3591	TRUE	0.00470247	0.00478963	0.0051218	0.0789431	0.0676204	0.0788895	290	314	G314R
25	G	S	2	1	1	FALSE	9127	TRUE	0.00275599	0.00273771	0.00298594	0.0270321	0.0244302	0.0166362	290	314	G314S
25	G	I	2	1	1	FALSE	15	TRUE	0.055034	0.0648345	0.0583122	-0.0603754	-0.102969	-0.254163	290	314	G314I
25	G	H	2	1	1	FALSE	37	TRUE	0.0406526	0.0442666	0.0405819	-0.0326169	0.0335515	-0.0618821	290	314	G314H
25	G	L	2	1	1	FALSE	31.3333	TRUE	0.0345886	0.0442061	0.0407409	-0.177032	-0.169677	-0.157409	290	314	G314L
25	G	E	2	1	1	FALSE	66	TRUE	0.0339534	0.0327309	0.0400338	0.134749	-0.00531418	0.0182254	290	314	G314E
25	G	D	2	1	1	FALSE	9114	TRUE	0.00316936	0.00339898	0.00354729	0.1257	0.140425	0.126315	290	314	G314D
25	G	A	2	1	1	FALSE	3729	TRUE	0.0038899	0.00385865	0.00396956	-0.0717991	-0.0802829	-0.0671099	290	314	G314A
26	A	K	2	1	1	FALSE	52.3333	TRUE	0.0425369	0.0477991	0.0755424	0.190859	0.172076	0.275702	290	315	A315K
26	A	T	2	1	1	FALSE	9732	TRUE	0.00271879	0.00277812	0.00291154	0.0477127	0.0309387	0.0393823	290	315	A315T
26	A	R	2	1	1	FALSE	95	TRUE	0.0265516	0.0371314	0.0352744	0.138408	0.0736642	0.0835219	290	315	A315R
26	A	M	2	1	1	FALSE	184.333	TRUE	0.0181474	0.0153648	0.0205443	-0.04922	-0.0525076	-0.122604	290	315	A315M
26	A	Q	2	1	1	FALSE	28	TRUE	0.0434287	0.0623346	0.119177	0.104625	0.079789	0.218519	290	315	A315Q
26	A	P	2	1	1	FALSE	3436	TRUE	0.0043432	0.00443075	0.0046274	0.0057356	-0.0060361	0.00763082	290	315	A315P
26	A	L	2	1	1	FALSE	73.3333	TRUE	0.0255445	0.035743	0.0224026	-0.104938	-0.154942	-0.142196	290	315	A315L
26	A	E	2	1	1	FALSE	5873.33	TRUE	0.00407501	0.00439373	0.00452093	0.142375	0.161262	0.140078	290	315	A315E
26	A	D	2	1	1	FALSE	45.6667	TRUE	0.0549095	0.0518154	0.0426726	0.227999	0.0857128	0.126038	290	315	A315D
27	F	N	2	1	1	FALSE	28.6667	TRUE	0.0623834	0.0563632	0.221731	0.191841	0.246252	0.126038	290	316	F316N
27	F	T	2	1	1	FALSE	35	TRUE	0.0596427	0.0642093	0.0696836	0.203255	0.247721	0.199444	290	316	F316T
27	F	S	2	1	1	FALSE	2623	TRUE	0.0068395	0.00680075	0.00700719	0.1856	0.180396	0.179989	290	316	F316S
27	F	I	2	1	1	FALSE	3360	TRUE	0.00472297	0.00478384	0.00529682	0.0643871	0.0690307	0.0467823	290	316	F316I
27	F	L	2	1	1	FALSE	13144.3	TRUE	0.00247289	0.00252816	0.00274261	0.0809375	0.0793596	0.0854327	290	316	F316L
27	F	V	2	1	1	FALSE	3542	TRUE	0.00496374	0.00537699	0.00531534	0.110033	0.124361	0.101452	290	316	F316V
27	F	*	2	1	1	TRUE	92.3333	TRUE	0.020243	0.030291	0.0250856	-0.103923	-0.0768109	-0.132988	290	316	F316*
27	F	Y	1	1	1	FALSE	3692.67	TRUE	0.00479252	0.0049067	0.00505567	0.0978933	0.0841693	0.0883456	290	316	F316Y
27	F	C	1	1	1	FALSE	3164.67	TRUE	0.00539765	0.00561721	0.00582926	0.119204	0.130131	0.116713	290	316	F316C
27	F	W	2	1	1	FALSE	38	TRUE	0.0440786	0.0525114	0.0364082	0.0467236	-0.0605907	0.0115244	290	316	F316W
28	S	K	2	1	1	FALSE	91.6667	TRUE	0.0343778	0.029945	0.0306786	0.109661	0.118374	0.0666499	290	317	S317K
28	S	N	1	1	1	FALSE	8864	TRUE	0.00284356	0.00286501	0.00305814	0.0354169	0.0425166	0.0308891	290	317	S317N
28	S	T	2	1	1	FALSE	3410.33	TRUE	0.00435446	0.00442352	0.0047042	0.00969652	-0.00254147	0.00317213	290	317	S317T
28	S	R	1	1	1	FALSE	13431	TRUE	0.0023437	0.00244381	0.00262658	0.0638355	0.0642198	0.0520899	290	317	S317R
29	I	K	2	1	1	FALSE	53	TRUE	0.0646019	0.0524906	0.0554164	0.272196	0.31452	0.164006	290	318	I318K
29	I	N	1	1	1	FALSE	2733	TRUE	0.0064448	0.00663534	0.00706196	0.179487	0.182516	0.172603	290	318	I318N
29	I	T	2	1	1	FALSE	2998.33	TRUE	0.00595672	0.00601098	0.00682089	0.167264	0.153962	0.173708	290	318	I318T
29	I	R	2	1	1	FALSE	46	TRUE	0.0628933	0.0600172	0.0516444	0.18054	0.209964	0.274187	290	318	I318R
29	I	S	2	1	1	FALSE	3912	TRUE	0.00537743	0.00570659	0.00594617	0.187316	0.184488	0.178652	290	318	I318S
29	I	M	1	1	1	FALSE	3624	TRUE	0.00477328	0.00479044	0.00493722	0.083018	0.0730687	0.0669392	290	318	I318M
30	N	K	1	1	1	FALSE	6796	TRUE	0.00394808	0.00419718	0.00430928	0.159057	0.171088	0.165192	290	319	N319K
31	P	K	2	1	1	FALSE	40	TRUE	0.0362604	0.0318086	0.0366908	-0.179233	-0.147657	-0.149115	290	320	P320K
31	P	T	1	1	1	FALSE	4896	TRUE	0.00303135	0.0031077	0.00333571	-0.157925	-0.163618	-0.157855	290	320	P320T
31	P	R	2	1	1	FALSE	4965.67	TRUE	0.00311296	0.00309434	0.00336267	-0.135469	-0.135105	-0.143354	290	320	P320R
31	P	I	2	1	1	FALSE	16.3333	TRUE	0.0529102	0.0689351	0.0505376	-0.155254	-0.204851	-0.0812798	290	320	P320I
31	P	Q	1	1	1	FALSE	4093.33	TRUE	0.00328494	0.0033592	0.00366248	-0.165706	-0.166434	-0.171083	290	320	P320Q
31	P	H	2	1	1	FALSE	49.3333	TRUE	0.0280678	0.0311896	0.0422011	-0.0892842	-0.172615	-0.159681	290	320	P320H
32	A	N	2	1	1	FALSE	79.3333	TRUE	0.0298353	0.035854	0.0412313	0.136292	0.0726472	0.0906787	290	321	A321N
32	A	T	2	1	1	FALSE	9920.33	TRUE	0.00273528	0.00283896	0.00300749	0.0623443	0.0650975	0.0461344	290	321	A321T
32	A	S	2	1	1	FALSE	5472.67	TRUE	0.00389054	0.00407928	0.00430887	0.0959088	0.108214	0.0836215	290	321	A321S
32	A	I	2	1	1	FALSE	113	TRUE	0.0205953	0.0218197	0.0235142	-0.138098	-0.0677688	-0.0861846	290	321	A321I
32	A	H	2	1	1	FALSE	52	TRUE	0.0410304	0.0414206	0.0393118	0.0864801	0.105909	0.042843	290	321	A321H
32	A	P	2	1	1	FALSE	3427.33	TRUE	0.00477364	0.00477356	0.00511509	0.0640107	0.0732683	0.0504237	290	321	A321P
32	A	R	2	1	1	FALSE	28.3333	TRUE	0.0645916	0.0532747	0.0438164	0.105142	0.00653677	0.0374088	290	321	A321R
32	A	L	2	1	1	FALSE	26	TRUE	0.0436439	0.0363667	0.138274	-0.052218	-0.0681783	-0.051534	290	321	A321L
32	A	E	2	1	1	FALSE	51.3333	TRUE	0.0451758	0.0433041	0.0462152	0.116786	0.0962241	0.181325	290	321	A321E
32	A	D	1	1	1	FALSE	4302.33	TRUE	0.00494288	0.00536252	0.0055918	0.173177	0.181416	0.159381	290	321	A321D
33	M	K	2	1	1	FALSE	3471.33	TRUE	0.006496	0.00709316	0.0072438	0.250807	0.257488	0.2485	290	322	M322K
33	M	N	2	1	1	FALSE	71	TRUE	0.0435295	0.059763	0.0449718	0.243327	0.293986	0.221087	290	322	M322N
33	M	T	2	1	1	FALSE	3068.67	TRUE	0.00593779	0.0062151	0.00681843	0.167464	0.180831	0.180307	290	322	M322T
33	M	R	2	1	1	FALSE	4074.33	TRUE	0.00568981	0.00647024	0.00655112	0.217726	0.256385	0.242734	290	322	M322R
33	M	S	2	1	1	FALSE	41	TRUE	0.0583399	0.0605115	0.0725788	0.238273	0.268904	0.227352	290	322	M322S
33	M	I	1	1	1	FALSE	20156.7	TRUE	0.00172845	0.00178917	0.00189452	-0.0183514	-0.0238028	-0.0151239	290	322	M322I
34	M	K	2	1	1	FALSE	3726	TRUE	0.00637498	0.00708817	0.00683035	0.255295	0.286629	0.226464	290	323	M323K
34	M	N	2	1	1	FALSE	14	TRUE	0.121474	0.185124	0.193543	0.310738	0.547752	0.352841	290	323	M323N
34	M	T	2	1	1	FALSE	3183.67	TRUE	0.00608761	0.00695434	0.00710972	0.18544	0.238871	0.220935	290	323	M323T
34	M	R	2	1	1	FALSE	3625.67	TRUE	0.00602071	0.00686474	0.00688713	0.232397	0.255315	0.221187	290	323	M323R
34	M	S	2	1	1	FALSE	54	TRUE	0.0688107	0.0662239	0.0521771	0.359481	0.289088	0.25452	290	323	M323S
34	M	I	1	1	1	FALSE	18362.3	TRUE	0.00183639	0.00187354	0.00200798	-0.00967726	-0.00429804	-0.0239085	290	323	M323I
35	A	N	2	1	1	FALSE	118	TRUE	0.0325022	0.0292653	0.0303932	0.222129	0.13334	0.0911141	290	324	A324N
35	A	T	2	1	1	FALSE	16365.7	TRUE	0.00228241	0.00229656	0.00242081	0.094603	0.0659194	0.102503	290	324	A324T
35	A	S	2	1	1	FALSE	6416.67	TRUE	0.00387547	0.00384821	0.00417057	0.130259	0.100967	0.143281	290	324	A324S
35	A	I	2	1	1	FALSE	126.333	TRUE	0.0200992	0.020581	0.018734	-0.12729	-0.190178	-0.133273	290	324	A324I
35	A	Q	3	1	1	FALSE	12.6667	TRUE	0.075073	0.127748	0.0841235	0.190003	-0.118689	0.0582024	290	324	A324Q
35	A	H	2	1	1	FALSE	13	TRUE	0.070765	0.0856958	0.0630602	-0.0499059	0.0468504	-0.0104269	290	324	A324H
35	A	P	2	1	1	FALSE	4132.33	TRUE	0.00538691	0.00524257	0.00552721	0.191646	0.146487	0.177691	290	324	A324P
35	A	R	2	1	1	FALSE	12	TRUE	0.13003	0.0737552	0.101206	0.190003	0.00653677	0.251527	290	324	A324R
35	A	L	2	1	1	FALSE	32	TRUE	0.0396164	0.0421714	0.0402522	-0.066406	-0.206402	-0.0975035	290	324	A324L
35	A	E	2	1	1	FALSE	54	TRUE	0.0412729	0.0477991	0.0564819	0.125814	0.172076	0.240769	290	324	A324E
35	A	D	2	1	1	FALSE	5413.33	TRUE	0.00495732	0.00493521	0.00517506	0.215458	0.190012	0.209528	290	324	A324D
36	A	N	2	1	1	FALSE	105	TRUE	0.0304768	0.0266786	0.0283508	0.150632	0.0398335	0.0270902	290	325	A325N
36	A	T	2	1	1	FALSE	15920.7	TRUE	0.00193515	0.00196732	0.0019737	-0.0392407	-0.0749558	-0.0255998	290	325	A325T
36	A	S	2	1	1	FALSE	6138.67	TRUE	0.00353326	0.00354633	0.00365798	0.0590285	0.0319657	0.0595282	290	325	A325S
36	A	I	2	1	1	FALSE	148	TRUE	0.0169804	0.0204885	0.0160422	-0.190569	-0.245767	-0.189356	290	325	A325I
36	A	H	2	1	1	FALSE	36	TRUE	0.0659259	0.0472106	0.0410811	0.171096	-0.0241576	0.0941942	290	325	A325H
36	A	P	2	1	1	FALSE	4383.67	TRUE	0.00496294	0.00495532	0.00544094	0.160112	0.126306	0.19277	290	325	A325P
36	A	R	2	1	1	FALSE	25	TRUE	0.0984051	0.0387039	0.0594845	0.225021	-0.0583885	0.0582024	290	325	A325R
36	A	L	2	1	1	FALSE	63	TRUE	0.0268172	0.0299118	0.0244621	-0.192177	-0.218135	-0.208928	290	325	A325L
36	A	E	2	1	1	FALSE	144.333	TRUE	0.0254268	0.0226096	0.027348	0.101412	0.094923	0.0805393	290	325	A325E
36	A	D	1	1	1	FALSE	5954	TRUE	0.00467234	0.00459218	0.00510739	0.217698	0.170441	0.223299	290	325	A325D
37	A	N	2	1	1	FALSE	58.3333	TRUE	0.0445867	0.052153	0.0845651	0.204785	0.205014	0.43467	290	326	A326N
37	A	T	2	1	1	FALSE	18015.3	TRUE	0.00212074	0.00210203	0.002264	0.0751222	0.0476537	0.0876644	290	326	A326T
37	A	R	3	1	1	FALSE	46.3333	TRUE	0.048708	0.0559278	0.040836	0.142923	0.120103	0.135168	290	326	A326R
37	A	S	2	1	1	FALSE	7599.67	TRUE	0.00352691	0.00359982	0.00384149	0.122376	0.121075	0.137137	290	326	A326S
37	A	I	2	1	1	FALSE	158.333	TRUE	0.0199742	0.0177103	0.0194329	-0.0616209	-0.126157	-0.0254331	290	326	A326I
37	A	H	2	1	1	FALSE	44	TRUE	0.0528499	0.0431253	0.0413643	-0.020148	0.13858	0.103579	290	326	A326H
37	A	P	2	1	1	FALSE	4151.33	TRUE	0.0050823	0.00542736	0.00594181	0.160338	0.168876	0.212258	290	326	A326P
37	A	L	2	1	1	FALSE	77.3333	TRUE	0.0229592	0.0283384	0.0272053	-0.148616	-0.109728	-0.112545	290	326	A326L
37	A	E	2	1	1	FALSE	88	TRUE	0.0371163	0.0418156	0.0532712	0.228421	0.232864	0.281273	290	326	A326E
37	A	D	1	1	1	FALSE	5550.67	TRUE	0.0053571	0.00580265	0.00587971	0.270732	0.287702	0.2429	290	326	A326D
38	Q	K	2	1	1	FALSE	5071.33	TRUE	0.00475726	0.00497931	0.00496304	0.184362	0.190663	0.150455	290	327	Q327K
38	Q	N	2	1	1	FALSE	14	TRUE	0.0670299	0.0789372	0.109627	0.150123	-0.0106822	0.0335567	290	327	Q327N
38	Q	T	2	1	1	FALSE	28	TRUE	0.0535427	0.0467511	0.0453497	-0.0642496	-0.0175873	0.0232086	290	327	Q327T
38	Q	R	2	1	1	FALSE	6094.67	TRUE	0.0038433	0.00387487	0.00418124	0.113163	0.0928506	0.124945	290	327	Q327R
38	Q	M	2	1	1	FALSE	69.3333	TRUE	0.021953	0.0265263	0.0322899	-0.175444	-0.22875	-0.196904	290	327	Q327M
38	Q	H	1	1	1	FALSE	9444.67	TRUE	0.00228081	0.00220746	0.00226944	-0.161896	-0.203227	-0.144477	290	327	Q327H
39	A	K	2	1	1	FALSE	86.6667	TRUE	0.03579	0.0303536	0.0485153	0.112127	0.123198	0.27403	290	328	A328K
39	A	T	1	1	1	FALSE	16021	TRUE	0.0020677	0.00204516	0.00214751	0.0144908	-0.0205599	0.0261312	290	328	A328T
39	A	R	2	1	1	FALSE	54	TRUE	0.0453506	0.0447504	0.0476359	0.209939	0.0664005	0.173537	290	328	A328R
39	A	I	2	1	1	FALSE	108	TRUE	0.0194724	0.0215418	0.021917	-0.156558	-0.223761	-0.175815	290	328	A328I
39	A	M	3	1	1	FALSE	18	TRUE	0.0610284	0.0500707	0.0618381	-0.0916312	-0.0414657	-0.051534	290	328	A328M
39	A	Q	2	1	1	FALSE	17.3333	TRUE	0.0737946	0.0648345	0.0853445	0.14412	0.116043	0.000548717	290	328	A328Q
39	A	P	1	1	1	FALSE	4534.67	TRUE	0.00527244	0.00528927	0.005729	0.192323	0.174148	0.230834	290	328	A328P
39	A	L	2	1	1	FALSE	54.6667	TRUE	0.0304492	0.0284801	0.035455	-0.101905	-0.162833	-0.0574703	290	328	A328L
39	A	E	1	1	1	FALSE	5742.33	TRUE	0.0045844	0.0045934	0.00490565	0.188411	0.163038	0.205041	290	328	A328E
39	A	D	2	1	1	FALSE	29.3333	TRUE	0.0705493	0.0591359	0.134941	0.297487	0.131762	0.39834	290	328	A328D
40	A	K	2	1	1	FALSE	86	TRUE	0.039743	0.0479074	0.0562492	0.274391	0.301503	0.248012	290	329	A329K
40	A	T	1	1	1	FALSE	15360.7	TRUE	0.00180485	0.00180008	0.00187594	-0.124797	-0.159273	-0.112469	290	329	A329T
40	A	R	2	1	1	FALSE	95.3333	TRUE	0.0333208	0.0453475	0.0554986	0.200893	0.210661	0.373205	290	329	A329R
40	A	I	2	1	1	FALSE	120.667	TRUE	0.0219151	0.0201217	0.018011	-0.184258	-0.195287	-0.134409	290	329	A329I
40	A	Q	2	1	1	FALSE	29	TRUE	0.0764257	0.0856958	0.0521294	0.255484	-0.0337768	0.203177	290	329	A329Q
40	A	P	1	1	1	FALSE	3751	TRUE	0.00541651	0.00591584	0.0063924	0.183195	0.172048	0.219056	290	329	A329P
40	A	E	1	1	1	FALSE	5500.67	TRUE	0.00517529	0.00539383	0.00579542	0.238452	0.244548	0.260039	290	329	A329E
40	A	D	2	1	1	FALSE	66.3333	TRUE	0.0383843	0.0375223	0.032486	0.0764219	0.0259816	0.110285	290	329	A329D
41	L	K	2	1	1	FALSE	21	TRUE	0.0811632	0.110159	Inf	0.26788	0.396674	Inf	290	330	L330K
41	L	T	2	1	1	FALSE	24	TRUE	0.0619251	0.0750607	0.136855	0.202514	0.18089	0.352841	290	330	L330T
41	L	R	2	1	1	FALSE	4280.33	TRUE	0.00564446	0.00610953	0.00617645	0.226289	0.215838	0.250726	290	330	L330R
41	L	I	1	1	1	FALSE	4229.33	TRUE	0.0038301	0.00390343	0.0042144	-0.00698845	0.012342	-0.0321655	290	330	L330I
41	L	Q	1	1	1	FALSE	3030.33	TRUE	0.00646884	0.00693656	0.00700419	0.20709	0.225357	0.19985	290	330	L330Q
41	L	P	1	1	1	FALSE	3087.33	TRUE	0.00643509	0.00673382	0.00710502	0.199986	0.226107	0.210079	290	330	L330P
42	Q	K	2	1	1	FALSE	2900	TRUE	0.00619792	0.00763999	0.0069557	0.207648	0.276588	0.103463	290	331	Q331K
42	Q	T	2	1	1	FALSE	15	TRUE	0.06336	0.0989529	0.0483276	-0.0295958	-0.118689	-0.0805628	290	331	Q331T
42	Q	R	2	1	1	FALSE	4009.33	TRUE	0.00460485	0.00454569	0.00458009	0.0833886	0.0527888	0.0799255	290	331	Q331R
42	Q	H	1	1	1	FALSE	6391	TRUE	0.00313927	0.00332167	0.00346049	0.0126816	0.0283708	-0.0257001	290	331	Q331H
42	Q	P	2	1	1	FALSE	3682.33	TRUE	0.00556076	0.00569434	0.00626264	0.169379	0.163201	0.215979	290	331	Q331P
42	Q	L	2	1	1	FALSE	4474.67	TRUE	0.00317541	0.0031602	0.00331333	-0.19475	-0.208295	-0.171542	290	331	Q331L
42	Q	E	2	1	1	FALSE	3392.33	TRUE	0.00549056	0.00585103	0.00630889	0.162959	0.172589	0.155765	290	331	Q331E
42	Q	D	2	1	1	FALSE	31.3333	TRUE	0.0736954	0.0730426	0.111133	0.33336	0.219475	0.369311	290	331	Q331D
42	Q	A	2	1	1	FALSE	29	TRUE	0.0382611	0.0407225	0.042345	-0.161119	-0.198759	-0.180608	290	331	Q331A
42	Q	G	2	1	1	FALSE	57.3333	TRUE	0.0414774	0.0356238	0.0382219	0.0632544	0.078383	0.0787833	290	331	Q331G
42	Q	V	2	1	1	FALSE	44	TRUE	0.0341	0.0253192	0.0506544	-0.197092	-0.161529	-0.16127	290	331	Q331V
42	Q	Y	2	1	1	FALSE	12.3333	TRUE	0.0601924	0.054974	0.110619	-0.105865	-0.0667154	-0.383309	290	331	Q331Y
42	Q	*	1	1	1	TRUE	3169	TRUE	0.00368197	0.00392531	0.00440966	-0.152039	-0.0880122	-0.22604	290	331	Q331*
42	Q	S	2	1	1	FALSE	17.6667	TRUE	0.0658786	0.0423898	0.165269	0.00161868	-0.0182503	-0.0728577	290	331	Q331S
42	Q	W	2	1	1	FALSE	42.6667	TRUE	0.0288913	0.035749	0.0328389	-0.268959	-0.272179	-0.173761	290	331	Q331W
41	L	E	2	1	1	FALSE	14.6667	TRUE	0.0880466	0.0873492	Inf	0.259705	0.0881934	Inf	290	330	L330E
41	L	A	2	1	1	FALSE	10	TRUE	0.0757524	0.197906	0.193543	0.114513	0.297301	0.352841	290	330	L330A
41	L	G	2	1	1	FALSE	78.3333	TRUE	0.048302	0.0351618	0.0441033	0.21565	0.189295	0.215197	290	330	L330G
41	L	V	1	1	1	FALSE	5195.67	TRUE	0.00366917	0.0037182	0.00388519	0.0336984	0.018322	0.0272727	290	330	L330V
41	L	*	2	1	1	TRUE	24	TRUE	0.0330365	0.0653771	0.0530463	-0.248336	-0.0945646	-0.140249	290	330	L330*
41	L	F	2	1	1	FALSE	46	TRUE	0.044213	0.0307494	0.0305893	-0.0680834	-0.0791798	-0.153365	290	330	L330F
40	A	G	1	1	1	FALSE	6367	TRUE	0.00378697	0.00393398	0.00413703	0.119289	0.102256	0.139749	290	329	A329G
40	A	V	1	1	1	FALSE	7541.33	TRUE	0.00253681	0.00253039	0.00262789	-0.147392	-0.172165	-0.123636	290	329	A329V
40	A	*	2	1	1	TRUE	45.3333	TRUE	0.028842	0.0321102	0.0365825	-0.19841	-0.178875	-0.19088	290	329	A329*
40	A	S	1	1	1	FALSE	6999	TRUE	0.00298745	0.00303841	0.00317076	-0.00740346	-0.0368284	0.000714684	290	329	A329S
40	A	L	2	1	1	FALSE	62	TRUE	0.029796	0.0280415	0.0264859	-0.134585	-0.160244	-0.159768	290	329	A329L
39	A	G	1	1	1	FALSE	5896	TRUE	0.00343514	0.00342772	0.00356664	0.0238049	-0.0123955	0.0365984	290	328	A328G
39	A	V	1	1	1	FALSE	8132.33	TRUE	0.00236321	0.00235609	0.00237302	-0.204679	-0.230764	-0.184214	290	328	A328V
39	A	*	2	1	1	TRUE	78.3333	TRUE	0.0237737	0.0210684	0.0262371	-0.2599	-0.26385	-0.204005	290	328	A328*
39	A	S	1	1	1	FALSE	6182.67	TRUE	0.00365186	0.00358887	0.00393458	0.0832133	0.0478771	0.0999682	290	328	A328S
38	Q	P	2	1	1	FALSE	3580.33	TRUE	0.00562887	0.00611968	0.00646935	0.179604	0.200167	0.205172	290	327	Q327P
38	Q	L	2	1	1	FALSE	7916.67	TRUE	0.00234364	0.00239741	0.00249476	-0.196978	-0.226112	-0.1759	290	327	Q327L
38	Q	E	2	1	1	FALSE	5745	TRUE	0.00464102	0.00484335	0.00498922	0.204509	0.194395	0.198344	290	327	Q327E
38	Q	D	2	1	1	FALSE	32.3333	TRUE	0.0522251	0.0613682	0.0610298	0.115527	0.131762	0.183692	290	327	Q327D
38	Q	G	2	1	1	FALSE	27.3333	TRUE	0.0416793	0.0501408	0.044871	-0.0816684	-0.104604	-0.0750791	290	327	Q327G
38	Q	V	2	1	1	FALSE	50.6667	TRUE	0.0348196	0.0274403	0.0298256	-0.201418	-0.202209	-0.137878	290	327	Q327V
38	Q	*	2	1	1	TRUE	7229.33	TRUE	0.00243443	0.00248749	0.00263882	-0.202253	-0.203482	-0.199893	290	327	Q327*
38	Q	Y	2	1	1	FALSE	76.6667	TRUE	0.0247057	0.0223117	0.0285684	-0.149222	-0.204125	-0.167907	290	327	Q327Y
38	Q	S	2	1	1	FALSE	24	TRUE	0.0727523	0.0599586	0.0587006	0.161593	0.0837597	0.100131	290	327	Q327S
38	Q	W	2	1	1	FALSE	119.667	TRUE	0.0203065	0.0203456	0.017342	-0.239234	-0.279995	-0.18093	290	327	Q327W
37	A	G	2	1	1	FALSE	5983.33	TRUE	0.00337659	0.00354664	0.0037425	0.0415422	0.0428494	0.01769	290	326	A326G
37	A	V	2	1	1	FALSE	8118.67	TRUE	0.00259631	0.00264799	0.00278043	-0.0626049	-0.0600727	-0.0791573	290	326	A326V
37	A	Y	2	1	1	FALSE	51.6667	TRUE	0.0455013	0.0363132	0.0286961	0.109102	-0.106394	-0.0618821	290	326	A326Y
37	A	C	2	1	1	FALSE	24.6667	TRUE	0.0432522	0.0519175	0.0488785	-0.0743078	-0.123639	-0.0702147	290	326	A326C
37	A	F	2	1	1	FALSE	26	TRUE	0.0413094	0.0479382	0.0487876	-0.0637466	-0.155352	-0.116107	290	326	A326F
36	A	G	2	1	1	FALSE	6565	TRUE	0.00336974	0.00321657	0.00339624	0.0233498	0.00148595	0.0473961	290	325	A325G
36	A	V	2	1	1	FALSE	8503.67	TRUE	0.00239983	0.00240887	0.00244721	-0.140049	-0.175072	-0.125389	290	325	A325V
36	A	Y	2	1	1	FALSE	24.6667	TRUE	0.0381445	0.0388219	0.0781501	-0.184002	-0.126965	-0.214817	290	325	A325Y
36	A	C	2	1	1	FALSE	12	TRUE	0.0714691	0.0560213	0.071011	-0.181903	-0.243914	0.000548717	290	325	A325C
36	A	F	2	1	1	FALSE	61	TRUE	0.0240959	0.0306151	0.0292242	-0.22565	-0.21573	-0.150957	290	325	A325F
35	A	G	2	1	1	FALSE	6483.67	TRUE	0.00341024	0.0034516	0.00356505	0.0505291	0.0338194	0.06217	290	324	A324G
35	A	V	2	1	1	FALSE	7624	TRUE	0.00252709	0.00253024	0.00255034	-0.145193	-0.185317	-0.135406	290	324	A324V
35	A	Y	2	1	1	FALSE	20	TRUE	0.0624015	0.0369357	0.0800466	0.0218549	-0.168597	-0.180228	290	324	A324Y
35	A	C	2	1	1	FALSE	45	TRUE	0.0381114	0.0329848	0.031687	-0.148872	-0.118689	-0.0849684	290	324	A324C
35	A	F	2	1	1	FALSE	100	TRUE	0.0226294	0.0176058	0.0257432	-0.201987	-0.248341	-0.141738	290	324	A324F
34	M	L	2	1	1	FALSE	9231.67	TRUE	0.00257906	0.00265498	0.00276728	-0.0165773	-0.020963	-0.00824435	290	323	M323L
34	M	G	2	1	1	FALSE	10	TRUE	0.156822	0.0864856	Inf	0.00161868	0.183735	Inf	290	323	M323G
34	M	V	2	1	1	FALSE	4018	TRUE	0.00388549	0.00406145	0.00424862	-0.010137	-0.00479958	-0.0186674	290	323	M323V
34	M	*	2	1	1	TRUE	41	TRUE	0.0446701	0.0364659	0.0317308	-0.106809	-0.0264018	-0.123084	290	323	M323*
34	M	W	2	1	1	FALSE	15.6667	TRUE	0.0651069	0.0491153	0.0574911	-0.0937303	-0.15709	-0.160091	290	323	M323W
34	M	F	2	1	1	FALSE	15	TRUE	0.0543037	0.0665631	0.0859698	-0.0514404	0.0550019	-0.187999	290	323	M323F
33	M	Q	2	1	1	FALSE	23	TRUE	0.0644916	0.1109	0.0905215	0.201647	0.374524	0.126038	290	322	M322Q
33	M	L	2	1	1	FALSE	7493	TRUE	0.00282443	0.00294132	0.00310921	-0.0170633	-0.0138105	-0.0196736	290	322	M322L
33	M	E	2	1	1	FALSE	12	TRUE	0.0616937	0.109397	0.0798325	0.0312259	0.0394754	-0.051534	290	322	M322E
33	M	G	2	1	1	FALSE	25.3333	TRUE	0.0640225	0.0525114	0.0539546	0.00161868	-0.0605907	0.15715	290	322	M322G
33	M	V	2	1	1	FALSE	3783.67	TRUE	0.00427728	0.00427315	0.00466997	0.0346824	0.0210983	0.0218442	290	322	M322V
33	M	*	2	1	1	TRUE	34.3333	TRUE	0.0429478	0.0351347	0.039731	-0.131512	-0.114115	-0.0951946	290	322	M322*
33	M	W	2	1	1	FALSE	35.6667	TRUE	0.0752279	0.0257304	0.0601153	0.0735848	-0.0912251	-0.150848	290	322	M322W
33	M	F	2	1	1	FALSE	60.6667	TRUE	0.0270933	0.0305412	0.0506511	-0.0250472	0.00137464	-0.129643	290	322	M322F
32	A	G	2	1	1	FALSE	5158.33	TRUE	0.00378474	0.00399204	0.00400622	0.0554799	0.0642175	0.0404656	290	321	A321G
32	A	V	2	1	1	FALSE	6393.67	TRUE	0.00292261	0.00290523	0.00317713	-0.0658963	-0.065626	-0.0836955	290	321	A321V
32	A	Y	2	1	1	FALSE	82.6667	TRUE	0.0256208	0.0241006	0.0311598	-0.0507031	-0.0699244	-0.0750003	290	321	A321Y
32	A	C	2	1	1	FALSE	14.6667	TRUE	0.0485476	0.0744748	0.0771971	-0.119116	-0.108362	0.000548717	290	321	A321C
32	A	F	2	1	1	FALSE	32.3333	TRUE	0.0372167	0.0389765	0.0418485	-0.145746	-0.140614	-0.147008	290	321	A321F
31	P	L	1	1	1	FALSE	4985	TRUE	0.0029501	0.00299824	0.00321501	-0.194983	-0.188354	-0.191254	290	320	P320L
31	P	E	2	1	1	FALSE	57.6667	TRUE	0.0289768	0.0300476	0.0331972	-0.0986765	-0.101792	-0.0979931	290	320	P320E
31	P	A	1	1	1	FALSE	5465	TRUE	0.00291021	0.00287034	0.00297709	-0.185022	-0.205993	-0.170109	290	320	P320A
31	P	G	2	1	1	FALSE	70	TRUE	0.0251725	0.0304862	0.0246921	-0.133707	-0.148591	-0.185502	290	320	P320G
31	P	V	2	1	1	FALSE	26.6667	TRUE	0.0403425	0.0387581	0.0468795	-0.131512	-0.217937	-0.28469	290	320	P320V
31	P	*	2	1	1	TRUE	118.667	TRUE	0.0210933	0.0204869	0.0215606	-0.0990953	-0.103788	-0.13427	290	320	P320*
31	P	S	1	1	1	FALSE	6394	TRUE	0.0027136	0.00266625	0.00290057	-0.166453	-0.154746	-0.157624	290	320	P320S
30	N	T	2	1	1	FALSE	3536.33	TRUE	0.00410137	0.00423256	0.00448871	-0.0139646	-0.0331279	-0.0188534	290	319	N319T
30	N	R	2	1	1	FALSE	44.6667	TRUE	0.0323101	0.0489678	0.0416801	-0.0598317	-0.160894	0.113101	290	319	N319R
30	N	S	2	1	1	FALSE	4675.33	TRUE	0.00370861	0.00376067	0.00402152	0.0052255	0.000993113	-0.00150101	290	319	N319S
30	N	I	2	1	1	FALSE	5647.33	TRUE	0.00279586	0.00281732	0.00293657	-0.198035	-0.205371	-0.194581	290	319	N319I
30	N	M	2	1	1	FALSE	48.3333	TRUE	0.0265274	0.0334409	0.0366838	-0.178019	-0.19039	-0.187028	290	319	N319M
30	N	H	2	1	1	FALSE	3746	TRUE	0.00384463	0.00393308	0.00415484	-0.0551701	-0.0675352	-0.0481453	290	319	N319H
30	N	E	2	1	1	FALSE	44	TRUE	0.0444552	0.0632906	0.0524345	0.134749	0.274207	0.0949257	290	319	N319E
30	N	D	2	1	1	FALSE	4407	TRUE	0.00465718	0.00481995	0.00477926	0.130374	0.125824	0.109217	290	319	N319D
30	N	V	2	1	1	FALSE	41.3333	TRUE	0.039762	0.02982	0.030883	-0.307501	-0.206402	-0.166841	290	319	N319V
30	N	*	2	1	1	TRUE	44.6667	TRUE	0.0295437	0.0344514	0.0370642	-0.165191	-0.135908	-0.154363	290	319	N319*
30	N	Y	2	1	1	FALSE	5287.33	TRUE	0.00295434	0.00301307	0.00314856	-0.161151	-0.154588	-0.156634	290	319	N319Y
30	N	F	2	1	1	FALSE	13.6667	TRUE	0.0450328	0.0721482	0.0619129	-0.25391	-0.22613	-0.320793	290	319	N319F
29	I	H	2	1	1	FALSE	19.6667	TRUE	0.145189	0.0712543	0.0596251	0.375363	0.112728	0.119454	290	318	I318H
29	I	P	2	1	1	FALSE	14.3333	TRUE	0.0849208	0.124669	0.0813044	0.193403	0.159611	0.161188	290	318	I318P
29	I	L	2	1	1	FALSE	4016	TRUE	0.00425719	0.00437663	0.00448084	0.0399301	0.038022	0.0495918	290	318	I318L
29	I	D	2	1	1	FALSE	34	TRUE	0.074236	0.063404	0.0963675	0.315481	0.193719	0.365332	290	318	I318D
29	I	G	2	1	1	FALSE	25.6667	TRUE	0.0550265	0.0895063	0.0739106	0.179854	0.274207	0.000548717	290	318	I318G
29	I	V	2	1	1	FALSE	4176.33	TRUE	0.00434663	0.00438708	0.00467426	0.0612835	0.0672271	0.0795749	290	318	I318V
29	I	C	2	1	1	FALSE	15	TRUE	0.235233	0.0759907	0.0465172	0.134749	-0.0408625	0.0302946	290	318	I318C
29	I	F	2	1	1	FALSE	5085	TRUE	0.00365853	0.00365473	0.00391916	0.0151264	0.0242438	0.00854372	290	318	I318F
28	S	I	2	1	1	FALSE	4850.33	TRUE	0.00313708	0.0031363	0.00335825	-0.142964	-0.146646	-0.139566	290	317	S317I
28	S	M	2	1	1	FALSE	27.3333	TRUE	0.0547478	0.0368129	0.049027	-0.0886534	-0.10605	-0.0324593	290	317	S317M
28	S	H	2	1	1	FALSE	76.6667	TRUE	0.0358877	0.0286013	0.0288158	0.0250297	0.0402984	0.00971739	290	317	S317H
28	S	P	2	1	1	FALSE	34	TRUE	0.0554452	0.0465708	0.0404213	0.0568728	-0.0351101	0.05392	290	317	S317P
28	S	L	2	1	1	FALSE	12	TRUE	0.0541249	0.0863732	0.0729444	-0.100297	-0.345015	-0.0431119	290	317	S317L
28	S	D	2	1	1	FALSE	39	TRUE	0.041517	0.046105	0.0627991	0.0504486	0.0416134	0.204849	290	317	S317D
28	S	A	2	1	1	FALSE	18.6667	TRUE	0.0757524	0.0617081	0.0674709	0.114513	0.05851	0.0739552	290	317	S317A
28	S	G	2	1	1	FALSE	4968.33	TRUE	0.00363065	0.00367937	0.00393307	0.0129743	0.00175371	0.00911156	290	317	S317G
28	S	V	2	1	1	FALSE	37	TRUE	0.0315864	0.0332267	0.0444059	-0.230821	-0.165068	-0.203752	290	317	S317V
28	S	Y	2	1	1	FALSE	117	TRUE	0.0212111	0.0202947	0.0213456	-0.131512	-0.142416	-0.0966352	290	317	S317Y
28	S	*	2	1	1	TRUE	15.6667	TRUE	0.0522157	0.0728275	0.0853445	-0.172338	-0.0783751	0.199444	290	317	S317*
28	S	C	1	1	1	FALSE	5553.33	TRUE	0.00307709	0.00312705	0.00336479	-0.0805502	-0.0820463	-0.07685	290	317	S317C
28	S	F	2	1	1	FALSE	38	TRUE	0.0443786	0.0303293	0.0409361	-0.180191	-0.0838383	-0.0965453	290	317	S317F
26	A	G	2	1	1	FALSE	6245.67	TRUE	0.00337156	0.00344548	0.00365377	0.0382719	0.0394098	0.0372095	290	315	A315G
26	A	V	2	1	1	FALSE	7403.33	TRUE	0.00269402	0.00271814	0.00288985	-0.0717198	-0.0812129	-0.0816191	290	315	A315V
26	A	S	2	1	1	FALSE	5133.67	TRUE	0.00368325	0.00390928	0.00417984	0.05269	0.0441192	0.0493534	290	315	A315S
26	A	W	2	1	1	FALSE	57.6667	TRUE	0.0314736	0.0253815	0.0320742	-0.151748	-0.118689	-0.189724	290	315	A315W
25	G	V	2	1	1	FALSE	5662	TRUE	0.00277534	0.00281742	0.00299989	-0.196311	-0.188976	-0.190746	290	314	G314V
25	G	Y	2	1	1	FALSE	26.3333	TRUE	0.0463665	0.046773	0.0606215	-0.026266	-0.0642904	0.0698866	290	314	G314Y
25	G	*	2	1	1	TRUE	15.3333	TRUE	0.0502952	0.164921	0.0559643	-0.0630065	0.079789	-0.0589245	290	314	G314*
25	G	C	2	1	1	FALSE	5003.33	TRUE	0.00301873	0.00308822	0.00334631	-0.150027	-0.151476	-0.147429	290	314	G314C
25	G	W	2	1	1	FALSE	24.6667	TRUE	0.0584567	0.0334724	0.0550899	-0.0510915	-0.229961	-0.0728577	290	314	G314W
25	G	F	2	1	1	FALSE	20	TRUE	0.0454001	0.0529493	0.0469465	-0.175901	-0.218061	-0.192209	290	314	G314F
23	N	T	2	1	1	FALSE	4033.67	TRUE	0.00364696	0.0038012	0.00401711	-0.0577924	-0.0695831	-0.0555923	290	312	N312T
23	N	R	2	1	1	FALSE	50.3333	TRUE	0.0498416	0.0397408	0.0471609	0.0401608	0.131762	0.186954	290	312	N312R
23	N	S	1	1	1	FALSE	3920.67	TRUE	0.00411866	0.0039281	0.00432385	-0.000452498	-0.0138297	-0.0101115	290	312	N312S
23	N	I	2	1	1	FALSE	5883.33	TRUE	0.00271943	0.00273092	0.00293427	-0.203811	-0.199774	-0.195567	290	312	N312I
23	N	Q	2	1	1	FALSE	63.6667	TRUE	0.0358333	0.0277129	0.038678	-0.00840447	0.00653677	0.0455308	290	312	N312Q
23	N	H	1	1	1	FALSE	4801.67	TRUE	0.00358713	0.00367063	0.00394706	-0.00556191	-0.0181575	0.000205345	290	312	N312H
23	N	P	2	1	1	FALSE	15.6667	TRUE	0.0571257	0.0932937	0.0558713	-0.0487728	-0.0857501	0.000548717	290	312	N312P
23	N	L	2	1	1	FALSE	40	TRUE	0.0348406	0.0328329	0.0357481	-0.114428	-0.240313	-0.182123	290	312	N312L
23	N	E	2	1	1	FALSE	57.3333	TRUE	0.0311606	0.0417768	0.0470781	0.00667336	0.0681293	0.157603	290	312	N312E
23	N	D	1	1	1	FALSE	5108	TRUE	0.00402269	0.00399942	0.00458356	0.0861291	0.0945819	0.0895322	290	312	N312D
23	N	A	2	1	1	FALSE	20	TRUE	0.0584444	0.045518	0.0524345	-0.0762577	-0.133753	-0.0938282	290	312	N312A
23	N	G	2	1	1	FALSE	27	TRUE	0.0566891	0.0405118	0.100981	0.0828354	0.0336871	0.106963	290	312	N312G
23	N	V	2	1	1	FALSE	68	TRUE	0.0260704	0.0261728	0.0245426	-0.262512	-0.269299	-0.150848	290	312	N312V
23	N	*	2	1	1	TRUE	144.667	TRUE	0.018474	0.0168149	0.0187457	-0.18042	-0.149967	-0.225823	290	312	N312*
23	N	Y	1	1	1	FALSE	5440.67	TRUE	0.00290121	0.00286819	0.00306587	-0.181212	-0.181269	-0.174983	290	312	N312Y
23	N	F	2	1	1	FALSE	19	TRUE	0.0554452	0.056131	0.0414234	-0.131512	-0.240406	-0.183856	290	312	N312F
22	M	P	2	1	1	FALSE	28	TRUE	0.0609592	0.0824608	0.0539768	0.226859	0.079789	0.0930299	290	311	M311P
22	M	L	2	1	1	FALSE	9038.33	TRUE	0.00272643	0.00279738	0.00291889	0.0187946	0.019248	0.0124868	290	311	M311L
22	M	E	2	1	1	FALSE	26.6667	TRUE	0.0573401	0.0499088	0.0813728	0.129015	0.122495	-0.0357812	290	311	M311E
22	M	A	2	1	1	FALSE	28.3333	TRUE	0.0609918	0.0632004	0.0479671	0.17204	0.101582	0.00690174	290	311	M311A
22	M	G	2	1	1	FALSE	24	TRUE	0.0501908	0.0510993	0.0792602	0.0342506	0.00653677	0.114354	290	311	M311G
22	M	V	2	1	1	FALSE	4473.67	TRUE	0.00397027	0.00405447	0.00427485	0.0317927	0.0390048	0.0340511	290	311	M311V
22	M	W	2	1	1	FALSE	43.3333	TRUE	0.0383843	0.0362892	0.0306933	-0.0731846	-0.0939016	-0.161606	290	311	M311W
22	M	F	2	1	1	FALSE	11	TRUE	0.0666453	0.0952175	0.0645145	-0.107964	-0.0667154	-0.0449499	290	311	M311F
21	G	V	2	1	1	FALSE	5548.33	TRUE	0.00312159	0.00320971	0.00347171	-0.0535055	-0.0715442	-0.0534949	290	310	G310V
21	G	*	2	1	1	TRUE	142.333	TRUE	0.0181595	0.0176582	0.0204816	-0.127492	-0.148776	-0.167649	290	310	G310*
21	G	C	2	1	1	FALSE	118.333	TRUE	0.0244135	0.0205764	0.0240901	-0.0549647	-0.0420846	-0.00586054	290	310	G310C
21	G	W	1	1	1	FALSE	5857.67	TRUE	0.00273454	0.0028433	0.00298956	-0.17752	-0.175109	-0.168835	290	310	G310W
20	G	V	2	1	1	FALSE	5840.33	TRUE	0.00312085	0.0031386	0.00341472	-0.0445712	-0.0515218	-0.0464898	290	309	G309V
20	G	Y	2	1	1	FALSE	75.3333	TRUE	0.0288854	0.0293656	0.0279304	-0.00923544	-0.040655	-0.0546078	290	309	G309Y
20	G	*	2	1	1	TRUE	12.3333	TRUE	0.074321	0.081824	0.0502465	-0.0819915	-0.258375	-0.110826	290	309	G309*
20	G	C	2	1	1	FALSE	5957.67	TRUE	0.00309746	0.00323469	0.0035027	-0.0199113	-0.0353987	-0.0292448	290	309	G309C
20	G	W	2	1	1	FALSE	41.6667	TRUE	0.0339116	0.0312239	0.037743	-0.158718	-0.171152	-0.150482	290	309	G309W
20	G	F	2	1	1	FALSE	37.3333	TRUE	0.0398201	0.0407505	0.0331269	-0.0861094	-0.109422	-0.134945	290	309	G309F
19	G	V	2	1	1	FALSE	6418	TRUE	0.00306202	0.00313991	0.00335271	-0.0161314	-0.0222451	-0.0192131	290	308	G308V
19	G	Y	2	1	1	FALSE	15	TRUE	0.0515264	0.065757	0.0841235	-0.0595457	-0.0522547	-0.057105	290	308	G308Y
19	G	C	2	1	1	FALSE	6056.67	TRUE	0.00312094	0.00321551	0.00341549	-0.0242001	-0.0267855	-0.026613	290	308	G308C
19	G	W	2	1	1	FALSE	11	TRUE	0.0542833	0.122309	0.121447	-0.0731846	0.183735	-0.0398498	290	308	G308W
19	G	F	2	1	1	FALSE	42.6667	TRUE	0.0318996	0.0412084	0.0469696	-0.0300253	-0.00754793	-0.0873489	290	308	G308F
18	M	Q	2	1	1	FALSE	66.3333	TRUE	0.0279679	0.0388809	0.0379596	0.0340436	0.0561171	0.00452783	290	307	M307Q
18	M	P	2	1	1	FALSE	30	TRUE	0.0568531	0.0457413	0.0819964	0.0351062	0.079789	0.266018	290	307	M307P
18	M	L	2	1	1	FALSE	7630.67	TRUE	0.00302731	0.0030929	0.00330004	0.0379541	0.0344671	0.0286687	290	307	M307L
18	M	A	2	1	1	FALSE	23.3333	TRUE	0.0649307	0.0532993	0.0606215	0.0662438	0.0607543	0.0698866	290	307	M307A
18	M	V	2	1	1	FALSE	3766.67	TRUE	0.0044044	0.00442326	0.00463075	0.0422466	0.0331965	0.0397907	290	307	M307V
18	M	*	2	1	1	TRUE	19.3333	TRUE	0.0506144	0.0475794	0.0633336	-0.0762577	-0.135124	-0.0946965	290	307	M307*
18	M	F	2	1	1	FALSE	18.3333	TRUE	0.0410447	0.100511	0.156788	0.0278503	-0.0213124	-0.12494	290	307	M307F
17	N	T	2	1	1	FALSE	4013	TRUE	0.00418377	0.00413378	0.00444193	0.0302532	0.0162077	0.0224675	290	306	N306T
17	N	R	2	1	1	FALSE	40.3333	TRUE	0.0356876	0.0509111	0.0481453	-0.0116326	0.102401	0.0323924	290	306	N306R
17	N	S	2	1	1	FALSE	3927.67	TRUE	0.00415062	0.00414601	0.00437883	0.0149008	0.0100025	0.00784001	290	306	N306S
17	N	I	2	1	1	FALSE	4072.33	TRUE	0.0036017	0.00362814	0.00384142	-0.0804915	-0.0941284	-0.0875192	290	306	N306I
17	N	M	2	1	1	FALSE	34.6667	TRUE	0.0450684	0.040523	0.0394309	-0.0506107	-0.042837	-0.0503066	290	306	N306M
17	N	Q	2	1	1	FALSE	30	TRUE	0.0566377	0.0485639	0.0489932	0.00161868	0.0453992	0.0897079	290	306	N306Q
17	N	H	2	1	1	FALSE	3941.33	TRUE	0.00405906	0.00412651	0.00427398	0.00538481	-0.0196621	0.0116678	290	306	N306H
17	N	P	2	1	1	FALSE	13.3333	TRUE	0.0762427	0.0545284	0.147821	-0.0579518	0.0229719	0.199444	290	306	N306P
17	N	E	2	1	1	FALSE	61.6667	TRUE	0.0357754	0.0350954	0.0423004	0.0701241	0.00653677	0.157882	290	306	N306E
17	N	D	2	1	1	FALSE	4443	TRUE	0.00413041	0.00420885	0.00458094	0.0693051	0.0544636	0.0672908	290	306	N306D
17	N	G	2	1	1	FALSE	33.6667	TRUE	0.0477879	0.0394353	0.0663685	0.0312259	0.0151414	0.134086	290	306	N306G
17	N	V	2	1	1	FALSE	32.3333	TRUE	0.0430367	0.0480968	0.0380148	-0.171607	-0.12294	0.0204636	290	306	N306V
17	N	*	2	1	1	TRUE	44.6667	TRUE	0.0342525	0.0296117	0.0368516	-0.0895926	-0.160387	-0.227087	290	306	N306*
17	N	Y	2	1	1	FALSE	4310	TRUE	0.00353922	0.0034018	0.00377382	-0.0927701	-0.0913872	-0.0914322	290	306	N306Y
16	S	I	2	1	1	FALSE	4556	TRUE	0.00357054	0.00363306	0.00392814	-0.0332067	-0.0322945	-0.0362658	290	305	S305I
16	S	H	2	1	1	FALSE	73	TRUE	0.0370209	0.0321641	0.0266647	0.0229814	-0.0470714	0.0509473	290	305	S305H
16	S	L	2	1	1	FALSE	17.3333	TRUE	0.0631745	0.045512	0.0813533	-0.00876584	-0.0712894	-0.0873489	290	305	S305L
16	S	A	2	1	1	FALSE	11.6667	TRUE	0.201441	0.0689917	0.0581527	-0.440631	0.05851	-0.0273591	290	305	S305A
16	S	G	2	1	1	FALSE	4098	TRUE	0.0039263	0.00403519	0.00444105	0.00346048	0.00730124	0.0129344	290	305	S305G
16	S	Y	2	1	1	FALSE	21.3333	TRUE	0.0434393	0.0509111	0.089219	-0.0564394	-0.0893277	0.0651221	290	305	S305Y
16	S	*	2	1	1	TRUE	20.3333	TRUE	0.0509812	0.0498678	0.0575394	-0.113206	-0.0857501	-0.0357812	290	305	S305*
16	S	C	2	1	1	FALSE	4894.33	TRUE	0.003502	0.00347117	0.00381477	-0.0319865	-0.0258758	-0.0317886	290	305	S305C
16	S	W	2	1	1	FALSE	41.3333	TRUE	0.0392059	0.0447217	0.0320674	0.00161868	-0.10751	-0.0919325	290	305	S305W
16	S	F	2	1	1	FALSE	50	TRUE	0.0462309	0.0295155	0.0322319	-0.0895089	-0.0364533	-0.0531724	290	305	S305F
15	G	V	2	1	1	FALSE	4577	TRUE	0.00366785	0.00375327	0.00406956	-0.00459784	-0.00306505	-0.0159024	290	304	G304V
15	G	Y	2	1	1	FALSE	29.6667	TRUE	0.0407417	0.0504313	0.0463844	-0.0113345	-0.0751198	-0.0799584	290	304	G304Y
15	G	*	2	1	1	TRUE	14	TRUE	0.0573401	0.0767669	0.0556655	-0.125778	-0.139968	-0.0897899	290	304	G304*
15	G	W	2	1	1	FALSE	26.6667	TRUE	0.0374808	0.0628987	0.0410811	-0.153008	-0.191941	-0.0930967	290	304	G304W
15	G	C	1	1	1	FALSE	3985.67	TRUE	0.00380964	0.00410628	0.00426914	-0.0203073	-0.018531	-0.0093918	290	304	G304C
15	G	F	2	1	1	FALSE	35.6667	TRUE	0.0389437	0.037836	0.0400029	-0.139352	-0.0667154	-0.0886105	290	304	G304F
14	Q	H	1	1	1	FALSE	7405.67	TRUE	0.00294479	0.00304564	0.00328159	0.0146714	0.00620427	0.0124834	290	303	Q303H
14	Q	P	1	1	1	FALSE	3274.33	TRUE	0.00455134	0.00445508	0.00499839	0.0163548	0.010375	0.0207618	290	303	Q303P
14	Q	L	1	1	1	FALSE	5403.33	TRUE	0.00345231	0.00346629	0.00378583	0.00604202	0.00663624	-0.00809373	290	303	Q303L
14	Q	E	1	1	1	FALSE	4836.67	TRUE	0.00393134	0.00407671	0.00433972	0.0637925	0.0623334	0.0598022	290	303	Q303E
14	Q	D	2	1	1	FALSE	50.3333	TRUE	0.0485476	0.0408392	0.0478466	0.122354	0.158687	0.113253	290	303	Q303D
14	Q	A	2	1	1	FALSE	26	TRUE	0.060443	0.048408	0.0475728	-0.0454612	0.0323897	0.0130394	290	303	Q303A
14	Q	G	2	1	1	FALSE	10.3333	TRUE	0.11089	0.100769	0.0674709	-0.209388	0.112728	0.0739552	290	303	Q303G
14	Q	V	2	1	1	FALSE	31.3333	TRUE	0.0504396	0.0425993	0.0538117	0.00161868	0.0165761	0.0707508	290	303	Q303V
14	Q	*	1	1	1	TRUE	5894.33	TRUE	0.00288751	0.00293765	0.00313015	-0.113593	-0.113238	-0.123915	290	303	Q303*
14	Q	Y	2	1	1	FALSE	67.6667	TRUE	0.0302219	0.0309109	0.0341403	-0.0454612	-0.0119411	0.0544694	290	303	Q303Y
14	Q	S	2	1	1	FALSE	19.3333	TRUE	0.0701331	0.0525653	0.0630602	0.0997313	-0.0388662	0.0115244	290	303	Q303S
13	N	T	2	1	1	FALSE	3771	TRUE	0.00428317	0.00424657	0.00469017	0.0294066	0.0196264	0.0256372	290	302	N302T
13	N	R	2	1	1	FALSE	45	TRUE	0.0351451	0.0384981	0.0649711	0.0272656	0.0432005	0.110285	290	302	N302R
13	N	S	2	1	1	FALSE	4356.67	TRUE	0.00395364	0.00405748	0.00425311	0.0326247	0.0166709	0.019954	290	302	N302S
13	N	I	2	1	1	FALSE	5025.33	TRUE	0.00357276	0.00358006	0.00381616	0.00261282	-0.0131644	-0.00691057	290	302	N302I
13	N	M	2	1	1	FALSE	34	TRUE	0.0381529	0.045473	0.0711823	0.0318088	0.0682779	-0.169318	290	302	N302M
13	N	H	2	1	1	FALSE	4019.33	TRUE	0.00390714	0.00426325	0.00443613	0.00800101	0.011356	0.0158817	290	302	N302H
13	N	P	2	1	1	FALSE	11.6667	TRUE	0.0774248	0.0830087	0.095418	0.0918908	0.0255714	0.0739552	290	302	N302P
13	N	L	2	1	1	FALSE	38.6667	TRUE	0.0478362	0.0364997	0.0400338	-0.057035	0.00653677	-0.017128	290	302	N302L
13	N	E	2	1	1	FALSE	31	TRUE	0.0505599	0.0404483	0.0607238	0.0281528	0.0246181	0.0409472	290	302	N302E
13	N	D	2	1	1	FALSE	4676.67	TRUE	0.0039714	0.0040781	0.00425473	0.0510908	0.0452368	0.0538567	290	302	N302D
13	N	A	2	1	1	FALSE	11.3333	TRUE	0.112143	0.0830087	0.0893534	0.195914	0.0255714	0.140529	290	302	N302A
13	N	G	2	1	1	FALSE	25.3333	TRUE	0.0422413	0.0498544	0.0879711	-0.0215499	0.0407256	-0.020775	290	302	N302G
13	N	V	2	1	1	FALSE	18.3333	TRUE	0.0863278	0.050107	0.0630875	-0.0369235	0.00653677	0.0651221	290	302	N302V
13	N	*	2	1	1	TRUE	43.6667	TRUE	0.0300097	0.035717	0.0413176	-0.155934	-0.0971272	-0.0728577	290	302	N302*
13	N	Y	2	1	1	FALSE	5270.67	TRUE	0.00340825	0.00350677	0.00370894	-0.00712135	-0.0115903	-0.0206948	290	302	N302Y
13	N	C	2	1	1	FALSE	21	TRUE	0.06719	0.0565324	0.0432779	-0.0994263	-0.130348	0.000548717	290	302	N302C
13	N	F	2	1	1	FALSE	20	TRUE	0.0550863	0.0659687	0.0559348	-0.0825555	0.0988236	-0.0167065	290	302	N302F
12	N	T	2	1	1	FALSE	4353	TRUE	0.00396151	0.00397857	0.00421108	0.0226915	0.0109514	0.0178225	290	301	N301T
12	N	R	2	1	1	FALSE	97	TRUE	0.0249568	0.0278774	0.0303624	0.0274818	0.00653677	0.0409472	290	301	N301R
12	N	S	1	1	1	FALSE	5253.33	TRUE	0.00355208	0.00368425	0.0038796	0.0333766	0.00226542	0.0192568	290	301	N301S
12	N	I	2	1	1	FALSE	5575.67	TRUE	0.00337273	0.00343615	0.00362344	0.00737447	-0.014723	-0.00852247	290	301	N301I
12	N	M	2	1	1	FALSE	16.3333	TRUE	0.0497023	0.0654513	0.0679598	-0.0240283	-0.203601	-0.107685	290	301	N301M
12	N	Q	2	1	1	FALSE	49	TRUE	0.0488872	0.0326983	0.0510033	0.026436	0.061887	0.153946	290	301	N301Q
12	N	H	1	1	1	FALSE	4476	TRUE	0.00380936	0.00389837	0.00400405	0.00787327	-0.00742367	0.000857927	290	301	N301H
12	N	P	2	1	1	FALSE	34.3333	TRUE	0.043053	0.0484669	0.0524453	0.0678511	0.0640693	-0.0296952	290	301	N301P
12	N	L	2	1	1	FALSE	52.6667	TRUE	0.0342607	0.0425993	0.0370994	0.0199246	0.0165761	0.0493693	290	301	N301L
12	N	E	2	1	1	FALSE	88	TRUE	0.0269881	0.0273253	0.0306241	-0.015423	0.0168631	0.0340275	290	301	N301E
12	N	D	1	1	1	FALSE	4943.33	TRUE	0.00384928	0.00381429	0.00436527	0.055883	0.0438305	0.0518058	290	301	N301D
12	N	G	2	1	1	FALSE	45	TRUE	0.0377307	0.0385277	0.0478466	-0.0205675	0.0147501	0.113253	290	301	N301G
12	N	V	2	1	1	FALSE	61.6667	TRUE	0.0357142	0.0290719	0.0333309	0.0215054	-0.014467	-0.056782	290	301	N301V
12	N	*	2	1	1	TRUE	72	TRUE	0.0299004	0.0237259	0.024818	-0.171703	-0.124883	-0.187999	290	301	N301*
12	N	Y	1	1	1	FALSE	6255	TRUE	0.00306355	0.00317081	0.00343596	-0.0144519	-0.0331851	-0.0165858	290	301	N301Y
12	N	C	2	1	1	FALSE	35.6667	TRUE	0.0433895	0.0479024	0.042453	0.0357453	0.0566943	-0.0628528	290	301	N301C
12	N	F	2	1	1	FALSE	31.3333	TRUE	0.0459401	0.0374702	0.0604412	-0.0784528	0.00265141	0.0206853	290	301	N301F
11	G	V	1	1	1	FALSE	6660.67	TRUE	0.00312208	0.00319324	0.00352527	0.0197705	0.0122172	0.0132329	290	300	G300V
11	G	*	2	1	1	TRUE	1909	TRUE	0.00503291	0.00510256	0.00542171	-0.11793	-0.129935	-0.136221	290	300	G300*
11	G	C	2	1	1	FALSE	37.6667	TRUE	0.0410331	0.0355365	0.042011	-0.0461025	-0.0213124	-0.165339	290	300	G300C
9	G	V	2	1	1	FALSE	5735.67	TRUE	0.00335651	0.00342206	0.0037833	0.0218426	0.00931574	0.00421503	290	298	G298V
9	G	Y	2	1	1	FALSE	59	TRUE	0.0341728	0.0296824	0.0400676	-0.0256491	-0.0201868	0.0614645	290	298	G298Y
9	G	*	2	1	1	TRUE	14.6667	TRUE	0.053306	0.0609015	0.0611166	-0.116538	-0.243914	-0.131773	290	298	G298*
9	G	C	2	1	1	FALSE	5623	TRUE	0.00335354	0.00336961	0.00363801	0.000334533	-0.013286	-0.00874129	290	298	G298C
9	G	F	2	1	1	FALSE	22.3333	TRUE	0.0608858	0.0694128	0.0594845	0.0678511	0.140577	0.0582024	290	298	G298F
8	A	G	2	1	1	FALSE	6463.33	TRUE	0.00309182	0.00331217	0.00357434	0.0201111	0.00683944	0.00958602	290	297	A297G
8	A	V	2	1	1	FALSE	7581.67	TRUE	0.00294655	0.00300428	0.0032855	0.0185695	0.0181001	0.0134307	290	297	A297V
8	A	Y	2	1	1	FALSE	84	TRUE	0.0256402	0.029199	0.0277346	-0.0171762	-0.0332524	-0.0436216	290	297	A297Y
8	A	C	2	1	1	FALSE	80.3333	TRUE	0.0293805	0.0239383	0.0339691	-0.0051212	0.0160475	-0.161681	290	297	A297C
8	A	F	2	1	1	FALSE	24.6667	TRUE	0.0540502	0.0483152	0.0579994	0.0394002	-0.00637316	-0.00873755	290	297	A297F
7	G	V	1	1	1	FALSE	7419	TRUE	0.00305861	0.00298116	0.0033188	0.0301432	0.0124406	0.0144796	290	296	G296V
7	G	*	2	1	1	TRUE	6640.67	TRUE	0.00256763	0.00271405	0.00293679	-0.151369	-0.148885	-0.155977	290	296	G296*
7	G	C	2	1	1	FALSE	52.6667	TRUE	0.0355471	0.0355355	0.0427386	0.0408186	0.0515029	-0.0195879	290	296	G296C
7	G	W	2	1	1	FALSE	31.3333	TRUE	0.0424714	0.0536986	0.0523083	0.0203718	0.0765913	-0.0145469	290	296	G296W
7	G	F	3	1	1	FALSE	13.6667	TRUE	0.0820601	0.0619669	0.0670196	0.0864801	0.00653677	-0.179272	290	296	G296F
6	G	V	2	1	1	FALSE	7938.67	TRUE	0.00295815	0.00298505	0.00324281	0.0367933	0.0317088	0.0192092	290	295	G295V
6	G	Y	2	1	1	FALSE	102.667	TRUE	0.0252212	0.0257522	0.0264324	0.00493026	0.0157094	-0.0148685	290	295	G295Y
6	G	*	2	1	1	TRUE	30.6667	TRUE	0.0343214	0.0439215	0.0445437	-0.157425	-0.178351	-0.14288	290	295	G295*
6	G	C	2	1	1	FALSE	8696	TRUE	0.00274376	0.00275718	0.00289185	0.010374	-0.00933952	-0.00531301	290	295	G295C
6	G	W	2	1	1	FALSE	24.3333	TRUE	0.053306	0.0525653	0.0420621	-0.116538	-0.0388662	-0.057105	290	295	G295W
6	G	F	3	1	1	FALSE	114.667	TRUE	0.0224044	0.0245878	0.0262035	-0.000994514	-0.0184795	0.00623639	290	295	G295F
5	G	V	2	1	1	FALSE	6141.33	TRUE	0.00325808	0.0033634	0.0036798	0.0278127	0.0132773	0.0140731	290	294	G294V
5	G	*	2	1	1	TRUE	163.333	TRUE	0.0179151	0.0160305	0.0187833	-0.123099	-0.1481	-0.147163	290	294	G294*
5	G	C	2	1	1	FALSE	56	TRUE	0.0396786	0.0266441	0.0413176	-0.0430603	0.0143929	-0.0728577	290	294	G294C
5	G	W	1	1	1	FALSE	5851	TRUE	0.00320653	0.00336085	0.0036149	0.00903242	-0.0172673	-0.019132	290	294	G294W
4	R	S	1	1	1	FALSE	9841	TRUE	0.00270583	0.0027636	0.00297242	0.047686	0.0418727	0.0458955	290	293	R293S
4	R	I	1	1	1	FALSE	7350.33	TRUE	0.00304454	0.00311844	0.00339356	0.0385544	0.0333377	0.0144515	290	293	R293I
4	R	Q	2	1	1	FALSE	73.6667	TRUE	0.0308848	0.0330997	0.0363316	0.0483351	0.0858317	0.0474137	290	293	R293Q
4	R	P	2	1	1	FALSE	12.3333	TRUE	0.0755589	0.0678169	0.121447	-0.0279885	0.114543	0.0409472	290	293	R293P
4	R	L	2	1	1	FALSE	122.333	TRUE	0.021372	0.0265087	0.0265562	0.0312259	0.0355824	-0.00723926	290	293	R293L
4	R	E	2	1	1	FALSE	61	TRUE	0.0393401	0.0378201	0.0450244	0.115663	0.0686433	0.185182	290	293	R293E
4	R	A	2	1	1	FALSE	26.3333	TRUE	0.0626631	0.0412642	0.0790137	-0.0389668	0.0300324	0.199444	290	293	R293A
4	R	G	1	1	1	FALSE	5993.33	TRUE	0.00352229	0.00345241	0.00370617	0.0463655	0.02963	0.0399213	290	293	R293G
4	R	V	2	1	1	FALSE	20	TRUE	0.0641074	0.103298	0.0692865	0.155723	0.219475	0.0897079	290	293	R293V
4	R	*	2	1	1	TRUE	5880	TRUE	0.00280904	0.00281652	0.00306218	-0.149329	-0.162671	-0.148307	290	293	R293*
4	R	C	2	1	1	FALSE	90.3333	TRUE	0.0264958	0.0270984	0.0301773	0.0253157	-0.00564732	0.005578	290	293	R293C
4	R	W	2	1	1	FALSE	20.3333	TRUE	0.0583067	0.0529373	0.0676005	0.11071	-0.102969	-0.0370429	290	293	R293W
3	S	I	2	1	1	FALSE	4860.33	TRUE	0.0037058	0.00397252	0.00413463	0.0383022	0.0739488	-0.0299739	290	292	S292I
3	S	M	2	1	1	FALSE	11	TRUE	0.0786848	0.105484	0.0813728	0.0337042	0.189295	-0.0357812	290	292	S292M
3	S	H	2	1	1	FALSE	26.6667	TRUE	0.0435523	0.0659687	0.047658	0.0213351	-0.0857501	-0.0244624	290	292	S292H
3	S	P	2	1	1	FALSE	15.6667	TRUE	0.0708218	0.0532993	0.0769286	0.0898796	-0.0476808	-0.146264	290	292	S292P
3	S	L	2	1	1	FALSE	57.6667	TRUE	0.0335846	0.0413483	0.0427386	0.0509885	0.144227	0.0206853	290	292	S292L
3	S	D	2	1	1	FALSE	73	TRUE	0.0230055	0.0452302	0.0433033	-0.0080211	0.0729707	0.0760243	290	292	S292D
3	S	A	2	1	1	FALSE	10	TRUE	0.0816129	0.114261	0.106008	0.157371	0.00653677	0.0614645	290	292	S292A
3	S	G	2	1	1	FALSE	6086	TRUE	0.00321866	0.00342632	0.00362855	0.0189313	0.00893397	0.0123242	290	292	S292G
3	S	V	2	1	1	FALSE	57.3333	TRUE	0.0305375	0.0394898	0.0387854	0.0282365	0.065885	-0.0645133	290	292	S292V
3	S	Y	2	1	1	FALSE	23.3333	TRUE	0.0568531	0.0528928	0.0641339	0.0351062	0.0673246	0.0232086	290	292	S292Y
3	S	*	2	1	1	TRUE	17	TRUE	0.0462159	0.0591359	0.0819964	-0.0424749	-0.118689	-0.264921	290	292	S292*
3	S	C	1	1	1	FALSE	5546.33	TRUE	0.00343	0.00352139	0.0037756	0.0194564	0.0242022	-0.00894898	290	292	S292C
3	S	W	2	1	1	FALSE	18.6667	TRUE	0.0518643	0.0759907	0.0579994	-0.0536355	0.0539361	-0.00873755	290	292	S292W
3	S	F	2	1	1	FALSE	31	TRUE	0.0500751	0.0410339	0.048596	-0.0179304	0.034386	-0.0754627	290	292	S292F
2	N	T	2	1	1	FALSE	4456	TRUE	0.00383183	0.00405158	0.00424304	0.0278858	-0.00162092	0.0377467	290	291	N291T
2	N	R	2	1	1	FALSE	87	TRUE	0.0261399	0.0286217	0.0315054	-0.0249767	0.029149	0.04399	290	291	N291R
2	N	S	2	1	1	FALSE	5182.67	TRUE	0.00367987	0.00368934	0.00394517	0.0382789	0.00638647	0.0378475	290	291	N291S
2	N	I	2	1	1	FALSE	5200.33	TRUE	0.00358897	0.00371708	0.00394541	0.026396	0.0273175	0.018147	290	291	N291I
2	N	M	2	1	1	FALSE	43.3333	TRUE	0.0500386	0.0367833	0.0390557	0.0531433	0.0326571	0.00897082	290	291	N291M
2	N	Q	2	1	1	FALSE	27	TRUE	0.0490154	0.0453657	0.0622051	0.0389096	-0.0274371	0.0218725	290	291	N291Q
2	N	H	2	1	1	FALSE	6059.33	TRUE	0.00328524	0.00329248	0.00345472	0.00355098	-0.0234417	0.0129918	290	291	N291H
2	N	P	3	1	1	FALSE	29	TRUE	0.0543037	0.0367049	0.0679598	0.0546778	-0.00464177	-0.107685	290	291	N291P
2	N	L	2	1	1	FALSE	18.6667	TRUE	0.0662696	0.0613008	0.0651642	0.079495	-0.0245101	0.0692525	290	291	N291L
2	N	E	2	1	1	FALSE	120.667	TRUE	0.0255569	0.0233426	0.0246083	-0.00518085	0.0424888	0.0305139	290	291	N291E
2	N	D	2	1	1	FALSE	6439.33	TRUE	0.0033077	0.00334131	0.0035832	0.0370753	0.00977094	0.0512873	290	291	N291D
2	N	A	2	1	1	FALSE	20.3333	TRUE	0.0566639	0.0783406	0.0538117	-0.0560214	0.0729707	0.0707508	290	291	N291A
2	N	G	2	1	1	FALSE	68.6667	TRUE	0.0258617	0.0285223	0.0530816	-0.0140334	-0.0467223	0.0832414	290	291	N291G
2	N	*	2	1	1	TRUE	54.6667	TRUE	0.0292288	0.0287772	0.0408364	-0.0510915	-0.129274	-0.115654	290	291	N291*
2	N	Y	2	1	1	FALSE	5210	TRUE	0.00347059	0.00357327	0.00393482	0.0081205	0.0120689	-0.00546456	290	291	N291Y
2	N	C	2	1	1	FALSE	19	TRUE	0.0632172	0.0611002	0.0729809	0.0918908	-0.00378959	0.0856394	290	291	N291C
2	N	F	2	1	1	FALSE	34.6667	TRUE	0.0407829	0.0448649	0.0446521	-0.0199846	-0.0101516	-0.0214228	290	291	N291F
1	G	V	2	1	1	FALSE	4481	TRUE	0.00378375	0.00418102	0.0043742	0.0342897	0.0731024	-0.0230636	290	290	G290V
1	G	Y	2	1	1	FALSE	20.3333	TRUE	0.0524183	0.0646223	0.109627	0.0301252	0.168761	-0.0324593	290	290	G290Y
1	G	*	2	1	1	TRUE	24.3333	TRUE	0.0401285	0.0482843	0.053017	-0.105865	-0.118689	-0.178432	290	290	G290*
1	G	C	2	1	1	FALSE	3673.33	TRUE	0.0041634	0.00457921	0.00487105	0.0294863	0.084089	-0.0435672	290	290	G290C
1	G	W	2	1	1	FALSE	17	TRUE	0.0590551	0.0629276	0.0776216	-0.0942209	0.0174893	0.137014	290	290	G290W
1	G	F	2	1	1	FALSE	15.6667	TRUE	0.0870378	0.066229	0.10321	0.160396	0.139793	0.0856394	290	290	G290F
1	S	K	2	1	1	FALSE	47.3333	TRUE	0.0366172	0.0398259	0.038432	0.138847	0.0178272	0.0657865	332	332	S332K
1	S	N	1	1	1	FALSE	4311	TRUE	0.00380607	0.00355881	0.00363902	0.0505415	0.0169301	0.0309595	332	332	S332N
1	S	T	2	1	1	FALSE	2725.67	TRUE	0.00393163	0.00407686	0.00434396	-0.101216	-0.0546024	-0.0497851	332	332	S332T
1	S	R	1	1	1	FALSE	10725.7	TRUE	0.00257177	0.00228835	0.00242693	0.0913952	0.0441022	0.0452964	332	332	S332R
2	S	K	2	1	1	FALSE	33.3333	TRUE	0.0656017	0.0433077	0.042759	0.201612	-0.00268059	0.182138	332	333	S333K
2	S	N	2	1	1	FALSE	3661	TRUE	0.00435816	0.0038622	0.00404267	0.0837112	0.0307249	0.0384165	332	333	S333N
2	S	T	2	1	1	FALSE	2596.33	TRUE	0.00410526	0.0042236	0.00462913	-0.0739939	-0.0277251	-0.0301755	332	333	S333T
2	S	R	1	1	1	FALSE	8819.33	TRUE	0.00304167	0.00261667	0.00270876	0.136074	0.0570227	0.0639437	332	333	S333R
3	W	K	2	1	1	FALSE	26.3333	TRUE	0.0734031	0.0481463	0.0531188	0.136348	0.21662	0.10952	332	334	W334K
3	W	R	2	1	1	FALSE	5392.33	TRUE	0.00409913	0.00332932	0.00350695	0.155687	0.0676341	0.0777881	332	334	W334R
3	W	S	2	1	1	FALSE	2229.67	TRUE	0.00598849	0.00520937	0.00542696	0.130131	0.0626821	0.0775242	332	334	W334S
3	W	M	2	1	1	FALSE	16	TRUE	0.0769504	0.0434955	0.0732187	-0.027055	0.0818086	-0.133692	332	334	W334M
3	W	Q	2	1	1	FALSE	16.3333	TRUE	0.0503825	0.100464	0.0708246	0.135755	-0.130739	-0.0926317	332	334	W334Q
3	W	P	2	1	1	FALSE	14	TRUE	0.110511	0.0820285	0.0993751	0.244638	0.367535	0.0565843	332	334	W334P
3	W	L	2	1	1	FALSE	3386.33	TRUE	0.00380391	0.00387314	0.00410311	-0.0170279	-0.00741438	-0.00355854	332	334	W334L
3	W	E	2	1	1	FALSE	19.6667	TRUE	0.102397	0.0770524	0.0718883	0.454988	-0.0170654	-0.00858543	332	334	W334E
3	W	G	2	1	1	FALSE	3151.33	TRUE	0.0053517	0.00439903	0.00457681	0.157202	0.0775694	0.0728614	332	334	W334G
3	W	V	2	1	1	FALSE	13.6667	TRUE	0.0862785	0.108993	0.0507777	0.050326	-0.289317	0.144341	332	334	W334V
3	W	*	2	1	1	TRUE	8681	TRUE	0.0020509	0.00229577	0.00235755	-0.179941	-0.092545	-0.0792428	332	334	W334*
3	W	Y	2	1	1	FALSE	28	TRUE	0.0443246	0.0454882	0.0521441	0.0744189	0.0617736	0.0173739	332	334	W334Y
3	W	C	1	1	1	FALSE	5971.33	TRUE	0.00356852	0.0031359	0.00326508	0.114042	0.0611275	0.0529775	332	334	W334C
4	G	N	2	1	1	FALSE	12.3333	TRUE	0.178816	0.0988648	0.0604585	0.417826	-0.161623	0.168117	332	335	G335N
4	G	T	2	1	1	FALSE	10	TRUE	0.0714646	0.0688632	0.0797909	0.0221969	-0.085574	0.041856	332	335	G335T
4	G	R	2	1	1	FALSE	2564.67	TRUE	0.00447752	0.00434918	0.00458672	-0.0210811	-0.0112467	-0.0157799	332	335	G335R
4	G	S	2	1	1	FALSE	3777.33	TRUE	0.00345387	0.00355846	0.00379015	-0.0658993	-0.0220895	-0.0265932	332	335	G335S
4	G	I	2	1	1	FALSE	23.3333	TRUE	0.0348625	0.0414891	0.0518661	-0.234264	-0.11097	-0.130599	332	335	G335I
4	G	H	2	1	1	FALSE	29.3333	TRUE	0.0332532	0.0517473	0.0391408	-0.0960917	-0.0827438	-0.0578925	332	335	G335H
4	G	L	2	1	1	FALSE	13.3333	TRUE	0.0615305	0.0484894	0.0814798	0.0183495	-0.0918804	-0.209658	332	335	G335L
4	G	E	2	1	1	FALSE	45.3333	TRUE	0.033204	0.036027	0.0368591	0.0611424	-0.010963	-0.0396965	332	335	G335E
4	G	D	2	1	1	FALSE	3813.33	TRUE	0.0041193	0.0037129	0.00393919	0.0535335	0.0288681	0.0330016	332	335	G335D
4	G	A	2	1	1	FALSE	2745	TRUE	0.00368412	0.00407602	0.00420932	-0.149594	-0.0896407	-0.0746872	332	335	G335A
5	M	K	2	1	1	FALSE	2680.67	TRUE	0.00588939	0.00471981	0.00499733	0.15818	0.0889476	0.0703242	332	336	M336K
5	M	N	2	1	1	FALSE	14.6667	TRUE	0.0952488	0.062625	0.0599026	0.0336913	0.0542986	0.176296	332	336	M336N
5	M	T	2	1	1	FALSE	2545.33	TRUE	0.00579886	0.00489034	0.00495427	0.147097	0.0600093	0.0615493	332	336	M336T
5	M	R	2	1	1	FALSE	3194.67	TRUE	0.00531221	0.00433831	0.00454455	0.159093	0.0666082	0.0733719	332	336	M336R
5	M	S	2	1	1	FALSE	26.3333	TRUE	0.064439	0.0434463	0.0505602	0.157183	0.03717	0.116464	332	336	M336S
5	M	I	1	1	1	FALSE	8762.33	TRUE	0.00226465	0.00231997	0.00248113	-0.0736573	-0.0321881	-0.0342981	332	336	M336I
6	M	K	2	1	1	FALSE	2624.33	TRUE	0.00582619	0.00487052	0.00495858	0.160197	0.06713	0.0705323	332	337	M337K
6	M	N	2	1	1	FALSE	17.6667	TRUE	0.0653797	0.0692202	0.0531188	0.0565522	0.10508	0.10952	332	337	M337N
6	M	T	2	1	1	FALSE	2149.33	TRUE	0.00608194	0.00527751	0.00549603	0.130903	0.0610374	0.0658974	332	337	M337T
6	M	R	2	1	1	FALSE	2792.33	TRUE	0.0055849	0.00464258	0.00488053	0.153231	0.0757225	0.0630666	332	337	M337R
6	M	S	2	1	1	FALSE	58	TRUE	0.0382073	0.033108	0.0353005	0.111574	0.166609	0.0692124	332	337	M337S
6	M	I	1	1	1	FALSE	8981	TRUE	0.00226838	0.00233415	0.00242817	-0.0571832	-0.0303159	-0.0316292	332	337	M337I
7	G	N	2	1	1	FALSE	28	TRUE	0.0368381	0.0490171	0.0428522	-0.0621164	-0.0106079	-0.0113318	332	338	G338N
7	G	T	2	1	1	FALSE	19.6667	TRUE	0.0494657	0.0581265	0.0441393	-0.00697485	-0.126955	-0.0680612	332	338	G338T
7	G	R	2	1	1	FALSE	2102.33	TRUE	0.00478618	0.00486956	0.00503439	-0.0323386	-0.0246696	-0.0152256	332	338	G338R
7	G	S	1	1	1	FALSE	4441	TRUE	0.00315052	0.00338039	0.00346364	-0.0558981	-0.0320638	-0.0254582	332	338	G338S
7	G	I	2	1	1	FALSE	22	TRUE	0.0360442	0.0465361	0.0507157	-0.182677	-0.164748	-0.074753	332	338	G338I
7	G	H	2	1	1	FALSE	13.6667	TRUE	0.0812091	0.0976855	0.044427	-0.0309025	-0.18797	0.0413685	332	338	G338H
7	G	P	2	1	1	FALSE	25.3333	TRUE	0.0571565	0.0421705	0.0487896	0.0263424	0.0695278	0.0584336	332	338	G338P
7	G	L	2	1	1	FALSE	11.3333	TRUE	0.0781435	0.078679	0.0542141	-0.0621164	0.00542821	0.00364908	332	338	G338L
7	G	E	2	1	1	FALSE	59.6667	TRUE	0.0327262	0.0302408	0.0293883	0.0475867	0.0465485	-0.0257888	332	338	G338E
7	G	D	1	1	1	FALSE	4538.33	TRUE	0.00403631	0.00355283	0.0037068	0.111907	0.049139	0.0366792	332	338	G338D
7	G	A	2	1	1	FALSE	2606	TRUE	0.00393531	0.00418018	0.00438903	-0.119547	-0.0628198	-0.0585173	332	338	G338A
8	M	K	2	1	1	FALSE	2612	TRUE	0.0057969	0.00479476	0.00503964	0.146149	0.076951	0.0780356	332	339	M339K
8	M	N	2	1	1	FALSE	21.6667	TRUE	0.05604	0.0479735	0.0606015	0.125969	0.0378817	-0.0113318	332	339	M339N
8	M	T	2	1	1	FALSE	2296.33	TRUE	0.00585738	0.00518469	0.00512426	0.123431	0.0489968	0.0670855	332	339	M339T
8	M	R	2	1	1	FALSE	3138.33	TRUE	0.00506802	0.0043331	0.00447997	0.133095	0.048782	0.0591622	332	339	M339R
8	M	S	2	1	1	FALSE	36.3333	TRUE	0.0571212	0.0435705	0.0419779	0.263064	0.0226456	0.0484049	332	339	M339S
8	M	I	1	1	1	FALSE	9076.33	TRUE	0.00228887	0.00235008	0.00247052	-0.0367751	-0.0195927	-0.016605	332	339	M339I
9	L	T	2	1	1	FALSE	15.6667	TRUE	0.0884091	0.060438	0.0579068	0.195386	0.0215328	0.0644155	332	340	L340T
9	L	I	1	1	1	FALSE	2454.67	TRUE	0.00472276	0.00451285	0.00468559	-0.00398332	-0.00639602	0.00444343	332	340	L340I
9	L	M	2	1	1	FALSE	13.6667	TRUE	0.0549924	0.0628692	0.0741758	-0.0190907	0.0238517	0.0230361	332	340	L340M
9	L	E	2	1	1	FALSE	11.6667	TRUE	0.108278	0.0792471	0.0741387	0.28284	0.0666976	0.0651443	332	340	L340E
9	L	G	2	1	1	FALSE	30	TRUE	0.0437222	0.0488581	0.0487896	0.125969	-0.0443707	0.0584336	332	340	L340G
9	L	V	1	1	1	FALSE	2676.33	TRUE	0.00479325	0.00458907	0.00461371	0.0606516	0.0188469	0.0194374	332	340	L340V
9	L	*	1	1	1	TRUE	5873	TRUE	0.00247766	0.00266634	0.00284807	-0.207404	-0.112044	-0.105743	332	340	L340*
9	L	Y	2	1	1	FALSE	16.6667	TRUE	0.0459297	0.0633841	0.054059	-0.0472198	-0.135176	-0.0680612	332	340	L340Y
9	L	S	1	1	1	FALSE	2488	TRUE	0.00575972	0.00489382	0.00504842	0.138246	0.0544705	0.0640183	332	340	L340S
9	L	C	2	1	1	FALSE	84.6667	TRUE	0.0242364	0.0272437	0.028822	0.0882937	-0.0355222	-0.0104504	332	340	L340C
9	L	W	2	1	1	FALSE	26	TRUE	0.0301088	0.0452923	0.0496185	-0.218151	-0.116728	-0.156084	332	340	L340W
10	A	N	2	1	1	FALSE	31.3333	TRUE	0.036483	0.0394479	0.053951	-0.0274437	0.0507398	0.0254733	332	341	A341N
10	A	T	2	1	1	FALSE	4718.67	TRUE	0.00348138	0.00337312	0.00346838	0.0281639	0.0132992	0.013669	332	341	A341T
10	A	S	2	1	1	FALSE	3728.67	TRUE	0.00408112	0.00378419	0.0040021	0.0508704	0.0303195	0.0264862	332	341	A341S
10	A	I	2	1	1	FALSE	51.3333	TRUE	0.0319928	0.0277893	0.0315808	-0.0597219	-0.052365	-0.0528454	332	341	A341I
10	A	H	2	1	1	FALSE	25	TRUE	0.0630782	0.0514951	0.0402561	0.0532278	0.0603912	0.0616259	332	341	A341H
10	A	P	2	1	1	FALSE	2859	TRUE	0.00484705	0.00441825	0.00465593	0.0863659	0.0342065	0.0389801	332	341	A341P
10	A	R	2	1	1	FALSE	19	TRUE	0.0619441	0.0575039	0.0640928	0.147854	0.00622872	0.120675	332	341	A341R
10	A	E	2	1	1	FALSE	91	TRUE	0.0289643	0.0259811	0.0256257	0.111072	0.0629479	0.0601574	332	341	A341E
10	A	D	1	1	1	FALSE	3930	TRUE	0.00453071	0.00382425	0.00404794	0.130959	0.0551608	0.0550036	332	341	A341D
11	S	K	2	1	1	FALSE	120.333	TRUE	0.0239156	0.0195823	0.0251742	0.0893062	0.0566856	0.000625763	332	342	S342K
11	S	N	1	1	1	FALSE	5163	TRUE	0.00331218	0.00322668	0.00331189	0.0333978	-0.00112602	0.0104935	332	342	S342N
11	S	T	2	1	1	FALSE	2650	TRUE	0.00445823	0.0043913	0.00456302	-0.00626912	-0.00123258	0.00434808	332	342	S342T
11	S	R	1	1	1	FALSE	12917	TRUE	0.0021294	0.00204327	0.00212712	0.0351865	0.010139	0.0157507	332	342	S342R
12	Q	K	2	1	1	FALSE	4317	TRUE	0.00389479	0.00359502	0.0038085	0.0795495	0.033624	0.040475	332	343	Q343K
12	Q	N	2	1	1	FALSE	55.3333	TRUE	0.0305991	0.0290512	0.033596	-0.0333309	0.0324883	0.0155246	332	343	Q343N
12	Q	T	2	1	1	FALSE	29.6667	TRUE	0.0548475	0.0349368	0.0510677	-0.00148124	0.104828	-0.0320056	332	343	Q343T
12	Q	R	2	1	1	FALSE	3499.67	TRUE	0.00410138	0.00392994	0.00395318	0.0350896	-0.00682541	0.0228542	332	343	Q343R
12	Q	M	2	1	1	FALSE	18	TRUE	0.06053	0.0433505	0.0538158	0.0073003	-0.0764146	-0.122741	332	343	Q343M
12	Q	H	1	1	1	FALSE	4920.67	TRUE	0.00329877	0.00324984	0.00331239	0.00361092	-0.00762658	-0.00476292	332	343	Q343H
13	Q	K	2	1	1	FALSE	3769.33	TRUE	0.00414258	0.00388239	0.00399707	0.0719363	0.0301291	0.0430971	332	344	Q344K
13	Q	N	2	1	1	FALSE	55.6667	TRUE	0.0379194	0.0285545	0.0299919	0.0529478	0.0076018	0.0052151	332	344	Q344N
13	Q	R	2	1	1	FALSE	3414.67	TRUE	0.00412867	0.00395967	0.00408402	0.0358013	0.0122253	0.0144771	332	344	Q344R
13	Q	H	1	1	1	FALSE	5755.33	TRUE	0.00300359	0.00294385	0.00309487	-0.011897	-0.00831631	-0.00944924	332	344	Q344H
14	N	K	1	1	1	FALSE	8708.33	TRUE	0.00272755	0.00249474	0.0026091	0.0601005	0.0273824	0.029138	332	345	N345K
15	Q	K	2	1	1	FALSE	3906.67	TRUE	0.00400653	0.00367879	0.00391651	0.0528826	0.0315627	0.0231253	332	346	Q346K
15	Q	N	2	1	1	FALSE	32.6667	TRUE	0.0376282	0.0405328	0.0477319	0.0482571	-0.0356979	-0.00128435	332	346	Q346N
15	Q	R	2	1	1	FALSE	3035.33	TRUE	0.00407886	0.00414891	0.00433421	-0.00207374	-0.00661505	0.00449916	332	346	Q346R
15	Q	M	2	1	1	FALSE	15.3333	TRUE	0.0762603	0.0600754	0.058331	0.168995	-0.146376	0.0460668	332	346	Q346M
15	Q	H	1	1	1	FALSE	5250	TRUE	0.00306877	0.00309387	0.00326601	-0.0249194	-0.00460088	-0.00799033	332	346	Q346H
16	S	K	2	1	1	FALSE	16	TRUE	0.0802615	0.0560365	0.0594202	0.113281	0.0666976	0.0620774	332	347	S347K
16	S	T	1	1	1	FALSE	2165	TRUE	0.00478434	0.00489351	0.00510073	-0.0119083	-0.00372999	-0.000967739	332	347	S347T
16	S	R	2	1	1	FALSE	50.6667	TRUE	0.0336329	0.03036	0.0329437	-0.0124758	-0.0229783	0.0349115	332	347	S347R
16	S	Q	2	1	1	FALSE	17.3333	TRUE	0.0479564	0.0520502	0.0769758	0.000585613	0.0247137	-0.0590835	332	347	S347Q
16	S	P	1	1	1	FALSE	1758.67	TRUE	0.00547175	0.00540151	0.00554202	-0.00507068	-0.0120737	0.00560938	332	347	S347P
16	S	L	2	1	1	FALSE	3525	TRUE	0.00354415	0.00380402	0.00391408	-0.0553868	-0.0233289	-0.0181893	332	347	S347L
16	S	E	2	1	1	FALSE	31	TRUE	0.0530763	0.0353166	0.0462798	0.0400095	0.0637271	0.00972861	332	347	S347E
16	S	A	1	1	1	FALSE	2498.33	TRUE	0.00457638	0.00460325	0.0046755	0.00181843	-0.0120886	0.00970599	332	347	S347A
16	S	G	2	1	1	FALSE	38.6667	TRUE	0.0369336	0.0371386	0.0411461	0.0152647	0.00676438	0.0684598	332	347	S347G
16	S	V	2	1	1	FALSE	34.6667	TRUE	0.0363167	0.0433077	0.0421728	0.0188464	-0.00268059	0.0387855	332	347	S347V
16	S	*	1	1	1	TRUE	8115.33	TRUE	0.00214463	0.00235715	0.00246653	-0.167299	-0.0836411	-0.076356	332	347	S347*
16	S	Y	2	1	1	FALSE	37.6667	TRUE	0.0345683	0.0339837	0.0374372	-0.138457	0.00682677	-0.0379357	332	347	S347Y
17	G	N	2	1	1	FALSE	59	TRUE	0.0281702	0.0310934	0.0315582	0.0211892	-0.0185693	-0.0180237	332	348	G348N
17	G	T	2	1	1	FALSE	26.6667	TRUE	0.062515	0.0339229	0.0573297	0.094755	0.0378817	-0.0789954	332	348	G348T
17	G	R	2	1	1	FALSE	2044	TRUE	0.00504759	0.00509017	0.00519053	0.00529791	-0.00487514	0.000248797	332	348	G348R
17	G	S	1	1	1	FALSE	5046	TRUE	0.0033185	0.00324969	0.00331584	0.0146708	0.0075418	0.0100696	332	348	G348S
17	G	I	2	1	1	FALSE	23.6667	TRUE	0.048056	0.0547193	0.0414713	-0.045799	-0.0992521	0.0632762	332	348	G348I
17	G	H	2	1	1	FALSE	12.6667	TRUE	0.0528951	0.0575039	0.117859	-0.00901705	0.00622872	-0.160295	332	348	G348H
17	G	P	2	1	1	FALSE	36.3333	TRUE	0.0435773	0.0359299	0.0405206	0.0294217	0.0687515	8.98597e-05	332	348	G348P
17	G	L	2	1	1	FALSE	17.6667	TRUE	0.0783664	0.0616864	0.0433151	0.137781	-0.0401798	-0.0412625	332	348	G348L
17	G	E	2	1	1	FALSE	87.3333	TRUE	0.0277037	0.0282801	0.0234526	0.0811873	-0.0307478	0.0535992	332	348	G348E
17	G	D	1	1	1	FALSE	5700	TRUE	0.00332189	0.00306522	0.00317573	0.0515807	0.016523	0.0248647	332	348	G348D
17	G	A	2	1	1	FALSE	1922.67	TRUE	0.005362	0.00519719	0.00527667	0.0153347	-0.00226004	-0.00854382	332	348	G348A
18	P	K	2	1	1	FALSE	24	TRUE	0.0406411	0.054235	0.0531188	0.00247737	-0.0222749	0.0565843	332	349	P349K
18	P	T	1	1	1	FALSE	4105.33	TRUE	0.00367977	0.00354279	0.00375687	0.0202964	0.00222039	0.0129658	332	349	P349T
18	P	R	2	1	1	FALSE	4139.67	TRUE	0.00355982	0.00352974	0.0036715	0.00163959	-0.00439924	-0.00134482	332	349	P349R
18	P	I	2	1	1	FALSE	13.3333	TRUE	0.0463309	0.0577444	0.0888839	-0.077013	-0.0743701	-0.220175	332	349	P349I
18	P	Q	1	1	1	FALSE	3557	TRUE	0.00393557	0.00387496	0.00393837	0.0171477	-0.00180342	0.0113873	332	349	P349Q
18	P	H	2	1	1	FALSE	34	TRUE	0.0372668	0.0418731	0.0359086	-0.0209618	-0.0666392	-0.0386173	332	349	P349H
19	S	K	2	1	1	FALSE	15	TRUE	0.066248	0.0564961	0.070421	0.0818279	0.0490891	0.0189009	332	350	S350K
19	S	T	2	1	1	FALSE	2069.67	TRUE	0.00483109	0.00507204	0.00527449	-0.00505009	-0.0081645	-2.40075e-05	332	350	S350T
19	S	R	2	1	1	FALSE	24.6667	TRUE	0.0453738	0.0389103	0.0495476	-0.0572935	-0.0061703	-0.108926	332	350	S350R
19	S	P	2	1	1	FALSE	1763.67	TRUE	0.00549927	0.00525625	0.00555314	-0.012823	-0.00662999	-0.00313275	332	350	S350P
19	S	L	2	1	1	FALSE	3854.67	TRUE	0.00349071	0.00360209	0.00377695	-0.0352703	-0.016284	-0.0206628	332	350	S350L
19	S	E	2	1	1	FALSE	13.3333	TRUE	0.0568196	0.0631143	0.0649374	-0.0658792	-0.0135066	0.0212752	332	350	S350E
19	S	A	2	1	1	FALSE	2446.33	TRUE	0.00459756	0.00458872	0.0048131	-0.00326884	0.00217908	0.00358888	332	350	S350A
19	S	G	2	1	1	FALSE	12	TRUE	0.0733052	0.069049	0.0576667	-0.0239136	-0.0149386	0.00654687	332	350	S350G
19	S	V	2	1	1	FALSE	13	TRUE	0.0542723	0.068541	0.0634888	-0.0517373	-0.0232989	-0.0463884	332	350	S350V
19	S	*	2	1	1	TRUE	3659	TRUE	0.00320487	0.00342367	0.00372275	-0.166938	-0.0803316	-0.0734551	332	350	S350*
19	S	Y	2	1	1	FALSE	21	TRUE	0.0321095	0.0593267	0.06839	-0.119333	-0.093423	-0.150609	332	350	S350Y
20	G	N	2	1	1	FALSE	67.6667	TRUE	0.0244853	0.0276243	0.0302543	-0.0494289	-0.0103991	-0.0130278	332	351	G351N
20	G	T	2	1	1	FALSE	23.6667	TRUE	0.0476251	0.0490107	0.0500305	0.0336913	-0.0405057	0.0624263	332	351	G351T
20	G	R	2	1	1	FALSE	2013.33	TRUE	0.00508331	0.0049491	0.00518471	-0.0274386	0.0103626	-0.00961389	332	351	G351R
20	G	S	2	1	1	FALSE	5438.67	TRUE	0.0031682	0.00302197	0.00319039	-0.00721709	0.00666705	-0.00222275	332	351	G351S
20	G	I	2	1	1	FALSE	24.3333	TRUE	0.0463628	0.0518426	0.042759	-0.0239136	-0.0398149	0.0369008	332	351	G351I
20	G	H	2	1	1	FALSE	28.6667	TRUE	0.0374551	0.0413392	0.0472237	-0.0372608	-0.0338734	-0.0378284	332	351	G351H
20	G	E	2	1	1	FALSE	36	TRUE	0.043587	0.0348219	0.0412922	0.0565522	0.0308243	-0.0332395	332	351	G351E
20	G	D	2	1	1	FALSE	4888.67	TRUE	0.00353144	0.0032998	0.00339821	0.0379945	0.0157144	0.0223751	332	351	G351D
20	G	A	2	1	1	FALSE	1995.67	TRUE	0.00523631	0.00508937	0.00523899	0.00219178	0.0049536	0.00998887	332	351	G351A
21	N	K	1	1	1	FALSE	5502	TRUE	0.00324264	0.00308835	0.00319994	0.0279954	0.00470549	0.0119196	332	352	N352K
22	N	K	1	1	1	FALSE	7204	TRUE	0.00282185	0.00269054	0.00280718	0.0215045	0.0101376	0.0097037	332	353	N353K
23	Q	K	1	1	1	FALSE	3114.33	TRUE	0.00424798	0.00408754	0.00422484	0.0141178	0.011233	0.00748651	332	354	Q354K
23	Q	N	2	1	1	FALSE	41.6667	TRUE	0.0387157	0.0395755	0.0368389	0.0714488	0.0115208	0.0692794	332	354	Q354N
23	Q	R	2	1	1	FALSE	2883.33	TRUE	0.00410295	0.00423206	0.0043578	-0.0153323	-0.0208057	-0.0110988	332	354	Q354R
23	Q	I	2	1	1	FALSE	19.3333	TRUE	0.0369768	0.0688632	0.0600033	-0.0589162	-0.085574	-0.0673859	332	354	Q354I
24	N	K	1	1	1	FALSE	7104.67	TRUE	0.00281464	0.00269836	0.0028147	0.0167956	0.00553103	0.00314509	332	355	N355K
25	Q	K	1	1	1	FALSE	3303	TRUE	0.00428732	0.00389008	0.00404449	0.0223502	0.00263783	0.00901117	332	356	Q356K
25	Q	N	2	1	1	FALSE	31.6667	TRUE	0.0382142	0.0430744	0.0398738	-0.0552674	0.0112914	0.0144453	332	356	Q356N
25	Q	R	2	1	1	FALSE	2798.33	TRUE	0.00421769	0.00423245	0.00439088	-0.0179449	-0.0156104	-0.0191005	332	356	Q356R
25	Q	I	2	1	1	FALSE	19.3333	TRUE	0.044636	0.0575875	0.0610997	0.0247258	-0.0301678	-0.0443551	332	356	Q356I
26	G	N	2	1	1	FALSE	86.6667	TRUE	0.021184	0.026693	0.0259025	-0.0430743	-0.0061703	-0.00201309	332	357	G357N
26	G	T	2	1	1	FALSE	39.3333	TRUE	0.06053	0.0313757	0.0443464	0.125969	0.0911165	0.0935089	332	357	G357T
26	G	R	2	1	1	FALSE	2167	TRUE	0.00477327	0.00492985	0.00494148	-0.0170805	-0.0213066	-0.00361335	332	357	G357R
26	G	S	1	1	1	FALSE	5765.67	TRUE	0.00304623	0.00300492	0.00313717	0.000346546	0.00499526	0.012641	332	357	G357S
26	G	I	2	1	1	FALSE	25.6667	TRUE	0.0460216	0.0455798	0.0407152	-0.0295273	-0.0396156	-0.0298992	332	357	G357I
26	G	H	2	1	1	FALSE	26.6667	TRUE	0.0471163	0.0413861	0.0452734	-0.0438025	0.0666976	-0.036257	332	357	G357H
26	G	L	2	1	1	FALSE	33.3333	TRUE	0.0356744	0.0500736	0.0442098	0.0405403	-0.0153884	0.0520407	332	357	G357L
26	G	E	2	1	1	FALSE	67.6667	TRUE	0.0319116	0.0261171	0.0300264	0.0368914	0.0342238	0.0378557	332	357	G357E
26	G	D	1	1	1	FALSE	6183.33	TRUE	0.00304991	0.00297152	0.00306201	0.0341386	0.0180486	0.016952	332	357	G357D
26	G	A	2	1	1	FALSE	2194.33	TRUE	0.00489134	0.00492665	0.00501827	0.010503	-0.0101045	0.00485038	332	357	G357A
27	N	K	1	1	1	FALSE	6974.33	TRUE	0.00281301	0.00274626	0.00282636	0.0197964	-0.00668224	0.00146449	332	358	N358K
28	M	K	2	1	1	FALSE	2418	TRUE	0.00485547	0.00470857	0.00477424	0.0255838	0.00295884	0.0157714	332	359	M359K
28	M	N	2	1	1	FALSE	25	TRUE	0.0448018	0.0535812	0.0400769	-0.0874407	-0.0790382	0.0578318	332	359	M359N
28	M	T	2	1	1	FALSE	1906	TRUE	0.00535486	0.00539856	0.00530762	0.0260502	-0.0150429	0.0103731	332	359	M359T
28	M	R	2	1	1	FALSE	2823	TRUE	0.00421716	0.00419074	0.00455745	-0.00488935	-0.00402578	-0.0106323	332	359	M359R
28	M	S	2	1	1	FALSE	38.3333	TRUE	0.0344301	0.0448949	0.0352181	0.0176794	-0.0588891	-0.00438739	332	359	M359S
28	M	I	1	1	1	FALSE	11458.7	TRUE	0.00219588	0.00213947	0.00222156	0.00522476	0.00552182	0.0108432	332	359	M359I
29	Q	K	2	1	1	FALSE	3412	TRUE	0.00401798	0.00389821	0.00410775	0.012834	0.0127164	0.0118166	332	360	Q360K
29	Q	N	2	1	1	FALSE	26.6667	TRUE	0.0510562	0.0391872	0.0439122	-0.000309957	0.0170509	-0.0484794	332	360	Q360N
29	Q	T	2	1	1	FALSE	15.6667	TRUE	0.0533168	0.0501207	0.0633666	-0.0945151	-0.0462724	-0.00329537	332	360	Q360T
29	Q	R	2	1	1	FALSE	2583	TRUE	0.0042636	0.00450199	0.00460208	-0.0270815	-0.0169531	-0.00839172	332	360	Q360R
29	Q	M	2	1	1	FALSE	20.6667	TRUE	0.0542723	0.0466025	0.0449255	-0.0517373	-0.0729456	-0.0216675	332	360	Q360M
29	Q	H	1	1	1	FALSE	6053.67	TRUE	0.00286554	0.0029205	0.00300226	-0.0203976	-0.0148127	-0.00360341	332	360	Q360H
30	R	K	2	1	1	FALSE	6835.33	TRUE	0.00297034	0.00280935	0.00289906	0.0386952	0.015204	0.0264194	332	361	R361K
30	R	N	2	1	1	FALSE	63.6667	TRUE	0.0272966	0.0310544	0.0311863	0.0290005	0.0212505	-0.000144992	332	361	R361N
30	R	T	2	1	1	FALSE	2421	TRUE	0.00488107	0.00466095	0.00484496	0.0239148	0.0110205	0.023525	332	361	R361T
30	R	S	1	1	1	FALSE	5329.33	TRUE	0.00330118	0.00319997	0.0033054	0.0434454	0.00924078	0.0176629	332	361	R361S
31	E	K	2	1	1	FALSE	7934.67	TRUE	0.00250558	0.00259555	0.00258308	-0.0177907	-0.0226895	-0.00358161	332	362	E362K
31	E	N	2	1	1	FALSE	85.3333	TRUE	0.0230784	0.0260913	0.0241899	-0.0432839	-0.0319757	0.012352	332	362	E362N
31	E	T	2	1	1	FALSE	27	TRUE	0.0466283	0.041357	0.0459001	0.0199878	-0.0124767	0.00136326	332	362	E362T
31	E	R	2	1	1	FALSE	75.6667	TRUE	0.029198	0.0216586	0.029707	-0.0125716	0.0213955	-0.0678958	332	362	E362R
31	E	M	2	1	1	FALSE	51.3333	TRUE	0.0273327	0.0352635	0.0304493	-0.0647302	-0.116581	-0.00614823	332	362	E362M
31	E	Q	2	1	1	FALSE	3121.67	TRUE	0.00390771	0.00397744	0.00426187	-0.0350655	-0.00803566	-0.00818217	332	362	E362Q
31	E	H	2	1	1	FALSE	21.3333	TRUE	0.0420016	0.0616864	0.0437572	-0.131533	-0.0401798	0.0103409	332	362	E362H
31	E	L	2	1	1	FALSE	35.3333	TRUE	0.0374324	0.0372241	0.0392685	-0.0604781	0.0227512	-0.00102646	332	362	E362L
31	E	D	1	1	1	FALSE	5939.67	TRUE	0.00293959	0.0029333	0.00308418	-0.00106855	-0.0102345	-0.00770516	332	362	E362D
32	P	K	2	1	1	FALSE	17.6667	TRUE	0.048056	0.0683026	0.0524244	-0.045799	-0.097973	0.0651443	332	363	P363K
32	P	T	1	1	1	FALSE	3986	TRUE	0.00364268	0.00361116	0.0037658	0.000871027	0.00922512	0.00248584	332	363	P363T
32	P	R	2	1	1	FALSE	4877.33	TRUE	0.00316803	0.00327425	0.00332117	-0.0232318	-0.0184562	-0.00316998	332	363	P363R
32	P	I	2	1	1	FALSE	29	TRUE	0.0456995	0.047831	0.0363213	-0.0349628	-0.0389361	0.0263516	332	363	P363I
32	P	Q	1	1	1	FALSE	3914	TRUE	0.00369345	0.00368334	0.00367824	0.000531266	-0.0125361	0.00577692	332	363	P363Q
32	P	H	2	1	1	FALSE	56	TRUE	0.0241774	0.0358858	0.0347938	-0.00804153	-0.113048	-0.04573	332	363	P363H
33	N	K	1	1	1	FALSE	7896	TRUE	0.00259933	0.00259884	0.00267319	0.00556595	0.00193587	0.00926559	332	364	N364K
34	Q	K	2	1	1	FALSE	3689	TRUE	0.00382383	0.00378852	0.00381787	-0.00233252	0.0032807	0.00899946	332	365	Q365K
34	Q	N	2	1	1	FALSE	50.6667	TRUE	0.0307463	0.0315766	0.0339238	-0.0229095	0.00881458	-0.00750622	332	365	Q365N
34	Q	R	2	1	1	FALSE	2581.67	TRUE	0.00425621	0.00443544	0.00462272	-0.0278921	-0.0147486	-0.0237378	332	365	Q365R
34	Q	M	2	1	1	FALSE	36.3333	TRUE	0.0379151	0.04141	0.0397818	-0.0177986	0.0398246	0.0838025	332	365	Q365M
34	Q	H	1	1	1	FALSE	5960.67	TRUE	0.00287057	0.00296872	0.00305166	-0.0152875	-0.011233	-0.00458541	332	365	Q365H
35	A	N	2	1	1	FALSE	70.3333	TRUE	0.0267172	0.0296413	0.0267227	0.0301612	-0.0284643	-0.0270014	332	366	A366N
35	A	T	2	1	1	FALSE	7954	TRUE	0.00259671	0.00261043	0.00266405	0.0160868	-0.00529504	0.00875667	332	366	A366T
35	A	S	2	1	1	FALSE	3371	TRUE	0.00398748	0.00388709	0.00408967	0.00295881	-0.00188818	0.00753403	332	366	A366S
35	A	I	2	1	1	FALSE	108.333	TRUE	0.0202193	0.0230675	0.0215895	-0.0223937	-0.0616207	-0.0129357	332	366	A366I
35	A	H	2	1	1	FALSE	15.3333	TRUE	0.0671518	0.0663645	0.0497956	0.0073003	-0.0061703	0.0189009	332	366	A366H
35	A	P	2	1	1	FALSE	2667.33	TRUE	0.00435332	0.00451295	0.00448435	-0.00503206	-0.0137537	0.00476864	332	366	A366P
35	A	R	2	1	1	FALSE	17.6667	TRUE	0.0533168	0.0466186	0.0606015	-0.0945151	0.0101786	-0.0113318	332	366	A366R
35	A	L	2	1	1	FALSE	10	TRUE	0.0596332	0.0688632	0.093613	-0.00307879	-0.085574	-0.115663	332	366	A366L
35	A	E	2	1	1	FALSE	70	TRUE	0.030085	0.0250615	0.0298867	0.0542846	0.0127645	-0.0370758	332	366	A366E
35	A	D	1	1	1	FALSE	3257.33	TRUE	0.00428307	0.00409746	0.00410961	0.0379614	0.0058569	0.0239708	332	366	A366D
36	F	N	2	1	1	FALSE	13.6667	TRUE	0.0988443	0.0516172	0.0775524	0.0073003	0.155203	-0.0496452	332	367	F367N
36	F	T	2	1	1	FALSE	24.6667	TRUE	0.0516693	0.0413861	0.0761863	0.110154	0.0666976	0.0476066	332	367	F367T
36	F	S	2	1	1	FALSE	2061	TRUE	0.00517188	0.00520361	0.00535378	0.039123	0.00536289	0.0231914	332	367	F367S
36	F	I	1	1	1	FALSE	2566.67	TRUE	0.00469671	0.00453669	0.00475841	0.0259395	0.0135065	0.0202124	332	367	F367I
36	F	M	2	1	1	FALSE	15.6667	TRUE	0.0585318	0.0763645	0.0552251	0.0846813	-0.0273376	-0.00686841	332	367	F367M
36	F	H	2	1	1	FALSE	13	TRUE	0.0472961	0.0662674	0.0819633	-0.102587	0.0358137	-0.0642671	332	367	F367H
36	F	L	1	1	1	FALSE	10746	TRUE	0.00235086	0.00222927	0.00230516	0.034745	0.00705273	0.0159828	332	367	F367L
36	F	G	2	1	1	FALSE	15.6667	TRUE	0.0670564	0.0571039	0.0567863	0.0714488	0.0311455	-0.0463884	332	367	F367G
36	F	V	2	1	1	FALSE	2343.67	TRUE	0.00490076	0.00484823	0.00498424	0.0342397	0.0149657	0.0222809	332	367	F367V
36	F	*	2	1	1	TRUE	90	TRUE	0.0210274	0.0217987	0.026229	-0.103565	-0.0474039	-0.0167762	332	367	F367*
36	F	Y	1	1	1	FALSE	2631.33	TRUE	0.00441882	0.00447727	0.00455106	-0.00642593	-0.004018	0.00245306	332	367	F367Y
36	F	C	1	1	1	FALSE	2537	TRUE	0.00466517	0.00447473	0.00478911	0.0167929	0.000790624	0.0151211	332	367	F367C
36	F	W	2	1	1	FALSE	37.6667	TRUE	0.0405592	0.030696	0.0425901	-0.0885074	0.0444824	-0.0180237	332	367	F367W
37	G	N	2	1	1	FALSE	168	TRUE	0.0167934	0.0186489	0.0179583	0.000714773	-0.00745858	-0.00622441	332	368	G368N
37	G	T	2	1	1	FALSE	37.3333	TRUE	0.0407382	0.0458958	0.0337765	0.0314533	-0.0061703	0.0486404	332	368	G368T
37	G	R	2	1	1	FALSE	2817.33	TRUE	0.00411952	0.00425265	0.00440605	-0.0320528	-0.0178583	-0.00288362	332	368	G368R
37	G	S	2	1	1	FALSE	10570.7	TRUE	0.00231757	0.00223154	0.00227971	0.00570986	0.00444605	0.015063	332	368	G368S
37	G	I	2	1	1	FALSE	46.3333	TRUE	0.033741	0.0325789	0.0341748	0.00397587	-0.0139852	-0.0243331	332	368	G368I
37	G	H	2	1	1	FALSE	45.3333	TRUE	0.0315393	0.0341729	0.0335182	-0.0816053	-0.0126278	0.0132387	332	368	G368H
37	G	L	2	1	1	FALSE	10.3333	TRUE	0.0748044	0.0886982	0.062909	0.0236177	-0.0205551	0.0263516	332	368	G368L
37	G	E	2	1	1	FALSE	78.3333	TRUE	0.0246887	0.0278064	0.0275105	0.0268368	-0.0032948	0.00430742	332	368	G368E
37	G	D	2	1	1	FALSE	10444.3	TRUE	0.00240715	0.00227783	0.00234511	0.0351456	0.018761	0.0251431	332	368	G368D
37	G	A	2	1	1	FALSE	2831.67	TRUE	0.00437066	0.0043734	0.00432414	0.0126317	-0.0180777	0.00939402	332	368	G368A
38	S	N	2	1	1	FALSE	29.6667	TRUE	0.0498821	0.0416519	0.0412922	0.0911122	0.0134544	-0.0332395	332	369	S369N
38	S	T	2	1	1	FALSE	2960	TRUE	0.0041186	0.00419654	0.00436543	-0.00432447	-0.0125697	0.0038718	332	369	S369T
38	S	I	2	1	1	FALSE	16.3333	TRUE	0.04314	0.0757748	0.062287	-0.0357254	0.0265955	-0.0709589	332	369	S369I
38	S	P	2	1	1	FALSE	2524	TRUE	0.0042924	0.00468666	0.00473209	-0.0130598	-0.0147854	0.00456617	332	369	S369P
38	S	R	2	1	1	FALSE	25.6667	TRUE	0.0669182	0.054412	0.0369861	0.175221	-0.0578709	-0.00550146	332	369	S369R
38	S	L	2	1	1	FALSE	64.3333	TRUE	0.0347838	0.0247717	0.0302108	0.0178935	0.046897	-0.0245961	332	369	S369L
38	S	D	2	1	1	FALSE	25.6667	TRUE	0.0427196	0.038128	0.0567863	-0.0297177	-0.0115353	-0.0463884	332	369	S369D
38	S	A	2	1	1	FALSE	2702.33	TRUE	0.00425644	0.00450689	0.00448506	-0.00364693	-0.0166825	-0.00292164	332	369	S369A
38	S	G	2	1	1	FALSE	40.6667	TRUE	0.0365394	0.0374271	0.0353005	-0.00827431	-0.0731454	0.0692124	332	369	S369G
38	S	V	2	1	1	FALSE	58.3333	TRUE	0.0250199	0.0314907	0.0367322	-0.0466424	0.0666976	-0.0277105	332	369	S369V
38	S	*	2	1	1	TRUE	87.3333	TRUE	0.0244151	0.0231907	0.0210416	-0.131801	-0.0797855	-0.0369127	332	369	S369*
38	S	Y	2	1	1	FALSE	4104.33	TRUE	0.0033853	0.00345621	0.00357255	-0.0539471	-0.0279721	-0.017817	332	369	S369Y
39	G	K	2	1	1	FALSE	97.3333	TRUE	0.0222349	0.0228849	0.0234513	-0.0299397	-0.0214744	-0.0028914	332	370	G370K
39	G	T	2	1	1	FALSE	44.6667	TRUE	0.0387836	0.0307904	0.0388162	0.0160818	0.0392239	0.0414839	332	370	G370T
39	G	R	1	1	1	FALSE	11192	TRUE	0.00213562	0.00216154	0.00220348	-0.0186199	-0.0167617	0.00191511	332	370	G370R
39	G	S	2	1	1	FALSE	172	TRUE	0.0178525	0.0169246	0.0188659	0.0110222	0.01436	0.0211046	332	370	G370S
39	G	I	2	1	1	FALSE	14	TRUE	0.0827759	0.0683026	0.0533042	-0.0700807	-0.097973	0.140259	332	370	G370I
39	G	Q	2	1	1	FALSE	30.3333	TRUE	0.0381043	0.0479378	0.0386685	-0.0705517	-0.0693216	0.0496399	332	370	G370Q
39	G	L	2	1	1	FALSE	18.3333	TRUE	0.0670564	0.0522308	0.0584817	0.0714488	-0.0308273	0.146444	332	370	G370L
39	G	E	1	1	1	FALSE	8681	TRUE	0.00265684	0.0024823	0.00259142	0.0435327	0.015318	0.0257034	332	370	G370E
39	G	D	2	1	1	FALSE	131	TRUE	0.0200838	0.0188036	0.0220604	-0.00329293	0.0226725	-0.00465177	332	370	G370D
39	G	A	1	1	1	FALSE	2960	TRUE	0.004185	0.00425113	0.00434467	0.0108125	-0.00386259	-0.00330917	332	370	G370A
40	N	K	1	1	1	FALSE	4895.33	TRUE	0.00327442	0.0033247	0.00337049	0.0104069	-0.00594633	0.00540607	332	371	N371K
41	N	K	1	1	1	FALSE	7624.67	TRUE	0.002649	0.00265627	0.00273074	0.00681433	0.00184556	0.0176203	332	372	N372K
42	S	K	3	1	1	FALSE	16	TRUE	0.0843701	0.0481545	0.0616142	-0.0537634	0.092681	0.0390467	332	373	S373K
42	S	T	2	1	1	FALSE	3358.67	TRUE	0.00392756	0.00396429	0.00411262	0.000446803	0.00395467	0.00814491	332	373	S373T
42	S	P	2	1	1	FALSE	2313	TRUE	0.00467622	0.00473541	0.00485558	-0.0112399	-0.0091873	-0.00145716	332	373	S373P
42	S	R	2	1	1	FALSE	22	TRUE	0.0568129	0.04236	0.0531188	0.0538561	-0.0061703	-0.0180237	332	373	S373R
42	S	L	2	1	1	FALSE	33.3333	TRUE	0.0421675	0.0370261	0.041633	-0.00307879	0.0304194	-0.0053286	332	373	S373L
42	S	D	2	1	1	FALSE	12.6667	TRUE	0.0827759	0.0623515	0.0605645	0.0846813	-0.0273376	0.0230361	332	373	S373D
42	S	A	2	1	1	FALSE	3242	TRUE	0.00401539	0.00405847	0.00407816	-0.00500894	-0.000485944	0.0057708	332	373	S373A
42	S	G	2	1	1	FALSE	26	TRUE	0.0491029	0.044629	0.0401438	-0.0677301	-0.0135066	0.0210177	332	373	S373G
42	S	V	2	1	1	FALSE	12.6667	TRUE	0.0596332	0.0665282	0.0655263	-0.00307879	-0.0601034	-0.0101925	332	373	S373V
42	S	*	2	1	1	TRUE	34	TRUE	0.0319928	0.0427727	0.0431327	-0.0597219	-0.0162504	-0.00438739	332	373	S373*
42	S	Y	2	1	1	FALSE	3210.67	TRUE	0.00382048	0.00386764	0.0040385	-0.0568796	-0.0359551	-0.0174356	332	373	S373Y
42	S	C	2	1	1	FALSE	3692	TRUE	0.00369253	0.00370929	0.00382703	-0.0204784	-0.0167182	-0.00114678	332	373	S373C
42	S	W	2	1	1	FALSE	24	TRUE	0.0502308	0.065623	0.0399041	0.0438647	-0.170841	0.0541144	332	373	S373W
42	S	F	2	1	1	FALSE	3057.67	TRUE	0.00389952	0.00408482	0.00419072	-0.0362608	-0.0309346	-0.0117209	332	373	S373F
41	N	T	2	1	1	FALSE	3052	TRUE	0.00418231	0.00414565	0.00430013	0.0075545	0.00169047	0.0101936	332	372	N372T
41	N	R	2	1	1	FALSE	59.6667	TRUE	0.0264187	0.0352273	0.0287202	-0.0190907	-0.0942344	0.0251074	332	372	N372R
41	N	S	1	1	1	FALSE	3366.33	TRUE	0.00403979	0.00404074	0.00398054	0.0111882	-0.00499362	0.0185171	332	372	N372S
41	N	I	2	1	1	FALSE	3616.67	TRUE	0.00384425	0.00373869	0.00390721	-0.0050057	-0.00640227	0.00796575	332	372	N372I
41	N	M	2	1	1	FALSE	33	TRUE	0.0402621	0.0452003	0.039158	0.0402349	0.0209348	-0.00397062	332	372	N372M
41	N	Q	2	1	1	FALSE	27.6667	TRUE	0.0399615	0.04577	0.0416068	-0.0565027	-0.0641773	0.0108363	332	372	N372Q
41	N	H	1	1	1	FALSE	2922.67	TRUE	0.00409109	0.00424516	0.00434372	-0.0125955	-0.0120609	-0.00505557	332	372	N372H
41	N	P	2	1	1	FALSE	11.6667	TRUE	0.0574238	0.0762245	0.0671902	-0.0309025	-0.124203	0.0155246	332	372	N372P
41	N	E	2	1	1	FALSE	46	TRUE	0.0327991	0.0342144	0.0376883	0.0104417	0.0136957	0.0380041	332	372	N372E
41	N	D	1	1	1	FALSE	3578	TRUE	0.00401361	0.00397723	0.00393784	0.0371948	0.00619409	0.0240875	332	372	N372D
41	N	A	2	1	1	FALSE	22.3333	TRUE	0.0481793	0.0426954	0.0677874	-0.026377	0.103202	-0.0799366	332	372	N372A
41	N	G	2	1	1	FALSE	29.3333	TRUE	0.0438531	0.044285	0.0382748	-0.0371287	-0.0478284	0.0285659	332	372	N372G
41	N	V	2	1	1	FALSE	49.6667	TRUE	0.0308145	0.0387133	0.0306917	-0.0148211	-0.0117004	0.0277747	332	372	N372V
41	N	*	2	1	1	TRUE	55.6667	TRUE	0.0328018	0.0288121	0.0281716	-0.0392555	-0.0402924	-0.0180237	332	372	N372*
41	N	Y	1	1	1	FALSE	3804	TRUE	0.0035052	0.00367005	0.0037029	-0.0453576	-0.0253157	-0.0150293	332	372	N372Y
41	N	C	2	1	1	FALSE	15.3333	TRUE	0.0472961	0.0571571	0.0661842	-0.102587	-7.76978e-05	-0.0487627	332	372	N372C
41	N	F	2	1	1	FALSE	30.6667	TRUE	0.0404163	0.0421191	0.0419716	0.0263424	-0.0587672	-0.0148235	332	372	N372F
40	N	T	2	1	1	FALSE	3359.33	TRUE	0.00399121	0.00402341	0.00404185	0.00595825	0.00131952	0.0168725	332	371	N371T
40	N	R	2	1	1	FALSE	74.6667	TRUE	0.0207477	0.028028	0.0322027	-0.0565688	0.0130768	-0.0694191	332	371	N371R
40	N	S	2	1	1	FALSE	3962.67	TRUE	0.00366812	0.00366553	0.00378571	0.01343	0.00564476	0.00380083	332	371	N371S
40	N	I	2	1	1	FALSE	4185	TRUE	0.00350582	0.00355275	0.00356598	-0.00552185	-0.0183313	-0.00141527	332	371	N371I
40	N	Q	2	1	1	FALSE	11.6667	TRUE	0.0606485	0.0816997	0.0671902	0.0287286	-0.138075	0.0155246	332	371	N371Q
40	N	H	2	1	1	FALSE	3400.33	TRUE	0.00376774	0.00394448	0.00402084	-0.0136256	-0.0161791	-0.008715	332	371	N371H
40	N	L	2	1	1	FALSE	17.6667	TRUE	0.0584775	0.0563217	0.0568508	-0.0419516	0.0178272	0.127057	332	371	N371L
40	N	E	2	1	1	FALSE	30.3333	TRUE	0.0404115	0.0496712	0.0471655	0.106567	-0.0578709	-0.0139795	332	371	N371E
40	N	D	2	1	1	FALSE	3889.67	TRUE	0.00386989	0.00378834	0.00380182	0.036473	0.00532808	0.0313893	332	371	N371D
40	N	A	2	1	1	FALSE	33	TRUE	0.0284991	0.052386	0.0438898	-0.168723	0.0041019	0.0731184	332	371	N371A
40	N	G	2	1	1	FALSE	23	TRUE	0.0494228	0.0452539	0.0495867	0.0073003	0.00147828	-0.00904602	332	371	N371G
40	N	V	2	1	1	FALSE	29	TRUE	0.0329993	0.0482976	0.0506079	-0.0428599	-0.0273376	-0.0133651	332	371	N371V
40	N	*	2	1	1	TRUE	49.6667	TRUE	0.0257491	0.0289077	0.0375911	-0.192203	-0.0475987	-0.00246464	332	371	N371*
40	N	Y	2	1	1	FALSE	4646	TRUE	0.0031445	0.00334093	0.00337012	-0.0510345	-0.0279207	-0.00491394	332	371	N371Y
40	N	C	2	1	1	FALSE	27	TRUE	0.0403387	0.0396371	0.0535596	-0.0487194	0.0420406	-0.0807563	332	371	N371C
40	N	F	2	1	1	FALSE	31.6667	TRUE	0.0382142	0.037942	0.0448938	-0.0552674	0.0407377	-0.0463884	332	371	N371F
39	G	V	1	1	1	FALSE	2716	TRUE	0.00447306	0.00435644	0.00443016	-0.00728761	-0.00792021	0.0152591	332	370	G370V
39	G	*	2	1	1	TRUE	2436.33	TRUE	0.00398967	0.00439505	0.00454577	-0.127194	-0.0704007	-0.04707	332	370	G370*
39	G	C	2	1	1	FALSE	25.3333	TRUE	0.0563848	0.0450557	0.0486126	0.119743	0.0365427	0.0171316	332	370	G370C
39	G	W	2	1	1	FALSE	16	TRUE	0.0636216	0.0486677	0.0826852	0.0191121	0.0856324	0.0201832	332	370	G370W
38	S	C	2	1	1	FALSE	5063.33	TRUE	0.00309015	0.00319817	0.00325917	-0.0281604	-0.022122	-0.00505691	332	369	S369C
38	S	W	2	1	1	FALSE	15	TRUE	0.0541398	0.0575039	0.058522	-0.111368	0.00622872	-0.0117856	332	369	S369W
38	S	F	2	1	1	FALSE	4685.67	TRUE	0.00313812	0.00330371	0.00343327	-0.0368085	-0.0224238	-0.0114792	332	369	S369F
37	G	V	2	1	1	FALSE	3582.33	TRUE	0.00383382	0.00379377	0.00390433	-0.00778926	-0.00075431	0.0030069	332	368	G368V
37	G	Y	2	1	1	FALSE	55.3333	TRUE	0.0315223	0.0298393	0.0312646	0.0073003	0.00888436	-0.0285412	332	368	G368Y
37	G	*	2	1	1	TRUE	21.6667	TRUE	0.0417702	0.0478242	0.0455689	-0.137759	-0.0726192	-0.0840718	332	368	G368*
37	G	C	2	1	1	FALSE	3676.33	TRUE	0.00377116	0.00376152	0.00377381	-0.0173877	-0.0103036	0.00453586	332	368	G368C
37	G	W	2	1	1	FALSE	22.6667	TRUE	0.0434175	0.0461223	0.050998	-0.118655	-0.0255131	0.0606286	332	368	G368W
37	G	F	2	1	1	FALSE	36.6667	TRUE	0.0383311	0.0377851	0.0357808	0.0244349	-0.0829881	-0.0428967	332	368	G368F
35	A	G	2	1	1	FALSE	4381.33	TRUE	0.00335574	0.00343733	0.00353378	-0.0193267	-0.0171751	-0.000612137	332	366	A366G
35	A	V	2	1	1	FALSE	5228.67	TRUE	0.00318813	0.00315959	0.00326148	-0.00123365	0.00303455	0.00573943	332	366	A366V
35	A	C	2	1	1	FALSE	13.6667	TRUE	0.0733052	0.0713396	0.0562592	-0.0239136	0.0626589	0.0838025	332	366	A366C
35	A	F	2	1	1	FALSE	31.3333	TRUE	0.0609217	0.041132	0.0402656	0.167256	0.0856324	-0.0238657	332	366	A366F
34	Q	P	2	1	1	FALSE	1977	TRUE	0.00517009	0.00499463	0.00533533	0.00208719	-0.00759825	-0.00859075	332	365	Q365P
34	Q	L	2	1	1	FALSE	4004.67	TRUE	0.0035737	0.00357735	0.00373595	-0.00986389	-0.000455562	-0.00319146	332	365	Q365L
34	Q	E	2	1	1	FALSE	3414.67	TRUE	0.00417738	0.00398464	0.00399113	0.0339722	0.00713918	0.0182955	332	365	Q365E
34	Q	D	2	1	1	FALSE	23	TRUE	0.0542076	0.0493996	0.0453209	-0.00983425	-0.0652072	0.0983643	332	365	Q365D
34	Q	A	2	1	1	FALSE	10.6667	TRUE	0.0915121	0.054235	0.0775843	0.0073003	-0.0222749	0.0155246	332	365	Q365A
34	Q	G	2	1	1	FALSE	14.3333	TRUE	0.0522312	0.0654363	0.0733319	0.0152647	-0.0218075	0.0118808	332	365	Q365G
34	Q	V	2	1	1	FALSE	25.3333	TRUE	0.0380768	0.0463403	0.0466929	-0.116982	-0.0479759	0.0184925	332	365	Q365V
34	Q	*	2	1	1	TRUE	3457	TRUE	0.00359653	0.0037651	0.00372496	-0.0915637	-0.0440139	-0.0324088	332	365	Q365*
34	Q	Y	2	1	1	FALSE	34	TRUE	0.0367513	0.0414391	0.0362849	-0.0899401	-0.0309979	0.0137381	332	365	Q365Y
34	Q	S	2	1	1	FALSE	10.3333	TRUE	0.121059	0.0677596	0.0599026	-0.111368	0.0558025	0.0427428	332	365	Q365S
34	Q	W	2	1	1	FALSE	28.6667	TRUE	0.045786	0.0394282	0.0408271	-0.00493366	-0.00904579	-0.0693087	332	365	Q365W
33	N	T	2	1	1	FALSE	2122	TRUE	0.00506417	0.00504476	0.00504208	0.0190863	-0.0123454	0.00726073	332	364	N364T
33	N	R	2	1	1	FALSE	92.6667	TRUE	0.0225536	0.0238753	0.0242167	-0.0579478	0.0230367	0.00799689	332	364	N364R
33	N	S	1	1	1	FALSE	2670.33	TRUE	0.00440999	0.00445698	0.00453643	0.000459201	-0.000637915	0.00113261	332	364	N364S
33	N	I	2	1	1	FALSE	3232.33	TRUE	0.0039691	0.00392471	0.00415193	-0.0140164	-0.011937	-0.00266523	332	364	N364I
33	N	M	2	1	1	FALSE	18.6667	TRUE	0.0514973	0.0493476	0.049451	-0.168973	0.0215328	-0.0396965	332	364	N364M
33	N	Q	2	1	1	FALSE	51.3333	TRUE	0.0282485	0.0406338	0.0311885	0.000311469	-0.0813276	0.0181722	332	364	N364Q
33	N	H	1	1	1	FALSE	1899	TRUE	0.005103	0.00524156	0.00531828	-0.0131944	-0.0225647	-0.00391216	332	364	N364H
33	N	P	2	1	1	FALSE	22.6667	TRUE	0.0348516	0.0526285	0.0689778	-0.0348383	-0.0592695	-0.135049	332	364	N364P
33	N	L	2	1	1	FALSE	17.6667	TRUE	0.0475191	0.0583887	0.0567863	0.0204762	-0.11914	-0.0926317	332	364	N364L
33	N	E	2	1	1	FALSE	32.6667	TRUE	0.0446035	0.0421705	0.0421728	0.0532278	0.0695278	0.0387855	332	364	N364E
33	N	D	1	1	1	FALSE	2659.33	TRUE	0.00462361	0.00462175	0.00463344	0.0402434	0.00499073	0.0293977	332	364	N364D
33	N	A	2	1	1	FALSE	11	TRUE	0.0786627	0.0702116	0.0609981	-0.0107377	0.00304785	-0.00438739	332	364	N364A
33	N	V	2	1	1	FALSE	36.3333	TRUE	0.0312977	0.0490363	0.0392598	-0.00983425	-0.119844	0.0134336	332	364	N364V
33	N	*	2	1	1	TRUE	48.3333	TRUE	0.0302789	0.0293429	0.033012	-0.121962	-0.018787	-0.0666292	332	364	N364*
33	N	Y	1	1	1	FALSE	2939.33	TRUE	0.00399135	0.00415845	0.00427851	-0.0415549	-0.0233049	-0.00625584	332	364	N364Y
33	N	F	2	1	1	FALSE	26.3333	TRUE	0.0534914	0.0355538	0.0491786	-0.0010527	-0.0108385	-0.0180237	332	364	N364F
32	P	L	1	1	1	FALSE	4292	TRUE	0.00351045	0.00343199	0.00359309	-0.00751546	0.000641854	-0.000679364	332	363	P363L
32	P	E	2	1	1	FALSE	27.3333	TRUE	0.0516203	0.039456	0.0448938	0.0073003	0.00844869	0.0349115	332	363	P363E
32	P	A	1	1	1	FALSE	5730.67	TRUE	0.00298396	0.00307445	0.00311128	-0.00438533	-0.00035028	0.00597837	332	363	P363A
32	P	G	2	1	1	FALSE	63	TRUE	0.0342086	0.0278433	0.0283202	0.0643355	0.0217599	-0.0209215	332	363	P363G
32	P	V	2	1	1	FALSE	38.6667	TRUE	0.0418371	0.0361055	0.0339936	0.0124112	-0.00858261	-0.0053286	332	363	P363V
32	P	*	2	1	1	TRUE	83.6667	TRUE	0.0224362	0.0270212	0.0232909	-0.037745	-0.0560201	-0.0620209	332	363	P363*
32	P	S	1	1	1	FALSE	4835.67	TRUE	0.00336024	0.00327531	0.00339306	0.0178004	-0.00727526	-0.00299489	332	363	P363S
31	E	A	2	1	1	FALSE	2439.33	TRUE	0.00455059	0.00453693	0.00462603	-0.0155205	-0.0333711	-0.0138772	332	362	E362A
31	E	G	2	1	1	FALSE	2899.33	TRUE	0.00401457	0.00420205	0.00430569	-0.0235305	-0.0372643	-0.0219538	332	362	E362G
31	E	V	2	1	1	FALSE	3845	TRUE	0.0034243	0.00359023	0.00384964	-0.0371144	-0.0243892	-0.023256	332	362	E362V
31	E	*	2	1	1	TRUE	4101.33	TRUE	0.00307561	0.00345461	0.00352185	-0.118689	-0.0531413	-0.0495634	332	362	E362*
31	E	Y	2	1	1	FALSE	24.3333	TRUE	0.0465494	0.0488054	0.0452261	0.0511168	-0.128076	-0.0143063	332	362	E362Y
31	E	S	2	1	1	FALSE	16.3333	TRUE	0.0626544	0.0520176	0.0565771	0.0301612	-0.0752546	0.0177022	332	362	E362S
31	E	W	2	1	1	FALSE	14.6667	TRUE	0.0510436	0.0554618	0.0651585	-0.0801544	-0.0338734	-0.068856	332	362	E362W
30	R	I	2	1	1	FALSE	64	TRUE	0.030876	0.0281906	0.0271067	0.0100841	0.00274299	-0.0272589	332	361	R361I
30	R	M	1	1	1	FALSE	2696.33	TRUE	0.00447318	0.00443119	0.0045864	0.0135837	0.00415212	0.0116784	332	361	R361M
30	R	Q	2	1	1	FALSE	13.3333	TRUE	0.0769504	0.0706604	0.0510694	0.0416557	-0.0502223	-0.00367831	332	361	R361Q
30	R	P	2	1	1	FALSE	18.6667	TRUE	0.0530763	0.0723425	0.0525849	0.0400095	-0.100206	0.117031	332	361	R361P
30	R	L	2	1	1	FALSE	37	TRUE	0.0365868	0.0393116	0.0399704	0.0306824	0.0201765	-0.0322949	332	361	R361L
30	R	E	2	1	1	FALSE	20	TRUE	0.0547593	0.0623515	0.0450731	0.0590516	-0.0273376	-0.0180237	332	361	R361E
30	R	G	2	1	1	FALSE	2548.33	TRUE	0.00462678	0.00460795	0.00471999	0.0287908	0.000738853	0.00536383	332	361	R361G
30	R	V	2	1	1	FALSE	34	TRUE	0.0457567	0.0366013	0.0456948	0.125969	-0.00864915	-0.0255352	332	361	R361V
30	R	*	2	1	1	TRUE	95.3333	TRUE	0.0209183	0.0245738	0.0236036	-0.0393936	-0.0538805	-0.00165683	332	361	R361*
30	R	C	2	1	1	FALSE	58.6667	TRUE	0.0317135	0.0287241	0.0324289	0.0278106	-0.0227247	0.0614914	332	361	R361C
30	R	W	1	1	1	FALSE	3186.33	TRUE	0.00392748	0.0039399	0.00411704	-0.025827	-0.017306	-0.0201883	332	361	R361W
29	Q	P	2	1	1	FALSE	2420	TRUE	0.00452875	0.00462383	0.00492277	-0.00289441	0.00186786	-0.00273828	332	360	Q360P
29	Q	L	2	1	1	FALSE	3470.67	TRUE	0.00378197	0.00380402	0.00399987	-0.0230225	-0.00619699	-0.00690724	332	360	Q360L
29	Q	E	2	1	1	FALSE	4060	TRUE	0.00381132	0.00367326	0.00379153	0.04849	0.0135327	0.0189491	332	360	Q360E
29	Q	D	2	1	1	FALSE	28.3333	TRUE	0.0451168	0.0733686	0.0359155	0.076717	-0.203607	0.0155246	332	360	Q360D
29	Q	A	2	1	1	FALSE	25	TRUE	0.044133	0.0577444	0.0435924	0.0467666	-0.0743701	0.00654687	332	360	Q360A
29	Q	G	2	1	1	FALSE	11	TRUE	0.0527018	0.0715109	0.0766698	-0.105933	-0.11914	0.00364908	332	360	Q360G
29	Q	V	2	1	1	FALSE	24.6667	TRUE	0.0405369	0.0492021	0.0580868	0.0728696	-0.114138	-0.114828	332	360	Q360V
29	Q	*	2	1	1	TRUE	3391	TRUE	0.00352947	0.00374736	0.00380256	-0.109824	-0.050601	-0.0414178	332	360	Q360*
29	Q	Y	2	1	1	FALSE	33.6667	TRUE	0.0301309	0.0494705	0.0394351	-0.0860926	-0.105225	-0.0123615	332	360	Q360Y
29	Q	S	2	1	1	FALSE	13.3333	TRUE	0.0655211	0.0706604	0.0629197	0.0916136	-0.0502223	-0.0108069	332	360	Q360S
29	Q	W	2	1	1	FALSE	14.6667	TRUE	0.0915121	0.0659053	0.0471325	0.0073003	-0.0729456	0.0617679	332	360	Q360W
28	M	L	2	1	1	FALSE	4347.67	TRUE	0.00358168	0.00342193	0.0035534	0.0102034	-0.00426854	0.00427089	332	359	M359L
28	M	E	2	1	1	FALSE	11.3333	TRUE	Inf	0.0501797	0.093613	Inf	0.0767402	-0.115663	332	359	M359E
28	M	G	2	1	1	FALSE	13.6667	TRUE	0.0701377	0.0662063	0.0531188	0.0359004	-0.0666392	-0.0180237	332	359	M359G
28	M	V	2	1	1	FALSE	2261.33	TRUE	0.00495917	0.00489487	0.00491028	0.0285764	-0.00793915	0.00592996	332	359	M359V
28	M	W	2	1	1	FALSE	17.3333	TRUE	0.0716198	0.0577444	0.0508748	0.164172	-0.0743701	-0.0364397	332	359	M359W
28	M	F	2	1	1	FALSE	28.6667	TRUE	0.0356994	0.0518798	0.0513177	0.0073003	0.0455303	0.00136326	332	359	M359F
27	N	T	2	1	1	FALSE	2007.33	TRUE	0.00496038	0.0051204	0.00529043	-0.00464975	-0.00979418	-0.00323389	332	358	N358T
27	N	R	2	1	1	FALSE	48.6667	TRUE	0.0289253	0.0327682	0.0393867	0.0340672	-0.0479759	-0.122864	332	358	N358R
27	N	S	1	1	1	FALSE	2668.67	TRUE	0.00451319	0.0045081	0.0045377	0.0176614	-0.0102846	0.01717	332	358	N358S
27	N	I	2	1	1	FALSE	3307.67	TRUE	0.00403755	0.00387251	0.00406984	-0.00873285	-0.00086007	0.000308784	332	358	N358I
27	N	M	2	1	1	FALSE	14	TRUE	0.0536542	0.0702116	0.0569634	-0.0885074	0.00304785	-0.00614823	332	358	N358M
27	N	Q	2	1	1	FALSE	34.3333	TRUE	0.0409503	0.0382249	0.0445501	0.0786736	0.0215328	-0.0559909	332	358	N358Q
27	N	H	1	1	1	FALSE	2620	TRUE	0.00439077	0.00437579	0.00466402	-0.00155312	-0.00864039	-0.0157032	332	358	N358H
27	N	P	2	1	1	FALSE	15.6667	TRUE	0.0862785	0.0500997	0.0564211	-0.0357254	0.0567661	0.041856	332	358	N358P
27	N	E	2	1	1	FALSE	50	TRUE	0.0288289	0.04236	0.0396509	0.082521	-0.0061703	-0.00651959	332	358	N358E
27	N	D	1	1	1	FALSE	3191.67	TRUE	0.00435052	0.00409736	0.00426818	0.052079	0.0108084	0.0181402	332	358	N358D
27	N	V	2	1	1	FALSE	17	TRUE	0.0924604	0.0438467	0.0628507	0.0565522	0.0455303	0.0565843	332	358	N358V
27	N	*	2	1	1	TRUE	37.6667	TRUE	0.0375723	0.0304688	0.0381622	-0.0832392	-0.0425668	-0.0926317	332	358	N358*
27	N	Y	1	1	1	FALSE	3788.67	TRUE	0.00356602	0.0036373	0.00370405	-0.0368502	-0.0318859	-0.0168865	332	358	N358Y
27	N	C	2	1	1	FALSE	17	TRUE	0.0419494	0.0886779	0.0578749	-0.0182999	-0.155856	-0.0240572	332	358	N358C
27	N	F	2	1	1	FALSE	10.6667	TRUE	0.0812091	0.0613541	0.0679494	0.0455031	-0.10906	-0.0180237	332	358	N358F
26	G	V	2	1	1	FALSE	2683.67	TRUE	0.00443224	0.00434117	0.00456963	0.000560969	-0.00131049	-0.0039578	332	357	G357V
26	G	Y	2	1	1	FALSE	19.6667	TRUE	0.0445847	0.0501207	0.0645779	0.0131043	-0.0462724	-0.0811276	332	357	G357Y
26	G	*	2	1	1	TRUE	21.3333	TRUE	0.0372663	0.0582703	0.0600337	-0.105933	0.019547	0.0706374	332	357	G357*
26	G	C	1	1	1	FALSE	2865	TRUE	0.00424842	0.00418346	0.00432125	-0.0101412	-0.013614	-0.0151206	332	357	G357C
26	G	F	2	1	1	FALSE	16	TRUE	0.0407275	0.0636388	0.0774887	-0.0543331	-0.055817	-0.152024	332	357	G357F
25	Q	H	1	1	1	FALSE	4890	TRUE	0.00320804	0.00320764	0.0033697	-0.0153499	-0.00889043	-0.0114334	332	356	Q356H
25	Q	P	1	1	1	FALSE	2079	TRUE	0.00500117	0.00492926	0.00513386	-0.0023772	-0.00545108	-0.0141558	332	356	Q356P
25	Q	L	1	1	1	FALSE	2964.33	TRUE	0.00408168	0.00414774	0.00422821	-0.0290725	-0.0141449	-0.00817521	332	356	Q356L
25	Q	E	1	1	1	FALSE	4327.33	TRUE	0.00371067	0.00350598	0.00363476	0.0368494	0.0174072	0.0173456	332	356	Q356E
25	Q	D	2	1	1	FALSE	79.3333	TRUE	0.0337311	0.0238448	0.0278834	0.13475	0.0373458	-0.020833	332	356	Q356D
25	Q	G	2	1	1	FALSE	17	TRUE	0.0645504	0.0544847	0.0579068	0.0669313	-0.0170654	0.0644155	332	356	Q356G
25	Q	V	2	1	1	FALSE	26.3333	TRUE	0.0319643	0.0599055	0.0635556	-0.0282481	-0.0790382	0.0660226	332	356	Q356V
25	Q	*	1	1	1	TRUE	3347.67	TRUE	0.00349868	0.00367159	0.00386025	-0.127517	-0.0558114	-0.0568117	332	356	Q356*
25	Q	Y	2	1	1	FALSE	30.6667	TRUE	0.0403539	0.0365195	0.0474136	0.0073003	-0.0110943	-0.0956732	332	356	Q356Y
25	Q	S	2	1	1	FALSE	47	TRUE	0.0310388	0.0407577	0.0360482	0.0241535	-0.00924241	0.0778981	332	356	Q356S
24	N	T	2	1	1	FALSE	2264	TRUE	0.00496981	0.00481756	0.00490114	0.0159233	-0.00121442	0.00926013	332	355	N355T
24	N	R	2	1	1	FALSE	43.6667	TRUE	0.0307067	0.0308892	0.0464595	-0.0173956	0.00635219	-0.0896876	332	355	N355R
24	N	S	1	1	1	FALSE	3024.33	TRUE	0.00419946	0.00414596	0.00433336	0.0090431	0.00249656	0.00501571	332	355	N355S
24	N	I	2	1	1	FALSE	3408	TRUE	0.00387729	0.0038345	0.00400806	-0.0193123	-0.00806575	-0.000581288	332	355	N355I
24	N	M	2	1	1	FALSE	32.6667	TRUE	0.0374499	0.0387246	0.0446862	-0.0862694	0.0339318	0.061243	332	355	N355M
24	N	Q	2	1	1	FALSE	40.6667	TRUE	0.0380722	0.0316953	0.0403132	0.0199878	0.0224159	-0.0628516	332	355	N355Q
24	N	H	1	1	1	FALSE	2119.67	TRUE	0.00491927	0.00494357	0.00502019	-0.0158705	-0.0118774	0.0054806	332	355	N355H
24	N	P	2	1	1	FALSE	14	TRUE	0.0685365	0.0486342	0.0751207	-0.00640322	0.0298931	-0.0926317	332	355	N355P
24	N	L	2	1	1	FALSE	11.3333	TRUE	0.0754938	0.0958546	0.049805	-0.0419516	-0.237616	-0.00438739	332	355	N355L
24	N	E	2	1	1	FALSE	42	TRUE	0.034491	0.0348239	0.0400661	0.0485879	-0.0194886	-0.0295278	332	355	N355E
24	N	D	1	1	1	FALSE	3082.67	TRUE	0.00451497	0.00422095	0.00422119	0.0448837	0.0179529	0.0292635	332	355	N355D
24	N	A	2	1	1	FALSE	20	TRUE	0.06053	0.0512017	0.0584817	0.0073003	0.0750579	0.146444	332	355	N355A
24	N	V	2	1	1	FALSE	18	TRUE	0.0682094	0.0711106	0.0525849	0.15236	-0.0422337	0.102008	332	355	N355V
24	N	*	2	1	1	TRUE	18	TRUE	0.0480808	0.0435748	0.0599917	-0.0648125	-0.102012	-0.217366	332	355	N355*
24	N	Y	1	1	1	FALSE	3163	TRUE	0.00384481	0.00394374	0.00401646	-0.0647737	-0.0245941	-0.0194751	332	355	N355Y
24	N	C	2	1	1	FALSE	10.6667	TRUE	0.0792519	0.0546976	0.0880867	-0.111368	0.069078	-0.0709589	332	355	N355C
24	N	F	2	1	1	FALSE	16.3333	TRUE	0.0591334	0.0454251	0.0618911	-0.0331701	-0.0175245	-0.149702	332	355	N355F
23	Q	H	1	1	1	FALSE	4692.33	TRUE	0.00330079	0.00327882	0.00341093	-0.021455	-0.00670448	-0.00113758	332	354	Q354H
23	Q	P	1	1	1	FALSE	2181	TRUE	0.00483691	0.0049378	0.00499148	-0.00521571	-0.00900263	0.00441593	332	354	Q354P
23	Q	L	1	1	1	FALSE	3337.33	TRUE	0.00387523	0.00389848	0.00400241	-0.0231126	-0.0171293	-0.00509699	332	354	Q354L
23	Q	E	1	1	1	FALSE	3918.67	TRUE	0.00384013	0.00376948	0.00379763	0.0354364	0.0174485	0.019753	332	354	Q354E
23	Q	D	2	1	1	FALSE	74.6667	TRUE	0.0295693	0.026309	0.026207	0.035262	-0.0061703	0.0282197	332	354	Q354D
23	Q	V	2	1	1	FALSE	36.6667	TRUE	0.0379194	0.036186	0.0372213	-0.0383472	-0.0061703	-0.0129821	332	354	Q354V
23	Q	*	1	1	1	TRUE	3587.33	TRUE	0.00325468	0.00352885	0.00374528	-0.162257	-0.0591271	-0.0678756	332	354	Q354*
23	Q	Y	2	1	1	FALSE	50.3333	TRUE	0.0312585	0.0318236	0.0322094	-0.0239136	-0.0282037	-0.00663826	332	354	Q354Y
23	Q	S	2	1	1	FALSE	31.3333	TRUE	0.0378134	0.0398518	0.0486843	0.0073003	0.0332524	-0.0590835	332	354	Q354S
22	N	T	1	1	1	FALSE	2691.33	TRUE	0.00456733	0.00434934	0.00456877	0.00821047	0.0129667	0.00995459	332	353	N353T
22	N	R	2	1	1	FALSE	83.6667	TRUE	0.0256516	0.0227463	0.0274974	-0.027055	0.049569	-0.0368436	332	353	N353R
22	N	S	1	1	1	FALSE	3158	TRUE	0.00406775	0.00414397	0.00421555	0.0097042	-0.000753922	0.00926944	332	353	N353S
22	N	I	2	1	1	FALSE	3416	TRUE	0.00388021	0.00378592	0.00402969	-0.0184448	-0.00468767	-0.00885173	332	353	N353I
22	N	Q	2	1	1	FALSE	36.6667	TRUE	0.0400395	0.0342325	0.0463661	-0.0298617	0.0732334	0.0632762	332	353	N353Q
22	N	H	1	1	1	FALSE	2605.33	TRUE	0.00438104	0.00442006	0.00463635	-0.0121356	-0.00872663	-0.00397422	332	353	N353H
22	N	P	2	1	1	FALSE	14.6667	TRUE	0.0900932	0.061914	0.0524506	0.170886	-0.0946754	0.0230361	332	353	N353P
22	N	L	2	1	1	FALSE	34	TRUE	0.0348581	0.0386612	0.0539151	-0.0174524	0.089416	-0.0335828	332	353	N353L
22	N	E	2	1	1	FALSE	76.3333	TRUE	0.0278684	0.0256074	0.0311134	0.0694307	0.00860908	0.0550822	332	353	N353E
22	N	D	1	1	1	FALSE	2744.67	TRUE	0.00468963	0.00437443	0.00452632	0.0305195	0.0185313	0.0230446	332	353	N353D
22	N	G	2	1	1	FALSE	23.3333	TRUE	0.0438473	0.0452797	0.0557858	0.012914	-0.0211552	-0.029179	332	353	N353G
22	N	*	2	1	1	TRUE	28	TRUE	0.0379781	0.0410564	0.0421306	-0.119721	-0.0422337	-0.052139	332	353	N353*
22	N	Y	1	1	1	FALSE	3809	TRUE	0.00358654	0.0035294	0.00371481	-0.055163	-0.015476	-0.0196113	332	353	N353Y
22	N	C	2	1	1	FALSE	20	TRUE	0.06053	0.0440953	0.0516575	0.0073003	0.0158631	-0.0507181	332	353	N353C
22	N	F	2	1	1	FALSE	13.6667	TRUE	0.0682294	0.0581687	0.069258	0.0981452	-0.0185693	-0.051572	332	353	N353F
21	N	T	2	1	1	FALSE	1832	TRUE	0.00540802	0.00538801	0.00546596	0.0144525	-0.0101825	0.00539987	332	352	N352T
21	N	R	2	1	1	FALSE	69.6667	TRUE	0.0269219	0.030326	0.0251004	-0.00538718	-0.0484596	-0.00882149	332	352	N352R
21	N	S	2	1	1	FALSE	2877.33	TRUE	0.00421303	0.0041852	0.00449204	-0.00326953	0.000630609	-0.00309761	332	352	N352S
21	N	I	2	1	1	FALSE	3126	TRUE	0.00403889	0.00405938	0.00411063	-0.0207744	-0.00893122	-0.00415896	332	352	N352I
21	N	M	2	1	1	FALSE	22.3333	TRUE	0.0509207	0.0460654	0.0539176	0.0522178	-0.00222037	-0.00201309	332	352	N352M
21	N	H	1	1	1	FALSE	2401.33	TRUE	0.0045853	0.00470629	0.00464612	-0.00943058	-0.0239815	-0.00741184	332	352	N352H
21	N	P	2	1	1	FALSE	16.6667	TRUE	0.0647092	0.0532562	0.0579068	0.0073003	0.0207027	0.0644155	332	352	N352P
21	N	L	2	1	1	FALSE	30.3333	TRUE	0.0382249	0.0476663	0.0384769	-0.0431702	-0.0145306	-0.0071967	332	352	N352L
21	N	E	2	1	1	FALSE	46.6667	TRUE	0.0409503	0.0325319	0.0352589	0.0786736	0.0467088	0.0308673	332	352	N352E
21	N	D	2	1	1	FALSE	2777.67	TRUE	0.00464602	0.00433987	0.00462146	0.041731	0.0194706	0.023294	332	352	N352D
21	N	Y	2	1	1	FALSE	3492.67	TRUE	0.00361794	0.00373913	0.00386452	-0.0614476	-0.0258834	-0.0294372	332	352	N352Y
21	N	*	2	1	1	TRUE	16.6667	TRUE	0.0430263	0.052161	0.0555258	-0.26824	-0.0713896	-0.0755025	332	352	N352*
21	N	C	2	1	1	FALSE	27.6667	TRUE	0.0456995	0.0419579	0.0494569	0.0495634	0.0652991	-0.0721655	332	352	N352C
21	N	F	2	1	1	FALSE	10.6667	TRUE	0.051835	0.0800517	0.0901447	-0.0239136	-0.0513351	-0.186627	332	352	N352F
20	G	V	2	1	1	FALSE	2333	TRUE	0.00469906	0.00459679	0.00483556	-0.0231192	-0.00229099	-0.00509596	332	351	G351V
20	G	Y	2	1	1	FALSE	16.6667	TRUE	0.0463396	0.0537732	0.0580868	-0.0986808	-0.0322616	-0.114828	332	351	G351Y
20	G	C	2	1	1	FALSE	2366	TRUE	0.00450214	0.00465899	0.00479351	-0.0264949	-0.0170847	-0.00849105	332	351	G351C
20	G	W	2	1	1	FALSE	15.3333	TRUE	0.0555106	0.0546019	0.056643	-0.0868691	-0.0533209	-0.0121818	332	351	G351W
20	G	F	2	1	1	FALSE	13.6667	TRUE	0.0626544	0.0555248	0.0803074	-0.0155606	0.10127	-0.0926317	332	351	G351F
19	S	C	2	1	1	FALSE	10.3333	TRUE	0.0701377	0.068541	0.0788925	0.0359004	-0.0232989	-0.029179	332	350	S350C
19	S	W	1	1	1	FALSE	4637	TRUE	0.00303476	0.00328714	0.0032734	-0.0845507	-0.0478129	-0.0378268	332	350	S350W
19	S	F	2	1	1	FALSE	29	TRUE	0.0385525	0.0525606	0.0378153	-0.00570868	-0.108445	-0.0432695	332	350	S350F
18	P	L	1	1	1	FALSE	3571.33	TRUE	0.00382909	0.00377273	0.0038745	-0.00961711	-0.0084757	-0.00683199	332	349	P349L
18	P	E	2	1	1	FALSE	19.6667	TRUE	0.0456995	0.066459	0.0552143	0.0495634	-0.145124	0.0217627	332	349	P349E
18	P	A	1	1	1	FALSE	4469	TRUE	0.00355289	0.00339174	0.00361288	0.0234991	0.0110096	0.00833005	332	349	P349A
18	P	G	2	1	1	FALSE	30.3333	TRUE	0.0443038	0.0376881	0.046833	-0.0155606	0.03454	0.0396912	332	349	P349G
18	P	V	2	1	1	FALSE	42.6667	TRUE	0.0304312	0.0376881	0.0455492	0.0261922	0.03454	-0.029179	332	349	P349V
18	P	*	2	1	1	TRUE	58.3333	TRUE	0.0252958	0.0266661	0.030486	-0.181718	-0.0858946	-0.0247156	332	349	P349*
18	P	S	1	1	1	FALSE	4031.33	TRUE	0.00364395	0.00368116	0.0037455	0.0205815	0.00218768	0.00691204	332	349	P349S
17	G	V	2	1	1	FALSE	2454	TRUE	0.00466835	0.00461779	0.0047128	0.00146833	0.00521237	0.000573647	332	348	G348V
17	G	Y	2	1	1	FALSE	19.3333	TRUE	0.0448323	0.0561868	0.0524355	-0.0503046	-0.0610518	-0.0028914	332	348	G348Y
17	G	*	2	1	1	TRUE	34.3333	TRUE	0.0377181	0.0339389	0.0349314	-0.168098	-0.0676498	-0.0926317	332	348	G348*
17	G	C	1	1	1	FALSE	3369.33	TRUE	0.00381002	0.0039275	0.00395164	-0.0245496	-0.0214487	-0.00986447	332	348	G348C
17	G	W	2	1	1	FALSE	11.6667	TRUE	0.135348	0.058826	0.0633666	0.244638	-0.0061703	-0.00329537	332	348	G348W
17	G	F	2	1	1	FALSE	24	TRUE	0.0480304	0.0485702	0.042796	-0.0128645	-0.0518598	0.00564267	332	348	G348F
16	S	C	2	1	1	FALSE	34	TRUE	0.0419801	0.0376794	0.0372694	-0.0434212	0.00714798	0.00244248	332	347	S347C
16	S	W	2	1	1	FALSE	34.6667	TRUE	0.0303775	0.0482976	0.0348898	-0.118503	-0.097973	-0.0581374	332	347	S347W
16	S	F	2	1	1	FALSE	51	TRUE	0.0340913	0.028092	0.0296683	-0.0525648	-0.0735081	-0.0459098	332	347	S347F
15	Q	P	2	1	1	FALSE	2452.67	TRUE	0.00474624	0.00451766	0.00474261	0.00769357	-0.00865331	0.0057614	332	346	Q346P
15	Q	L	2	1	1	FALSE	3702.33	TRUE	0.00353966	0.00363854	0.00378121	-0.0535282	-0.0266555	-0.0214368	332	346	Q346L
15	Q	E	2	1	1	FALSE	4361.67	TRUE	0.00379248	0.0035062	0.00368518	0.0566835	0.0257379	0.0229853	332	346	Q346E
15	Q	D	2	1	1	FALSE	22.6667	TRUE	0.0439895	0.0559637	0.0531188	0.0354294	-0.0232989	0.0349115	332	346	Q346D
15	Q	A	2	1	1	FALSE	29.6667	TRUE	0.0421675	0.04265	0.0412922	0.0176794	-0.0194886	-0.0332395	332	346	Q346A
15	Q	G	2	1	1	FALSE	21.6667	TRUE	0.0440634	0.0556306	0.0471442	-0.0484129	-0.0747075	0.0276947	332	346	Q346G
15	Q	V	2	1	1	FALSE	11.3333	TRUE	0.0701377	0.0711106	0.0655263	0.0359004	-0.0422337	-0.0101925	332	346	Q346V
15	Q	*	2	1	1	TRUE	3460.33	TRUE	0.00333382	0.00354034	0.00363233	-0.183113	-0.0887272	-0.0939826	332	346	Q346*
15	Q	Y	2	1	1	FALSE	54	TRUE	0.0257899	0.0320537	0.0311288	-0.0902706	-0.0776062	-0.0335828	332	346	Q346Y
15	Q	S	2	1	1	FALSE	47.3333	TRUE	0.0345573	0.0283962	0.0375343	-0.0239136	0.0182352	-0.0524718	332	346	Q346S
15	Q	W	2	1	1	FALSE	31.6667	TRUE	0.0303864	0.0409673	0.0436894	-0.155686	-0.0449362	-0.0821142	332	346	Q346W
14	N	T	2	1	1	FALSE	2689.67	TRUE	0.00438063	0.00434835	0.00449649	-0.00212505	-0.0162685	-0.010683	332	345	N345T
14	N	R	2	1	1	FALSE	63	TRUE	0.0271753	0.0289425	0.0295224	-0.022737	-0.0348046	0.00611645	332	345	N345R
14	N	S	1	1	1	FALSE	3126.67	TRUE	0.00403739	0.00404985	0.00416115	-0.0112761	-0.0168365	-0.00153926	332	345	N345S
14	N	I	2	1	1	FALSE	3656.33	TRUE	0.00345651	0.00360235	0.00375809	-0.084127	-0.0384715	-0.0370133	332	345	N345I
14	N	M	2	1	1	FALSE	28	TRUE	0.0410344	0.04236	0.044794	-0.0947336	0.0455303	0.0155246	332	345	N345M
14	N	Q	2	1	1	FALSE	38	TRUE	0.0310695	0.0350278	0.0401645	-0.129795	-0.0129528	-0.0267185	332	345	N345Q
14	N	H	1	1	1	FALSE	2195.33	TRUE	0.00486422	0.00476105	0.00493906	-0.0193767	-0.00608649	-0.00659606	332	345	N345H
14	N	L	2	1	1	FALSE	14.3333	TRUE	0.043504	0.0704274	0.0598837	-0.169555	-0.146843	-0.0244807	332	345	N345L
14	N	E	2	1	1	FALSE	51.3333	TRUE	0.0474091	0.0328124	0.0325104	0.211398	-0.0061703	0.0314721	332	345	N345E
14	N	D	1	1	1	FALSE	3169.33	TRUE	0.00448555	0.00413039	0.00425554	0.055465	0.025958	0.0254053	332	345	N345D
14	N	A	2	1	1	FALSE	24.6667	TRUE	0.0364147	0.0461223	0.0546587	-0.0849773	-0.0255131	-0.0180237	332	345	N345A
14	N	G	2	1	1	FALSE	18	TRUE	0.0471094	0.052161	0.0638487	-0.0121019	-0.0713896	0.00453586	332	345	N345G
14	N	V	2	1	1	FALSE	11	TRUE	0.0701377	0.0614417	0.0826852	-0.0212998	0.03717	0.0201832	332	345	N345V
14	N	*	2	1	1	TRUE	76.3333	TRUE	0.0255552	0.0215311	0.0244304	-0.113905	-0.131769	-0.0990606	332	345	N345*
14	N	Y	1	1	1	FALSE	3940.67	TRUE	0.00329053	0.00344533	0.00361879	-0.0921817	-0.0429506	-0.047243	332	345	N345Y
14	N	C	2	1	1	FALSE	24	TRUE	0.0615305	0.0419868	0.0429509	0.0183495	-0.015887	0.00928647	332	345	N345C
13	Q	P	2	1	1	FALSE	1996.33	TRUE	0.0052635	0.00508878	0.00530674	0.0181829	0.00101056	0.00650526	332	344	Q344P
13	Q	L	2	1	1	FALSE	3708.67	TRUE	0.00335554	0.00357117	0.00368198	-0.0978218	-0.0526308	-0.0531452	332	344	Q344L
13	Q	E	2	1	1	FALSE	4783.33	TRUE	0.00361377	0.00349263	0.00351353	0.069794	0.0247097	0.0335535	332	344	Q344E
13	Q	D	2	1	1	FALSE	24	TRUE	0.0543995	0.0611852	0.0418911	0.0904205	-0.11361	0.0716415	332	344	Q344D
13	Q	A	2	1	1	FALSE	16.3333	TRUE	0.0587227	0.0540575	0.0536913	0.0073003	-0.0666392	-0.0384899	332	344	Q344A
13	Q	G	2	1	1	FALSE	60.3333	TRUE	0.0240594	0.031527	0.0334421	-0.086044	0.0356353	0.010981	332	344	Q344G
13	Q	V	2	1	1	FALSE	85.3333	TRUE	0.0299373	0.0212649	0.0234504	-0.0367065	-0.00196133	-0.0327521	332	344	Q344V
13	Q	*	2	1	1	TRUE	4024.67	TRUE	0.00295962	0.00322809	0.00342098	-0.217002	-0.108196	-0.114809	332	344	Q344*
13	Q	Y	2	1	1	FALSE	60.3333	TRUE	0.0249852	0.0268169	0.0297485	-0.122185	-0.0553166	-0.107925	332	344	Q344Y
13	Q	S	2	1	1	FALSE	13.6667	TRUE	0.0659418	0.0466255	0.100785	-0.00538718	0.0311455	-0.186627	332	344	Q344S
13	Q	W	2	1	1	FALSE	26.3333	TRUE	0.0335826	0.0435162	0.0565492	-0.0867084	-0.0710496	-0.051572	332	344	Q344W
12	Q	P	2	1	1	FALSE	2539	TRUE	0.00456728	0.00442419	0.00484413	0.016337	-0.00359695	-0.00582775	332	343	Q343P
12	Q	L	2	1	1	FALSE	4874.67	TRUE	0.00282498	0.00310463	0.00319238	-0.128593	-0.069923	-0.0618749	332	343	Q343L
12	Q	E	2	1	1	FALSE	4804.33	TRUE	0.00379523	0.00344331	0.00355228	0.0908864	0.0382739	0.0379539	332	343	Q343E
12	Q	D	2	1	1	FALSE	55.3333	TRUE	0.0338633	0.0289962	0.035114	0.0632295	0.0307001	0.00472201	332	343	Q343D
12	Q	A	2	1	1	FALSE	34	TRUE	0.0501238	0.0313134	0.0531188	0.0649052	0.0542986	-0.0180237	332	343	Q343A
12	Q	G	2	1	1	FALSE	17	TRUE	0.0571565	0.0583718	0.0610616	-0.0117418	-0.0595907	0.159557	332	343	Q343G
12	Q	V	2	1	1	FALSE	14.6667	TRUE	0.060302	0.0547482	0.0687713	0.0595824	-0.0117004	-0.140383	332	343	Q343V
12	Q	*	2	1	1	TRUE	3927	TRUE	0.00301148	0.00325743	0.00344834	-0.215095	-0.112504	-0.115216	332	343	Q343*
12	Q	Y	2	1	1	FALSE	41.3333	TRUE	0.0317974	0.0342757	0.0344313	-0.0561918	-0.0724425	-0.0942388	332	343	Q343Y
12	Q	S	2	1	1	FALSE	32	TRUE	0.0369636	0.0583718	0.0374198	-0.00863702	-0.0595907	0.0533275	332	343	Q343S
12	Q	W	2	1	1	FALSE	112	TRUE	0.0165683	0.0200633	0.0231019	-0.177968	-0.0790382	-0.0808513	332	343	Q343W
11	S	I	2	1	1	FALSE	3025	TRUE	0.00353078	0.00395054	0.00404048	-0.133515	-0.0755	-0.0676806	332	342	S342I
11	S	M	2	1	1	FALSE	25.6667	TRUE	0.0365382	0.047043	0.0475111	-0.0574256	-0.0601034	-0.0926317	332	342	S342M
11	S	H	2	1	1	FALSE	19.6667	TRUE	0.0698938	0.0581518	0.0469589	0.125969	-0.0646534	0.0737937	332	342	S342H
11	S	P	2	1	1	FALSE	28	TRUE	0.0360938	0.0529754	0.0496791	0.0073003	-0.05071	0.0375978	332	342	S342P
11	S	L	2	1	1	FALSE	45.3333	TRUE	0.0225661	0.0335747	0.0531188	-0.146586	-0.0646534	-0.0926317	332	342	S342L
11	S	D	2	1	1	FALSE	48	TRUE	0.0385793	0.0341153	0.0382718	0.102317	0.0704032	0.0622816	332	342	S342D
11	S	A	2	1	1	FALSE	16.6667	TRUE	0.0474495	0.0605824	0.0565492	-0.0381888	-0.063401	-0.051572	332	342	S342A
11	S	G	2	1	1	FALSE	3363	TRUE	0.00412331	0.00392094	0.00409866	0.0326041	0.000938707	-0.000858035	332	342	S342G
11	S	V	2	1	1	FALSE	50.6667	TRUE	0.0293467	0.0292271	0.0301581	-0.145237	-0.0232989	-0.102383	332	342	S342V
11	S	Y	2	1	1	FALSE	25.3333	TRUE	0.0408099	0.0447897	0.0397868	-0.165888	-0.0953872	-0.0377072	332	342	S342Y
11	S	*	2	1	1	TRUE	42.6667	TRUE	0.0228161	0.0453582	0.0343944	-0.23486	-0.114283	-0.0958319	332	342	S342*
11	S	C	1	1	1	FALSE	4391.67	TRUE	0.00311395	0.00335334	0.00346849	-0.0710939	-0.0453927	-0.0329297	332	342	S342C
11	S	W	2	1	1	FALSE	11.6667	TRUE	0.0490495	0.0744094	0.0645779	-0.151573	-0.170841	-0.0811276	332	342	S342W
11	S	F	2	1	1	FALSE	64.3333	TRUE	0.0214294	0.0280348	0.0280517	-0.227883	-0.0898028	-0.0728979	332	342	S342F
10	A	G	2	1	1	FALSE	4886.67	TRUE	0.00353829	0.00344023	0.00353138	0.0722313	0.0197688	0.0316735	332	341	A341G
10	A	V	2	1	1	FALSE	5227.33	TRUE	0.00277891	0.0029769	0.00314399	-0.111889	-0.0540046	-0.0580172	332	341	A341V
10	A	Y	2	1	1	FALSE	19.6667	TRUE	0.0344129	0.0621206	0.0579572	-0.161249	-0.0896127	-0.0642671	332	341	A341Y
10	A	C	2	1	1	FALSE	26.3333	TRUE	0.0448954	0.0421071	0.0459181	-0.0335163	-0.0127061	0.0212752	332	341	A341C
9	L	F	1	1	1	FALSE	6356.33	TRUE	0.00256693	0.00275478	0.00282066	-0.0902011	-0.0611434	-0.048049	332	340	L340F
8	M	Q	2	1	1	FALSE	17.6667	TRUE	0.0731463	0.0602787	0.053165	0.0829432	0.0782961	0.0941768	332	339	M339Q
8	M	P	2	1	1	FALSE	14	TRUE	0.115905	0.0602787	0.0605236	0.175221	0.0782961	0.0995709	332	339	M339P
8	M	L	2	1	1	FALSE	6597	TRUE	0.00270155	0.00276832	0.00285588	-0.0329098	-0.0228819	-0.0159295	332	339	M339L
8	M	E	2	1	1	FALSE	33.6667	TRUE	0.0729013	0.0427746	0.0416169	0.23195	0.168644	0.0538981	332	339	M339E
8	M	A	2	1	1	FALSE	26	TRUE	0.0673138	0.0399986	0.0497956	0.167935	0.0366756	0.0189009	332	339	M339A
8	M	G	2	1	1	FALSE	21.3333	TRUE	0.0440888	0.0662063	0.057304	0.0789846	-0.0666392	8.98597e-05	332	339	M339G
8	M	V	2	1	1	FALSE	3034.33	TRUE	0.0043396	0.00422548	0.00429911	0.0327224	0.0022673	0.0175267	332	339	M339V
8	M	*	2	1	1	TRUE	29	TRUE	0.0420337	0.0356787	0.0372408	-0.21953	-0.0754794	-0.105582	332	339	M339*
7	G	V	2	1	1	FALSE	3484	TRUE	0.00320462	0.00358743	0.00375558	-0.171715	-0.0865901	-0.0902626	332	338	G338V
7	G	Y	2	1	1	FALSE	23.3333	TRUE	0.041507	0.0446644	0.0443858	-0.0839172	-0.141634	-0.0899455	332	338	G338Y
7	G	*	2	1	1	TRUE	12.6667	TRUE	0.0636216	0.0596746	0.0645779	-0.00451146	-0.0318876	-0.0811276	332	338	G338*
7	G	C	1	1	1	FALSE	3085	TRUE	0.00347047	0.003748	0.00395354	-0.172908	-0.0897918	-0.0909596	332	338	G338C
7	G	W	2	1	1	FALSE	33.6667	TRUE	0.0402668	0.0340321	0.0383951	-0.0789696	-0.004018	-0.108301	332	338	G338W
7	G	F	2	1	1	FALSE	29.3333	TRUE	0.0449382	0.0347531	0.0396986	-0.130625	-0.0722557	-0.0403548	332	338	G338F
6	M	L	2	1	1	FALSE	5668	TRUE	0.00280895	0.00291544	0.00308524	-0.0661192	-0.0339718	-0.0241397	332	337	M337L
6	M	A	2	1	1	FALSE	17	TRUE	0.0826992	0.0575743	0.0607014	0.164172	0.10918	0.0796151	332	337	M337A
6	M	G	2	1	1	FALSE	30.3333	TRUE	0.0631289	0.039229	0.0434511	0.0859734	0.126958	0.0206719	332	337	M337G
6	M	V	2	1	1	FALSE	2794.67	TRUE	0.0044066	0.00434734	0.0043935	0.0118735	-0.0127957	0.00639499	332	337	M337V
6	M	*	2	1	1	TRUE	21.3333	TRUE	0.0440795	0.0642837	0.0442769	-0.126265	-0.0429748	0.0672765	332	337	M337*
6	M	W	2	1	1	FALSE	32.3333	TRUE	0.0389376	0.035074	0.0393555	-0.111368	-0.0597333	-0.0318653	332	337	M337W
6	M	F	2	1	1	FALSE	20.6667	TRUE	0.0465525	0.0422709	0.0575321	-0.0942338	0.0106377	-0.130839	332	337	M337F
5	M	Q	2	1	1	FALSE	37.6667	TRUE	0.0480632	0.0438467	0.0401545	0.156388	0.0455303	0.10952	332	336	M336Q
5	M	P	2	1	1	FALSE	31.6667	TRUE	0.0465042	0.0431786	0.0434047	0.0691067	0.06226	0.0639162	332	336	M336P
5	M	L	2	1	1	FALSE	11555.7	TRUE	0.00202812	0.00206952	0.00218951	-0.0446651	-0.0235343	-0.0147569	332	336	M336L
5	M	E	2	1	1	FALSE	21.6667	TRUE	0.0826992	0.0493476	0.0741387	0.164172	0.215264	0.153895	332	336	M336E
5	M	A	2	1	1	FALSE	25.3333	TRUE	0.0580348	0.0394506	0.0549341	0.0922916	0.062992	-0.0125306	332	336	M336A
5	M	G	2	1	1	FALSE	24.6667	TRUE	0.0712423	0.0501207	0.0510707	0.272767	0.0127645	0.0208584	332	336	M336G
5	M	V	2	1	1	FALSE	3343	TRUE	0.00396827	0.00392443	0.00417369	0.012743	-0.000916116	0.000401832	332	336	M336V
5	M	*	2	1	1	TRUE	17.3333	TRUE	0.0714646	0.0400764	0.0651585	-0.00759627	-0.00914085	-0.068856	332	336	M336*
5	M	W	2	1	1	FALSE	16	TRUE	0.0374168	0.13328	0.0498569	-0.178735	-0.295409	-0.0993236	332	336	M336W
5	M	F	2	1	1	FALSE	20.3333	TRUE	0.043444	0.0503758	0.0557858	-0.077393	0.0178272	-0.029179	332	336	M336F
4	G	V	2	1	1	FALSE	3478	TRUE	0.00330585	0.00351179	0.00376683	-0.167031	-0.0811288	-0.0815307	332	335	G335V
4	G	Y	2	1	1	FALSE	24	TRUE	0.0356394	0.0456401	0.0475351	-0.225551	-0.104155	-0.00561411	332	335	G335Y
4	G	*	2	1	1	TRUE	16.6667	TRUE	0.0578778	0.04371	0.0574069	-0.0503046	-0.0971543	-0.134633	332	335	G335*
4	G	C	2	1	1	FALSE	3379.67	TRUE	0.00330586	0.00369954	0.0037944	-0.151449	-0.088009	-0.0735032	332	335	G335C
4	G	W	2	1	1	FALSE	10.6667	TRUE	0.0565169	0.061024	0.0694275	-0.194489	-0.118048	-0.123894	332	335	G335W
4	G	F	2	1	1	FALSE	18.6667	TRUE	0.0399044	0.0574535	0.048826	-0.196669	-0.148547	-0.0553661	332	335	G335F
3	W	F	2	1	1	FALSE	47.6667	TRUE	0.0378905	0.0321005	0.0369878	0.0649052	0.0152264	0.0725949	332	334	W334F
2	S	I	2	1	1	FALSE	3741	TRUE	0.00318401	0.00340808	0.00358833	-0.174907	-0.0832816	-0.0803059	332	333	S333I
2	S	M	2	1	1	FALSE	30.6667	TRUE	0.0293429	0.0522491	0.0403698	-0.171873	-0.11834	-0.0209679	332	333	S333M
2	S	L	2	1	1	FALSE	18.6667	TRUE	0.0458561	0.0458656	0.0543978	-0.135296	-0.139957	-0.0233576	332	333	S333L
2	S	D	2	1	1	FALSE	28.3333	TRUE	0.0821605	0.0457437	0.053693	0.330372	0.095177	0.101688	332	333	S333D
2	S	G	2	1	1	FALSE	3715.33	TRUE	0.00386879	0.00371306	0.00397917	0.022624	0.00733489	0.00925181	332	333	S333G
2	S	V	2	1	1	FALSE	14.6667	TRUE	0.0630782	0.0535812	0.0555302	-0.0386272	-0.0790382	-0.0345129	332	333	S333V
2	S	Y	2	1	1	FALSE	10.6667	TRUE	0.074239	0.0485204	Inf	-0.0556551	0.0481539	#NAME?	332	333	S333Y
2	S	C	2	1	1	FALSE	2509.67	TRUE	0.00399387	0.00433179	0.0043852	-0.121851	-0.0613995	-0.0662888	332	333	S333C
2	S	W	2	1	1	FALSE	20	TRUE	0.0475712	0.042493	0.0507495	-0.240416	-0.00281105	-0.116298	332	333	S333W
2	S	F	2	1	1	FALSE	26	TRUE	0.0384668	0.0442435	0.0421621	-0.0758199	-0.115102	-0.104507	332	333	S333F
1	S	I	2	1	1	FALSE	6950	TRUE	0.0023908	0.00255385	0.0027402	-0.12466	-0.0601751	-0.0607856	332	332	S332I
1	S	M	2	1	1	FALSE	36.6667	TRUE	0.039184	0.0363531	0.0419067	0.0385142	-0.0012463	0.0179143	332	332	S332M
1	S	H	2	1	1	FALSE	14.6667	TRUE	0.0671518	0.0577708	0.0527061	0.0073003	-0.138075	0.00244248	332	332	S332H
1	S	P	2	1	1	FALSE	18.6667	TRUE	0.0622624	0.0696037	0.0741758	0.200999	0.1585	0.0230361	332	332	S332P
1	S	L	2	1	1	FALSE	39	TRUE	0.0314682	0.0329263	0.0399704	-0.128408	-0.0278014	-0.0322949	332	332	S332L
1	S	D	2	1	1	FALSE	10.3333	TRUE	0.0886062	0.0634228	0.0690726	-0.0155606	0.032212	-0.00048606	332	332	S332D
1	S	G	2	1	1	FALSE	3198	TRUE	0.00422474	0.00407488	0.00427577	0.0333481	0.0145668	0.0146475	332	332	S332G
1	S	V	2	1	1	FALSE	33	TRUE	0.0462225	0.0397519	0.0355738	-0.059617	-0.000277492	0.0390467	332	332	S332V
1	S	Y	2	1	1	FALSE	56.6667	TRUE	0.0334441	0.0262144	0.027073	-0.102587	-0.0644192	-0.0463884	332	332	S332Y
1	S	*	2	1	1	TRUE	30	TRUE	0.0329272	0.0458766	0.0355593	-0.224926	-0.0610518	-0.107764	332	332	S332*
1	S	C	1	1	1	FALSE	3109	TRUE	0.00351928	0.00385272	0.00405382	-0.131638	-0.0661026	-0.0557328	332	332	S332C
1	S	W	2	1	1	FALSE	29.6667	TRUE	0.0398706	0.0393851	0.0381243	-0.105142	-0.0999588	-0.0335828	332	332	S332W
1	S	F	2	1	1	FALSE	37	TRUE	0.0335342	0.0354413	0.0362423	-0.126453	-0.0462724	-0.0435244	332	332	S332F

## Sheet: 2 AA change
Nmut_nt	Nmut_aa	Nmut_codons	STOP	mean_count	is.reads0	Pos1	Pos2	WT_AA1	WT_AA2	Mut1	Mut2	sigma1_uncorr	sigma2_uncorr	sigma3_uncorr	sigma1_cond	sigma2_cond	sigma3_cond	toxicity1_uncorr	toxicity2_uncorr	toxicity3_uncorr	toxicity1_cond	toxicity2_cond	toxicity3_cond	region	Pos_abs1	Pos_abs2	mut_code1	mut_code2
2	2	2	FALSE	19	TRUE	1	2	G	N	A	D	0.0566891	0.0993859	0.0912371	0.0353919	0.0480075	0.0468559	0.0828354	0.288034	0.0460473	0.0522347	0.0720182	0.0641847	290	290	291	G290A	N291D
2	2	2	FALSE	15	TRUE	1	2	G	N	A	H	0.0495918	0.104305	0.108793	0.0317311	0.0372141	0.047741	0.00161868	0.00653677	0.147362	0.00722789	-0.0261169	0.0576425	290	290	291	G290A	N291H
3	2	2	FALSE	25.3333	TRUE	1	2	G	N	A	I	0.0566377	0.0565813	0.0471665	0.031746	0.032672	0.0343309	0.00161868	-0.0199489	0.0491159	0.0188424	0.000240709	0.0441589	290	290	291	G290A	N291I
2	2	2	FALSE	15	TRUE	1	2	G	N	A	K	0.0727523	0.0748015	0.116863	0.0420156	0.0365888	0.0572139	0.161593	-0.054251	0.251527	0.0765194	-0.00487526	0.112638	290	290	291	G290A	N291K
2	2	2	FALSE	57.6667	TRUE	1	2	G	N	A	S	0.0389337	0.0349448	0.0341304	0.0271768	0.0261855	0.0284753	0.0330465	-0.00359647	0.0636071	0.0337007	-0.0053688	0.0603326	290	290	291	G290A	N291S
2	2	2	FALSE	28	TRUE	1	2	G	N	A	T	0.051555	0.049387	0.0731965	0.0341072	0.0313232	0.0497721	0.0822586	-0.0531254	0.213935	0.0484259	-0.0300497	0.127489	290	290	291	G290A	N291T
2	2	2	FALSE	44.3333	TRUE	1	2	G	N	A	Y	0.0373374	0.0408542	0.0377594	0.0265703	0.0294597	0.0278884	0.0161212	-0.0611561	-0.00732394	0.0151914	-0.0315583	0.001622	290	290	291	G290A	N291Y
3	2	2	FALSE	19	TRUE	1	2	G	N	C	D	0.0593721	0.0634467	0.0936986	0.034945	0.0415686	0.0520267	0.0647134	0.139137	-0.0236262	0.0473451	0.10174	0.000633179	290	290	291	G290C	N291D
2	2	2	FALSE	14.6667	TRUE	1	2	G	N	C	H	0.0727806	0.0712543	0.0741686	0.0367501	0.0430008	0.0461091	0.0291036	0.112728	-0.0296952	0.0165208	0.0690226	-0.0243641	290	290	291	G290C	N291H
2	2	2	FALSE	13	TRUE	1	2	G	N	C	I	0.0727806	0.0650272	0.106008	0.0354724	0.040186	0.0530465	0.0291036	0.0750962	-0.0603671	0.0314208	0.0849303	-0.0279791	290	290	291	G290C	N291I
2	2	2	FALSE	41.6667	TRUE	1	2	G	N	C	K	0.0382701	0.040919	0.0448447	0.0270141	0.0314889	0.0365627	0.0206507	0.0478798	-0.059441	0.029908	0.0653694	-0.0362572	290	290	291	G290C	N291K
2	2	2	FALSE	15	TRUE	1	2	G	N	C	S	0.0737946	0.063874	0.10321	0.0417775	0.0404576	0.0518472	0.14412	0.00653677	0.0856394	0.0696833	0.045275	0.0238541	290	290	291	G290C	N291S
2	2	2	FALSE	27.3333	TRUE	1	2	G	N	C	T	0.0419247	0.0667142	0.0579994	0.0283862	0.0429329	0.0411878	-0.00752909	0.131762	-0.00873755	0.0143124	0.0892496	-0.00316234	290	290	291	G290C	N291T
2	2	2	FALSE	18.6667	TRUE	1	2	G	N	C	Y	0.0641216	0.054974	0.0775181	0.0337497	0.0376571	0.0470512	-0.0197441	0.079789	0.0335567	0.00784047	0.0792317	-0.00936474	290	290	291	G290C	N291Y
2	2	2	FALSE	36.3333	TRUE	1	2	G	N	D	D	0.045038	0.0463192	0.0498307	0.0317812	0.0349031	0.0356101	0.0688809	0.0243212	0.0739552	0.0719016	0.0486123	0.0664218	290	290	291	G290D	N291D
2	2	2	FALSE	29	TRUE	1	2	G	N	D	H	0.0516295	0.0510793	0.046669	0.0340365	0.0385497	0.0340957	0.0429344	-0.0433718	0.0422833	0.0432662	0.00098756	0.0316492	290	290	291	G290D	N291H
2	2	2	FALSE	17.3333	TRUE	1	2	G	N	D	I	0.0544278	0.117672	0.0769286	0.0355958	0.0564277	0.038269	0.097801	0.241268	-0.146264	0.0799852	0.133839	-0.0226995	290	290	291	G290D	N291I
2	2	2	FALSE	42	TRUE	1	2	G	N	D	K	0.0416684	0.0356275	0.0393118	0.0319858	0.0318461	0.0291782	0.00613811	-0.0454365	-0.0417455	0.037535	-0.00621511	-0.00094029	290	290	291	G290D	N291K
2	2	2	FALSE	27	TRUE	1	2	G	N	D	S	0.0593721	0.0479253	0.051248	0.0364675	0.0354385	0.0340342	0.0647134	0.0255714	0.0150399	0.071169	0.0481186	0.0299778	290	290	291	G290D	N291S
2	2	2	FALSE	14.6667	TRUE	1	2	G	N	D	T	0.0620227	0.0800701	0.0841235	0.03646	0.0464731	0.040437	0.0511391	0.107638	-0.057105	0.0625799	0.0808639	0.0189845	290	290	291	G290D	N291T
2	2	2	FALSE	24	TRUE	1	2	G	N	D	Y	0.0767027	0.0628987	0.0775181	0.0462243	0.0462456	0.0387034	0.248973	0.205014	-0.0324593	0.125715	0.145173	-0.00740218	290	290	291	G290D	N291Y
2	2	2	FALSE	41	TRUE	1	2	G	N	R	H	0.0431363	0.0333945	0.0381771	0.0323844	0.0253031	0.0293227	-0.108502	-0.0740904	-0.00749895	-0.0534363	-0.054957	0.00229143	290	290	291	G290R	N291H
2	2	2	FALSE	37.6667	TRUE	1	2	G	N	R	K	0.0427635	0.0412084	0.0454613	0.0294526	0.0288934	0.0319652	-0.0221235	0.0206215	0.0345942	0.00306679	0.0153403	0.0410183	290	290	291	G290R	N291K
2	2	2	FALSE	25	TRUE	1	2	G	N	R	S	0.0662696	0.0759907	0.0410052	0.0372064	0.0362935	0.0302589	0.079495	-0.0408625	0.0419788	0.0410794	-0.0142093	0.0405356	290	290	291	G290R	N291S
2	2	2	FALSE	10.6667	TRUE	1	2	G	N	R	T	0.0786848	0.0824608	0.0918828	0.0375405	0.0374279	0.0442953	0.0337042	-0.0667154	0.110285	0.021361	-0.0237231	0.0568978	290	290	291	G290R	N291T
2	2	2	FALSE	11.3333	TRUE	1	2	G	N	R	Y	0.0717168	0.100769	0.0912371	0.036823	0.0407675	0.0419788	0.0414993	0.112728	0.0460473	0.0164542	0.0182893	0.00598584	290	290	291	G290R	N291Y
2	2	2	FALSE	33.6667	TRUE	1	2	G	N	S	D	0.0424387	0.0636334	0.0567376	0.0305618	0.0447263	0.0424699	0.096207	0.0617077	0.101863	0.0842259	0.0803159	0.0609266	290	290	291	G290S	N291D
2	2	2	FALSE	26.6667	TRUE	1	2	G	N	S	H	0.0429478	0.0643789	0.0620974	0.03035	0.0451242	0.0423405	0.0444771	0.0519398	0.000548717	0.0416625	0.0603473	-0.0108375	290	290	291	G290S	N291H
2	2	2	FALSE	34.3333	TRUE	1	2	G	N	S	I	0.0501521	0.0512764	0.0506511	0.035753	0.0429864	0.0405012	0.134749	0.150797	-0.129643	0.0986794	0.13865	-0.0867319	290	290	291	G290S	N291I
2	2	2	FALSE	33.3333	TRUE	1	2	G	N	S	K	0.0483065	0.0492752	0.0607238	0.0327898	0.040959	0.0432292	0.105781	0.136223	-0.0398498	0.0878536	0.128655	-0.016527	290	290	291	G290S	N291K
2	2	2	FALSE	30.3333	TRUE	1	2	G	N	S	S	0.0579655	0.0565324	0.0472009	0.0368721	0.0461104	0.0366026	0.117007	0.143422	-0.0178783	0.0893268	0.125189	-0.00962729	290	290	291	G290S	N291S
2	2	2	FALSE	30	TRUE	1	2	G	N	S	T	0.0464844	0.0730426	0.0651179	0.0321277	0.0589303	0.0461108	0.0407233	0.219475	0.156282	0.0539839	0.168843	0.0780454	290	290	291	G290S	N291T
2	2	2	FALSE	21.3333	TRUE	1	2	G	N	S	Y	0.0698497	0.0630498	0.080643	0.0449764	0.0494009	0.0451902	0.218923	0.146223	-0.170439	0.116247	0.127365	-0.0813515	290	290	291	G290S	N291Y
2	2	2	FALSE	10.3333	TRUE	1	2	G	N	V	H	0.0786848	0.114261	0.132215	0.0374506	0.0512272	0.0502537	0.0337042	0.297301	-0.0919325	0.0194365	0.100118	-0.0209345	290	290	291	G290V	N291H
2	2	2	FALSE	15	TRUE	1	2	G	N	V	I	0.0708218	Inf	0.0530488	0.0374035	0.0538238	0.0383623	0.0898796	Inf	-0.109188	0.0506139	0.137427	-0.0581166	290	290	291	G290V	N291I
2	2	2	FALSE	69.3333	TRUE	1	2	G	N	V	K	0.0414773	0.0347642	0.0367093	0.0343976	0.032696	0.0306018	0.137727	0.18616	-0.047274	0.0999033	0.161294	-0.0283737	290	290	291	G290V	N291K
2	2	2	FALSE	13	TRUE	1	2	G	N	V	S	0.0727806	0.0699704	0.116863	0.0343018	0.0420653	0.0512119	-0.0258662	0.131762	0.0739552	0.0282342	0.0883914	0.0213435	290	290	291	G290V	N291S
2	2	2	FALSE	31	TRUE	1	2	G	N	V	Y	0.042213	0.0446613	0.0538469	0.0293985	0.0325377	0.0363758	-0.0443294	0.0394754	-0.0469504	-0.0103835	0.0543144	-0.0370161	290	290	291	G290V	N291Y
2	2	2	FALSE	15.3333	TRUE	1	3	G	S	A	C	0.0518055	0.121192	0.0589189	0.0303196	0.0405796	0.0335136	0.00860369	-0.0337768	-0.131293	0.0165528	0.00358549	-0.0435451	290	290	292	G290A	S292C
2	2	2	FALSE	74	TRUE	1	3	G	S	A	G	0.0304447	0.03275	0.0278773	0.0238018	0.0314234	0.0241417	0.0423311	-0.126545	0.0155549	0.0333611	-0.0896044	0.0202257	290	290	292	G290A	S292G
2	2	2	FALSE	19	TRUE	1	3	G	S	A	I	0.109819	0.0535366	0.0741686	0.0437777	0.0339193	0.040336	0.227999	0.104747	0.0307926	0.0695856	0.0832975	0.00501758	290	290	292	G290A	S292I
2	2	2	FALSE	37.3333	TRUE	1	3	G	S	A	N	0.0486141	0.0412642	0.046669	0.0319692	0.0308495	0.0340754	0.0621353	0.0300324	0.0422833	0.0480889	0.0424164	0.0361011	290	290	292	G290A	S292N
2	2	2	FALSE	94.3333	TRUE	1	3	G	S	A	R	0.0250959	0.0307826	0.0316263	0.0204019	0.024768	0.0270883	0.0342506	0.0404287	0.0628448	0.0314939	0.0306181	0.0462618	290	290	292	G290A	S292R
2	2	2	FALSE	83.3333	TRUE	1	3	G	S	A	T	0.0239261	0.0293996	0.0397389	0.0197759	0.0269643	0.0292251	0.0444771	-0.0220483	-0.0676098	0.0428687	-0.000102922	-0.0272778	290	290	292	G290A	S292T
2	2	2	FALSE	19.6667	TRUE	1	3	G	S	C	C	0.0572636	0.0516288	0.0584316	0.0374687	0.036896	0.0397084	-0.0964939	0.0139118	-0.0728577	-0.0170303	0.0522601	-0.0541578	290	290	292	G290C	S292C
2	2	2	FALSE	26	TRUE	1	3	G	S	C	G	0.0495107	0.063404	0.057251	0.0310625	0.0445644	0.0407866	-0.0426573	0.193719	0.000548717	-0.000484947	0.129866	-0.0103287	290	290	292	G290C	S292G
2	2	2	FALSE	10.3333	TRUE	1	3	G	S	C	I	0.103593	0.0846959	0.0936986	0.0433129	0.0479364	0.0464611	0.153055	0.118374	-0.0236262	0.0592992	0.12837	-0.0396825	290	290	292	G290C	S292I
2	2	2	FALSE	12.3333	TRUE	1	3	G	S	C	N	0.080028	0.0989529	0.0709101	0.0405098	0.0502579	0.0444803	0.112127	0.131762	-0.0672868	0.0624267	0.126506	-0.0427875	290	290	292	G290C	S292N
2	2	2	FALSE	52.6667	TRUE	1	3	G	S	C	R	0.0355789	0.0410883	0.0386334	0.0262746	0.0326583	0.0315416	0.0568728	0.131762	-0.141164	0.0449493	0.120075	-0.10748	290	290	292	G290C	S292R
2	2	2	FALSE	48	TRUE	1	3	G	S	D	C	0.0355774	0.0496381	0.0435029	0.0272611	0.0424609	0.0300662	-0.0213911	0.234375	-0.0707647	0.0112201	0.190163	-0.0384046	290	290	292	G290D	S292C
2	2	2	FALSE	49.3333	TRUE	1	3	G	S	D	G	0.0350669	0.0398327	0.0502497	0.0279904	0.031729	0.0343121	0.079495	0.05851	-0.0133845	0.0711021	0.0658855	0.00383817	290	290	292	G290D	S292G
2	2	2	FALSE	13.6667	TRUE	1	3	G	S	D	I	0.0651705	0.0773551	0.0707302	0.0380951	0.0503599	0.0360573	0.0346254	0.0394754	-0.115654	0.0615805	0.0999497	-0.0441183	290	290	292	G290D	S292I
2	2	2	FALSE	25	TRUE	1	3	G	S	D	N	0.0559861	0.0634467	0.0589375	0.0372553	0.0434943	0.0359155	0.123771	0.139137	-0.0651526	0.0986304	0.134793	-0.015844	290	290	292	G290D	S292N
2	2	2	FALSE	65.6667	TRUE	1	3	G	S	D	R	0.0317724	0.0348194	0.0339056	0.0258878	0.0292389	0.0260271	0.0304172	0.0996619	-0.0879534	0.0426828	0.101038	-0.0565973	290	290	292	G290D	S292R
2	2	2	FALSE	23.3333	TRUE	1	3	G	S	D	T	0.0632172	0.0585772	0.0534116	0.037549	0.0411291	0.0340334	0.0918908	0.105909	-0.053783	0.0865439	0.120402	-0.0127436	290	290	292	G290D	S292T
2	2	2	FALSE	22.6667	TRUE	1	3	G	S	R	G	0.0579106	0.0552363	0.0539902	0.0324975	0.0332482	0.0348277	0.00161868	0.0317865	0.00859638	0.00813606	0.00962745	0.0128937	290	290	292	G290R	S292G
2	2	2	FALSE	12.3333	TRUE	1	3	G	S	R	N	0.069908	0.070761	0.0757358	0.0364468	0.041856	0.0404784	0.0641215	-0.0611561	-0.165339	0.0376889	0.0199423	-0.0406759	290	290	292	G290R	S292N
2	2	2	FALSE	81.3333	TRUE	1	3	G	S	R	R	0.0314609	0.0251801	0.0326757	0.02473	0.02111	0.0258761	0.0450496	-0.000480119	-0.0141783	0.0321723	0.00377304	-0.0137008	290	290	292	G290R	S292R
2	2	2	FALSE	16.3333	TRUE	1	3	G	S	R	T	0.0538831	0.0836305	0.0739106	0.0325475	0.0477152	0.0404857	0.0242409	-0.118689	0.0739552	0.0289762	0.0109278	0.0330119	290	290	292	G290R	S292T
2	2	2	FALSE	35.3333	TRUE	1	3	G	S	S	C	0.0416198	0.0642874	0.0565654	0.032129	0.05137	0.0406943	0.100858	0.175331	0.00938181	0.0817813	0.150968	-0.0134954	290	290	292	G290S	S292C
2	2	2	FALSE	34.6667	TRUE	1	3	G	S	S	G	0.0473057	0.0596391	0.0463669	0.0317349	0.0519069	0.0361602	0.0132627	0.219475	0.00648507	0.0355453	0.183459	-0.00434039	290	290	292	G290S	S292G
2	2	2	FALSE	14.3333	TRUE	1	3	G	S	S	I	0.0750371	0.100993	0.0735401	0.0415876	0.0601503	0.0458858	0.124897	0.256988	-0.205737	0.0872847	0.19284	-0.108039	290	290	292	G290S	S292I
2	2	2	FALSE	32.3333	TRUE	1	3	G	S	S	R	0.0460827	0.063874	0.0551014	0.0319296	0.0490002	0.0388453	0.0346254	0.256988	-0.049136	0.0504734	0.208978	-0.043016	290	290	292	G290S	S292R
2	2	2	FALSE	24	TRUE	1	3	G	S	V	C	0.0593407	0.048408	0.0484911	0.032743	0.0333274	0.0338126	0.0199246	0.0323897	-0.150243	0.0252941	0.059487	-0.089922	290	290	292	G290V	S292C
2	2	2	FALSE	37.3333	TRUE	1	3	G	S	V	G	0.0487391	0.0479382	0.0510976	0.0344732	0.0379391	0.0371644	0.118037	0.168426	-0.120112	0.0663276	0.125505	-0.0691885	290	290	292	G290V	S292G
3	2	2	FALSE	12.3333	TRUE	1	3	G	S	V	I	0.0752279	0.0950709	0.0879711	0.0380159	0.0470324	0.0414131	0.0735848	0.179161	-0.020775	0.0519747	0.140428	-0.0332138	290	290	292	G290V	S292I
2	2	2	FALSE	38.6667	TRUE	1	3	G	S	V	N	0.0441929	0.0490825	0.0473763	0.0328991	0.0354528	0.0342026	0.103535	0.140577	-0.0996376	0.0765386	0.131525	-0.0627798	290	290	292	G290V	S292N
2	2	2	FALSE	85.6667	TRUE	1	3	G	S	V	R	0.0238712	0.0318171	0.0328649	0.0212568	0.0258675	0.0268146	-0.00283094	0.0617077	-0.052386	0.00744728	0.0708009	-0.0455326	290	290	292	G290V	S292R
2	2	2	TRUE	16.3333	TRUE	1	4	G	R	A	*	0.0573401	0.0511313	0.0641339	0.0326939	0.0304944	0.0436492	-0.125778	-0.177185	-0.0221111	-0.143225	-0.176334	-0.103631	290	290	293	G290A	R293*
2	2	2	FALSE	85.3333	TRUE	1	4	G	R	A	G	0.0271367	0.028656	0.0368165	0.0228291	0.0229672	0.0298764	0.0656047	0.00426426	0.0558358	0.0579162	0.00639153	0.0559216	290	290	293	G290A	R293G
3	2	2	FALSE	38.6667	TRUE	1	4	G	R	A	I	0.040827	0.0435033	0.0811973	0.0296831	0.0293498	0.0465871	0.0655204	0.00129982	0.285788	0.0500657	0.00820443	0.133712	290	290	293	G290A	R293I
2	2	2	FALSE	23.3333	TRUE	1	4	G	R	A	K	0.0545133	0.0903312	0.0858763	0.0367288	0.0453713	0.0458704	0.154985	0.256988	0.0409472	0.102421	0.109829	0.0607298	290	290	293	G290A	R293K
2	2	2	FALSE	33.3333	TRUE	1	4	G	R	A	S	0.0666453	0.0384198	0.0465953	0.0377417	0.0284491	0.0350865	0.111201	-0.0219408	0.059464	0.0671985	-0.000662715	0.0614435	290	290	293	G290A	R293S
2	2	2	FALSE	38.3333	TRUE	1	4	G	R	A	T	0.0397651	0.0719989	0.0475204	0.0280051	0.0378244	0.0390887	0.0343902	0.102401	0.146401	0.0386719	0.0353099	0.112962	290	290	293	G290A	R293T
4	2	2	TRUE	30.3333	TRUE	1	4	G	R	C	*	0.0338216	0.0465842	0.0411823	0.0241983	0.03295	0.0304487	-0.209388	-0.160715	-0.166675	-0.184245	-0.15954	-0.162205	290	290	293	G290C	R293*
2	2	2	FALSE	35	TRUE	1	4	G	R	C	I	0.0574687	0.0496074	0.0449169	0.0410401	0.036081	0.0355207	0.162634	0.103913	-0.00502226	0.0926257	0.102495	-0.0100576	290	290	293	G290C	R293I
2	2	2	FALSE	14.6667	TRUE	1	4	G	R	C	K	0.0614322	0.0812018	0.0677402	0.0343741	0.0483484	0.0522752	0.0596768	0.0427904	-0.165339	0.0659915	0.0954288	-0.0838951	290	290	293	G290C	R293K
2	2	2	FALSE	49	TRUE	1	4	G	R	C	S	0.0344923	0.041871	0.0480263	0.0260074	0.0332148	0.0374795	0.0355101	0.112034	-0.018526	0.0422154	0.111294	-0.00768114	290	290	293	G290C	R293S
2	2	2	TRUE	43.3333	TRUE	1	4	G	R	D	*	0.0314157	0.0371314	0.0388918	0.0269943	0.0343453	0.0274141	-0.103525	-0.0605907	-0.152012	-0.115341	-0.0906121	-0.150724	290	290	293	G290D	R293*
2	2	2	FALSE	36.6667	TRUE	1	4	G	R	D	G	0.0426242	0.0694383	0.0624659	0.0315394	0.0449023	0.0397143	0.0392147	0.31452	0.0739552	0.0611994	0.22008	0.0575164	290	290	293	G290D	R293G
2	2	2	FALSE	47.6667	TRUE	1	4	G	R	D	I	0.0395884	0.0414591	0.0709101	0.03059	0.034969	0.0382439	0.123771	0.162457	-0.0672868	0.102574	0.143248	-0.00530275	290	290	293	G290D	R293I
2	2	2	FALSE	30.6667	TRUE	1	4	G	R	D	K	0.0459401	0.063404	0.0573912	0.0332862	0.0452678	0.0340334	0.0816901	0.193719	-0.0618821	0.0918299	0.161392	0.0103707	290	290	293	G290D	R293K
2	2	2	FALSE	68.6667	TRUE	1	4	G	R	D	S	0.0393347	0.0349135	0.0339968	0.0290031	0.0295889	0.0268377	0.101742	0.134006	0.026	0.0952568	0.128412	0.0352547	290	290	293	G290D	R293S
2	2	2	FALSE	36.6667	TRUE	1	4	G	R	D	T	0.0365846	0.0504313	0.074959	0.028814	0.0367811	0.0420144	0.0498878	0.0881934	0.0614645	0.0643872	0.0929293	0.0507798	290	290	293	G290D	R293T
2	2	2	TRUE	22.3333	TRUE	1	4	G	R	R	*	0.0467697	0.0432241	0.0589375	0.030579	0.0282348	0.0355101	-0.116138	-0.145503	-0.0651526	-0.139801	-0.163085	-0.121965	290	290	293	G290R	R293*
2	2	2	FALSE	25.6667	TRUE	1	4	G	R	R	G	0.051077	0.0467511	0.0561264	0.0323606	0.0301781	0.035127	-0.0321641	-0.0175873	0.0351379	0.00750352	-0.000607504	0.0394281	290	290	293	G290R	R293G
2	2	2	FALSE	24	TRUE	1	4	G	R	R	I	0.0500368	0.062688	0.0977744	0.0355469	0.0382924	0.0427811	0.112648	0.109613	0.0526314	0.0635394	0.0481339	0.0254488	290	290	293	G290R	R293I
2	2	2	FALSE	39.3333	TRUE	1	4	G	R	R	K	0.0380693	0.0611002	0.04851	0.0302641	0.0374412	0.0327326	0.109102	0.0168631	0.0264561	0.0871334	0.0402123	0.0395834	290	290	293	G290R	R293K
2	2	2	FALSE	27	TRUE	1	4	G	R	R	S	0.0508879	0.0470342	0.0725788	0.0320727	0.0334026	0.046888	-0.0051212	-0.0593404	0.227352	0.0198982	-0.0137648	0.123482	290	290	293	G290R	R293S
3	2	2	FALSE	13.3333	TRUE	1	4	G	R	R	T	0.0933279	0.0699704	0.0638912	0.0397746	0.0363157	0.0395419	0.0242409	-0.118689	0.0873719	0.0328052	-0.0237368	0.0587285	290	290	293	G290R	R293T
2	2	2	TRUE	29.3333	TRUE	1	4	G	R	S	*	0.0421616	0.0413483	0.0488846	0.0350934	0.0436925	0.0312115	-0.0575958	-0.0264018	-0.258246	-0.0920734	-0.0547422	-0.206141	290	290	293	G290S	R293*
2	2	2	FALSE	42.3333	TRUE	1	4	G	R	S	G	0.0394508	0.0548758	0.0551524	0.0291743	0.0465056	0.0451979	0.0987178	0.229138	-0.130511	0.0919134	0.197456	-0.0766421	290	290	293	G290S	R293G
2	2	2	FALSE	45.6667	TRUE	1	4	G	R	S	K	0.042295	0.0528373	0.0502126	0.0309372	0.0445791	0.0383992	0.115842	0.234576	0.000548717	0.107317	0.206191	0.00446755	290	290	293	G290S	R293K
2	2	2	FALSE	64.6667	TRUE	1	4	G	R	S	S	0.03471	0.0406938	0.0408201	0.0268571	0.0369419	0.033423	0.0894748	0.186227	0.0234962	0.0878285	0.172733	0.0187527	290	290	293	G290S	R293S
2	2	2	FALSE	25	TRUE	1	4	G	R	S	T	0.0620227	0.0677239	0.06143	0.0377042	0.0520201	0.0422581	0.0511391	0.246661	0.0316609	0.0714068	0.198255	0.0165181	290	290	293	G290S	R293T
2	2	2	TRUE	35	TRUE	1	4	G	R	V	*	0.0340785	0.0370532	0.0466124	0.0258628	0.0302494	0.0320036	-0.139516	-0.113599	-0.140693	-0.14428	-0.131327	-0.148603	290	290	293	G290V	R293*
2	2	2	FALSE	42.6667	TRUE	1	4	G	R	V	G	0.0469769	0.0380119	0.0474085	0.030259	0.0292758	0.0362592	0.0188302	0.0877489	0.0614645	0.0379358	0.0876409	0.0390162	290	290	293	G290V	R293G
2	2	2	FALSE	49.3333	TRUE	1	4	G	R	V	I	0.0365846	0.0391486	0.0430519	0.0266265	0.0303542	0.033449	0.0498878	0.0998832	-0.0970326	0.0459679	0.0957883	-0.0625858	290	290	293	G290V	R293I
2	2	2	FALSE	48.3333	TRUE	1	4	G	R	V	K	0.042295	0.0385177	0.0546432	0.0292985	0.030601	0.0392514	0.115842	0.131762	-0.0159211	0.0938292	0.127838	0.00163291	290	290	293	G290V	R293K
2	2	2	FALSE	53.3333	TRUE	1	4	G	R	V	S	0.0469875	0.0393932	0.0407605	0.0380428	0.0309066	0.0329547	0.160896	0.108419	0.059168	0.112969	0.105907	0.0434681	290	290	293	G290V	R293S
2	2	2	FALSE	38	TRUE	1	4	G	R	V	T	0.0403882	0.0422942	0.0463729	0.0286171	0.0324321	0.0348596	-0.0279885	0.0114867	0.0475313	0.0124755	0.0458179	0.0306757	290	290	293	G290V	R293T
2	2	2	FALSE	41.3333	TRUE	1	5	G	G	A	A	0.0353654	0.0503635	0.0510976	0.0268635	0.0315372	0.0368802	0.0372285	-0.0554204	0.12121	0.0260497	-0.0263258	0.0776333	290	290	294	G290A	G294A
2	2	2	FALSE	99.3333	TRUE	1	5	G	G	A	E	0.0281238	0.0248176	0.0298551	0.0224649	0.0210838	0.0258567	0.0201207	0.00312795	0.0837436	0.0358021	0.0103073	0.0798566	290	290	294	G290A	G294E
2	2	2	FALSE	146.333	TRUE	1	5	G	G	A	R	0.0190047	0.021284	0.0224267	0.0167892	0.0221329	0.020178	-0.0105951	-0.129441	0.0130394	-0.00378377	-0.115336	0.0179452	290	290	294	G290A	G294R
2	2	2	FALSE	10	TRUE	1	5	G	G	A	V	0.11089	0.0812018	0.190836	0.0460247	0.0371787	0.0530608	0.212626	-0.0297168	0.39834	0.0591898	-0.00589062	0.0852274	290	290	294	G290A	G294V
2	2	2	FALSE	11.6667	TRUE	1	5	G	G	A	W	0.0832859	0.187003	0.10321	0.0375821	0.0454618	0.0432561	0.0722464	0.483314	0.0856394	0.0268527	0.0389665	0.0156564	290	290	294	G290A	G294W
2	2	2	FALSE	42.6667	TRUE	1	5	G	G	C	A	0.0460377	0.0421422	0.0463262	0.0330404	0.0322285	0.037277	0.0969677	0.0358978	0.101863	0.0526023	0.0497648	0.0537011	290	290	294	G290C	G294A
3	2	2	FALSE	46.3333	TRUE	1	5	G	G	C	E	0.04015	0.0617081	0.0376014	0.0302438	0.0421468	0.0313119	0.140317	0.05851	0.0200345	0.107571	0.0893992	0.0179597	290	290	294	G290C	G294E
2	2	2	FALSE	53	TRUE	1	5	G	G	C	R	0.0324755	0.0415746	0.0510976	0.0250427	0.0329087	0.0413915	0.0584407	0.138102	-0.120112	0.044716	0.112119	-0.0790791	290	290	294	G290C	G294R
2	2	2	FALSE	23	TRUE	1	5	G	G	C	V	0.0614322	0.0604941	0.0459417	0.0344628	0.0390857	0.0368713	0.0596768	0.075729	-0.109188	0.0411525	0.0783075	-0.0771628	290	290	294	G290C	G294V
2	2	2	FALSE	14	TRUE	1	5	G	G	C	W	0.0615311	0.070761	0.095418	0.0332704	0.0414273	0.0474915	0.0114704	0.0742297	-0.0728577	0.016317	0.0581732	-0.0481037	290	290	294	G290C	G294W
2	2	2	FALSE	21.3333	TRUE	1	5	G	G	D	A	0.0583067	0.0691409	0.113904	0.0385326	0.0433037	0.0479721	0.11071	0.0955086	0.30361	0.071253	0.0830701	0.0876218	290	290	294	G290D	G294A
2	2	2	FALSE	68.3333	TRUE	1	5	G	G	D	E	0.0361302	0.0422358	0.0383193	0.0286613	0.0366194	0.0292868	0.114027	0.217144	0.0328192	0.111286	0.18976	0.0430377	290	290	294	G290D	G294E
2	2	2	FALSE	101	TRUE	1	5	G	G	D	R	0.0248067	0.028772	0.0315545	0.0213867	0.0250137	0.0265595	0.0287603	0.05851	0.0728546	0.036734	0.0623597	0.0589452	290	290	294	G290D	G294R
2	2	2	FALSE	17	TRUE	1	5	G	G	D	V	0.0671474	0.0674584	0.0559348	0.0386599	0.0426097	0.0358586	-0.0333992	0.0440493	-0.0167065	0.0360197	0.0679512	0.00523635	290	290	294	G290D	G294V
2	2	2	FALSE	13.6667	TRUE	1	5	G	G	D	W	0.058596	0.0754129	0.0813533	0.0345633	0.0432801	0.0370462	0.0105536	-0.00918289	-0.0873489	0.0349671	0.0357437	-0.0274946	290	290	294	G290D	G294W
3	2	2	FALSE	69.6667	TRUE	1	5	G	G	R	A	0.0341843	0.0264068	0.0375665	0.0285389	0.0214586	0.0288609	0.0672574	-0.0165579	-0.0111355	0.041907	-0.0142935	-0.00211522	290	290	294	G290R	G294A
2	2	2	FALSE	19.6667	TRUE	1	5	G	G	R	E	0.0572777	0.0932937	0.051824	0.0342716	0.0418737	0.0340746	0.0101564	0.0988236	0.022745	0.0415743	0.0460713	0.0415316	290	290	294	G290R	G294E
2	2	2	FALSE	52.3333	TRUE	1	5	G	G	R	R	0.0353828	0.0392291	0.03128	0.0271752	0.027489	0.0260238	-0.0499059	-0.0356686	0.000548717	-0.0214274	-0.0217427	0.00954854	290	290	294	G290R	G294R
3	2	2	FALSE	14.6667	TRUE	1	5	G	G	R	V	0.0690286	0.0610752	0.0618955	0.0351927	0.0347576	0.0356813	-0.010777	-0.054251	-0.0812798	0.010013	-0.0171354	-0.0174333	290	290	294	G290R	G294V
2	2	2	FALSE	46.6667	TRUE	1	5	G	G	R	W	0.0450656	0.0438364	0.0302211	0.029806	0.0291511	0.0244225	0.0279705	-0.00409348	-0.0195879	0.0162381	-0.0174436	-0.0189635	290	290	294	G290R	G294W
2	2	2	FALSE	39	TRUE	1	5	G	G	S	A	0.037852	0.064981	0.0383507	0.0274311	0.0517448	0.0317428	0.00534825	0.161943	-0.051534	0.0207185	0.134205	-0.0431788	290	290	294	G290S	G294A
2	2	2	FALSE	62.3333	TRUE	1	5	G	G	S	E	0.0358907	0.0396062	0.0442806	0.0284643	0.0361894	0.0350194	0.0768088	0.198444	0.0167723	0.0862298	0.183885	0.0153552	290	290	294	G290S	G294E
2	2	2	FALSE	60.3333	TRUE	1	5	G	G	S	R	0.0323919	0.0375438	0.0402352	0.0264845	0.0318889	0.032814	0.0607689	0.0750962	0.00501913	0.0604379	0.0795625	8.94625e-05	290	290	294	G290S	G294R
2	2	2	FALSE	50.6667	TRUE	1	5	G	G	S	V	0.0357321	0.0471742	0.0425755	0.028018	0.0396442	0.0345312	0.0913793	0.131762	-0.0342788	0.0815086	0.12175	-0.0288739	290	290	294	G290S	G294V
2	2	2	FALSE	28.6667	TRUE	1	5	G	G	S	W	0.0538378	0.045512	0.0625794	0.0373682	0.0376859	0.0418711	0.109102	0.0843629	-0.209	0.0746879	0.0797326	-0.119828	290	290	294	G290S	G294W
2	2	2	FALSE	36.6667	TRUE	1	5	G	G	V	A	0.0367953	0.0484938	0.0488239	0.0271479	0.0345073	0.0354085	0.00514294	0.0823885	-0.142196	0.00913883	0.0726622	-0.0854185	290	290	294	G290V	G294A
2	2	2	FALSE	82.3333	TRUE	1	5	G	G	V	E	0.0290444	0.0276441	0.0358243	0.0238828	0.0249474	0.0336423	0.0600061	0.0746995	-0.11541	0.0651553	0.0824111	-0.0784302	290	290	294	G290V	G294E
2	2	2	FALSE	96	TRUE	1	5	G	G	V	R	0.0278745	0.0272128	0.0326584	0.0236805	0.0235743	0.0278384	0.0803038	0.0765041	-0.00828438	0.0632153	0.0729344	-0.00597393	290	290	294	G290V	G294R
2	2	2	FALSE	19	TRUE	1	5	G	G	V	V	0.0474805	0.0728275	0.0886926	0.0307695	0.0419671	0.0525274	0.0366366	0.0914486	-0.290828	0.0369391	0.0799262	-0.11527	290	290	294	G290V	G294V
2	2	2	FALSE	43	TRUE	1	5	G	G	V	W	0.0364349	0.0498544	0.0462021	0.0280305	0.0349497	0.035489	0.0627831	0.0407256	0.0356992	0.0452794	0.039987	0.0032572	290	290	294	G290V	G294W
2	2	2	FALSE	49.3333	TRUE	1	6	G	G	A	A	0.0602663	0.0382387	0.0382774	0.0400132	0.0283505	0.0323295	0.188281	0.0387395	0.104066	0.099418	0.0231898	0.0860136	290	290	295	G290A	G295A
2	2	2	FALSE	18.6667	TRUE	1	6	G	G	A	C	0.0590551	0.0796647	0.0763031	0.0355545	0.0360588	0.0441991	0.0974583	-0.0454365	0.15715	0.0440241	-0.0255739	0.0597523	290	290	295	G290A	G295C
2	2	2	FALSE	89	TRUE	1	6	G	G	A	D	0.0282725	0.0266394	0.036328	0.0233446	0.0220597	0.0305366	0.0669372	0.0104644	0.0783179	0.0646473	0.013625	0.072329	290	290	295	G290A	G295D
2	2	2	FALSE	96	TRUE	1	6	G	G	A	R	0.029388	0.0256573	0.0258124	0.0231637	0.0215077	0.0225377	0.0329547	-0.054251	0.0389015	0.0274723	-0.0408933	0.0384409	290	290	295	G290A	G295R
3	2	2	FALSE	40.3333	TRUE	1	6	G	G	A	S	0.0515406	0.0374011	0.048055	0.0376114	0.0277812	0.0374673	0.130121	-0.054251	0.108783	0.0804232	-0.0309203	0.0815897	290	290	295	G290A	G295S
3	2	2	FALSE	91.6667	TRUE	1	6	G	G	A	V	0.0245214	0.0253179	0.0336393	0.0213177	0.020839	0.0270969	-0.0171344	-0.00764008	0.0130394	-0.00262238	-0.00192516	0.0218404	290	290	295	G290A	G295V
2	2	2	FALSE	19.3333	TRUE	1	6	G	G	C	A	0.0587232	0.058179	0.0813533	0.0332148	0.0393481	0.0502258	0.0284623	0.112728	-0.0873489	0.0346803	0.0991635	-0.0337005	290	290	295	G290C	G295A
2	2	2	FALSE	16	TRUE	1	6	G	G	C	C	0.0556273	0.0712543	0.0637674	0.0355389	0.043934	0.0438649	-0.0985051	-0.099654	0.0558358	-0.0242159	-0.00133545	0.00774793	290	290	295	G290C	G295C
2	2	2	FALSE	31.6667	TRUE	1	6	G	G	C	D	0.0539199	0.0559236	0.0755717	0.0392414	0.0399152	0.0476471	0.168876	0.200661	-0.015204	0.11181	0.157466	-0.00241621	290	290	295	G290C	G295D
2	2	2	FALSE	55.3333	TRUE	1	6	G	G	C	R	0.0296708	0.0412083	0.0451743	0.0231278	0.033333	0.0360109	-0.0166872	0.12862	-0.0385969	-0.00127072	0.105072	-0.0298346	290	290	295	G290C	G295R
2	2	2	FALSE	38	TRUE	1	6	G	G	C	S	0.036219	0.0591359	0.0501762	0.0261867	0.0444771	0.0388191	-0.0555854	0.232864	-0.0475549	-0.011564	0.160619	-0.0295412	290	290	295	G290C	G295S
2	2	2	FALSE	13	TRUE	1	6	G	G	C	V	0.0690286	0.0594233	0.102642	0.0348073	0.0403452	0.054728	0.0140144	0.0163047	-0.226255	0.0323412	0.061937	-0.083194	290	290	295	G290C	G295V
2	2	2	FALSE	31.6667	TRUE	1	6	G	G	D	A	0.0481097	0.0512764	0.0853445	0.0330172	0.0391824	0.0473215	0.0551503	0.150797	0.199444	0.0647489	0.124011	0.0873879	290	290	295	G290D	G295A
2	2	2	FALSE	45	TRUE	1	6	G	G	D	C	0.0322189	0.0409662	0.0543353	0.025722	0.0314912	0.0344524	0.0312259	0.0250825	-0.113965	0.0372668	0.0393035	-0.0463474	290	290	295	G290D	G295C
2	2	2	FALSE	85	TRUE	1	6	G	G	D	D	0.0379717	0.0309955	0.0312375	0.0292724	0.0272488	0.0257065	0.111827	0.142289	0.0510906	0.107541	0.13525	0.0498196	290	290	295	G290D	G295D
3	2	2	FALSE	24	TRUE	1	6	G	G	D	R	0.048385	0.0557538	0.0771971	0.0343311	0.0375326	0.0398096	0.0843578	0.00653677	0.000548717	0.0695213	0.0403529	0.0199335	290	290	295	G290D	G295R
2	2	2	FALSE	37.6667	TRUE	1	6	G	G	D	S	0.0473057	0.0427549	0.0608843	0.0348633	0.0351273	0.0386128	-0.0100253	0.148348	0.09813	0.0337828	0.12345	0.0583093	290	290	295	G290D	G295S
2	2	2	FALSE	31.3333	TRUE	1	6	G	G	D	V	0.047188	0.0585772	0.0481453	0.0329915	0.0404708	0.0334908	0.041899	0.105909	0.0323924	0.058852	0.104253	0.0291165	290	290	295	G290D	G295V
2	2	2	FALSE	46.3333	TRUE	1	6	G	G	R	A	0.0461518	0.0378956	0.0464409	0.0323115	0.0269476	0.0405415	0.0772746	-0.0328934	0.174858	0.0475331	-0.0134529	0.12403	290	290	295	G290R	G295A
2	2	2	FALSE	27.3333	TRUE	1	6	G	G	R	C	0.0430691	0.0500707	0.0661077	0.0289882	0.0329426	0.0371252	-0.0272455	0.0545393	0.000548717	-0.00733134	0.00995181	-0.00316137	290	290	295	G290R	G295C
2	2	2	FALSE	26.3333	TRUE	1	6	G	G	R	D	0.0598138	0.0594998	0.0711823	0.0371543	0.0385368	0.0448008	0.115842	0.125192	0.170415	0.0776473	0.0619377	0.093895	290	290	295	G290R	G295D
2	2	2	FALSE	54.3333	TRUE	1	6	G	G	R	R	0.0346258	0.0421422	0.0474565	0.0299976	0.0304462	0.0356991	0.0918908	0.0358978	0.121876	0.0613872	0.0128429	0.0730339	290	290	295	G290R	G295R
3	2	2	FALSE	48	TRUE	1	6	G	G	R	S	0.0322651	0.0406558	0.0504696	0.0248134	0.0286436	0.0337143	0.0178593	0.0019628	0.0626363	0.021213	1.63991e-05	0.0441148	290	290	295	G290R	G295S
2	2	2	FALSE	32.6667	TRUE	1	6	G	G	R	V	0.0485498	0.041756	0.0467454	0.0315046	0.0291779	0.0327261	-0.0289324	0.0209975	0.000548717	0.0013003	0.0167528	0.0119279	290	290	295	G290R	G295V
2	2	2	FALSE	16	TRUE	1	6	G	G	S	A	0.0579692	0.0691409	0.0718666	0.0388972	0.0484776	0.0467259	-0.0586245	0.0955086	-0.0556025	0.0163985	0.103874	-0.0241997	290	290	295	G290S	G295A
2	2	2	FALSE	20.6667	TRUE	1	6	G	G	S	C	0.0608132	0.0559358	0.0645145	0.0354626	0.0436935	0.0422863	0.0208414	0.0901153	-0.0449499	0.0380228	0.0866939	-0.0388724	290	290	295	G290S	G295C
2	2	2	FALSE	38	TRUE	1	6	G	G	S	D	0.0409906	0.0524007	0.0502497	0.0309806	0.0418945	0.0382988	0.0618619	0.126673	0.0144819	0.0769465	0.125685	0.0111709	290	290	295	G290S	G295D
2	2	2	FALSE	14.3333	TRUE	1	6	G	G	S	R	0.0600097	0.0789372	0.0729444	0.0353301	0.0490068	0.0463942	0.0109896	0.0237557	-0.0431119	0.0388985	0.0660429	-0.0267649	290	290	295	G290S	G295R
2	2	2	FALSE	42	TRUE	1	6	G	G	S	S	0.0339093	0.0449503	0.0577446	0.0271671	0.035856	0.0457444	0.0662438	0.034386	-0.154686	0.0700815	0.0566746	-0.092236	290	290	295	G290S	G295S
2	2	2	FALSE	39	TRUE	1	6	G	G	S	V	0.0411195	0.045492	0.0488785	0.0312293	0.0378364	0.038332	0.0366366	0.124073	-0.0702147	0.0517771	0.121474	-0.0481541	290	290	295	G290S	G295V
3	2	2	FALSE	20	TRUE	1	6	G	G	V	A	0.0784111	0.0724262	0.0662551	0.0416645	0.0473322	0.0416152	0.134749	0.232864	-0.0236262	0.0675507	0.147902	-0.00725699	290	290	295	G290V	G295A
2	2	2	FALSE	27.3333	TRUE	1	6	G	G	V	C	0.0523788	0.0624002	0.0667033	0.0365524	0.0386292	0.04323	0.171445	0.0492433	0.0491159	0.0902975	0.046705	0.003033	290	290	295	G290V	G295C
2	2	2	FALSE	51.6667	TRUE	1	6	G	G	V	D	0.0366514	0.0400614	0.04851	0.0277337	0.0312626	0.0362919	0.111007	0.0921317	-0.0253586	0.093532	0.0955528	-0.00790481	290	290	295	G290V	G295D
2	2	2	FALSE	32.6667	TRUE	1	6	G	G	V	R	0.0390552	0.0661158	0.0460813	0.0275238	0.0402599	0.0337892	0.0214369	-0.0175873	0.0239415	0.0238494	0.0307953	0.0119791	290	290	295	G290V	G295R
2	2	2	FALSE	57	TRUE	1	6	G	G	V	S	0.0329933	0.0351017	0.0531173	0.0280208	0.0285087	0.0372523	0.101854	0.013355	0.0392147	0.08254	0.0325254	0.0206565	290	290	295	G290V	G295S
2	2	2	FALSE	33.6667	TRUE	1	6	G	G	V	V	0.0396296	0.0457275	0.070377	0.0283087	0.0323056	0.0463521	0.0580404	0.06346	-0.184414	0.0500216	0.0761655	-0.0784708	290	290	295	G290V	G295V
2	2	2	TRUE	10.6667	TRUE	1	7	G	G	A	*	0.0550863	0.0750607	0.108793	0.034059	0.0333479	0.0403726	-0.0825555	-0.167817	-0.146264	-0.130295	-0.168941	-0.150714	290	290	296	G290A	G296*
2	2	2	FALSE	30.3333	TRUE	1	7	G	G	A	A	0.047371	0.0427315	0.0484169	0.0301849	0.0290015	0.0333707	-0.0216907	-0.0236436	-0.0123884	0.0124747	-0.0048104	0.0164897	290	290	296	G290A	G296A
2	2	2	FALSE	109	TRUE	1	7	G	G	A	E	0.0242085	0.0286697	0.0284551	0.0209469	0.0233495	0.0247085	0.0616584	0.0179029	0.0577316	0.0596381	0.0207572	0.0596624	290	290	296	G290A	G296E
2	2	2	FALSE	112.333	TRUE	1	7	G	G	A	R	0.0251849	0.0208258	0.0287702	0.0210079	0.0181121	0.024669	-0.0132265	-0.0292367	0.0368787	-5.81031e-05	-0.0217789	0.0372274	290	290	296	G290A	G296R
2	2	2	FALSE	18.3333	TRUE	1	7	G	G	A	V	0.0557086	0.0699704	0.10321	0.0386921	0.0365346	0.043381	0.129339	0.0468504	-0.084542	0.0704815	0.0117815	0.0132797	290	290	296	G290A	G296V
2	2	2	TRUE	25.6667	TRUE	1	7	G	G	C	*	0.0417055	0.0425669	0.0711414	0.0343048	0.0390831	0.0359299	-0.043251	-0.0525782	-0.261405	-0.0954811	-0.0902077	-0.191596	290	290	296	G290C	G296*
2	2	2	FALSE	18.3333	TRUE	1	7	G	G	C	A	0.0684429	0.0606332	0.0667033	0.0343402	0.0405959	0.0448943	-0.0466505	0.145151	-0.0480185	0.0185383	0.116539	-0.0246506	290	290	296	G290C	G296A
2	2	2	FALSE	40.3333	TRUE	1	7	G	G	C	E	0.0350864	0.051497	0.0492739	0.0260959	0.037486	0.0378512	0.0144279	0.0914486	0.000548717	0.0337221	0.101575	0.00513616	290	290	296	G290C	G296E
2	2	2	FALSE	60	TRUE	1	7	G	G	C	R	0.0384831	0.0291563	0.0364828	0.0270177	0.0251848	0.0308037	0.0246944	0.0253238	-0.0250961	0.0287864	0.040052	-0.0224264	290	290	296	G290C	G296R
2	2	2	FALSE	17	TRUE	1	7	G	G	C	V	0.066142	0.072323	0.0672778	0.0388164	0.0433372	0.0438919	0.119376	-0.00792392	0.0130394	0.0618056	0.0490559	-0.00540466	290	290	296	G290C	G296V
3	2	2	TRUE	28.6667	TRUE	1	7	G	G	D	*	0.0463011	0.0353564	0.0448159	0.0267295	0.0296215	0.0308781	-0.243921	-0.12099	-0.113738	-0.185946	-0.132957	-0.135923	290	290	296	G290D	G296*
2	2	2	FALSE	30.6667	TRUE	1	7	G	G	D	A	0.0683456	0.0493598	0.0534116	0.0451668	0.0366826	0.0347181	0.181068	0.108863	0.0548804	0.117479	0.105412	0.0416694	290	290	296	G290D	G296A
2	2	2	FALSE	24.6667	TRUE	1	7	G	G	D	E	0.0579655	0.0545237	0.0755717	0.0366401	0.0398753	0.040335	0.117007	0.115074	0.0163015	0.100794	0.116172	0.0470513	290	290	296	G290D	G296E
2	2	2	FALSE	74	TRUE	1	7	G	G	D	R	0.0280164	0.0311652	0.0428215	0.0238229	0.0266252	0.0314277	0.00161868	0.11541	-0.0296952	0.0212703	0.108016	-0.00420524	290	290	296	G290D	G296R
2	2	2	FALSE	80	TRUE	1	7	G	G	D	V	0.0281854	0.0380717	0.0404213	0.0237331	0.0336422	0.0309546	0.0819734	0.162809	0.05392	0.0778742	0.139509	0.0407387	290	290	296	G290D	G296V
2	2	2	TRUE	19.6667	TRUE	1	7	G	G	R	*	0.0421064	0.063144	0.0607238	0.0279454	0.0312201	0.041945	-0.202403	-0.186382	0.0409472	-0.178686	-0.173452	-0.0802209	290	290	296	G290R	G296*
2	2	2	FALSE	10	TRUE	1	7	G	G	R	A	0.0832859	0.156458	0.0934902	0.0384339	0.0406505	0.0500294	0.0722464	-0.118689	0.199444	0.0364159	0.00337592	0.0748734	290	290	296	G290R	G296A
2	2	2	FALSE	24.3333	TRUE	1	7	G	G	R	E	0.0474805	0.0623346	0.0813728	0.0310037	0.0408923	0.0391777	0.0366366	0.159611	-0.0357812	0.040277	0.0800628	0.0330252	290	290	296	G290R	G296E
2	2	2	FALSE	51.3333	TRUE	1	7	G	G	R	R	0.0348971	0.0414613	0.0424817	0.0267721	0.0302048	0.0309691	0.0486986	0.0489634	0.0497803	0.0353013	0.0259136	0.0364082	290	290	296	G290R	G296R
2	2	2	FALSE	53.6667	TRUE	1	7	G	G	R	V	0.0318996	0.0346134	0.042231	0.0246549	0.0259839	0.0308747	0.0332627	-0.0425914	-0.0288741	0.0272403	-0.0243709	-0.00729564	290	290	296	G290R	G296V
2	2	2	TRUE	46.3333	TRUE	1	7	G	G	S	*	0.0296766	0.0326189	0.0354134	0.0227702	0.0302779	0.0272577	-0.194202	-0.0967026	-0.216888	-0.176952	-0.109543	-0.196767	290	290	296	G290S	G296*
2	2	2	FALSE	29	TRUE	1	7	G	G	S	A	0.0403882	0.0657022	0.0767875	0.0309881	0.0520087	0.0524663	0.0312259	0.210938	-0.243846	0.0493432	0.17446	-0.125157	290	290	296	G290S	G296A
2	2	2	FALSE	41.6667	TRUE	1	7	G	G	S	E	0.0372697	0.0628987	0.0476981	0.0282009	0.0493167	0.0380872	0.0823833	0.205014	-0.0551191	0.0851736	0.174686	-0.0296427	290	290	296	G290S	G296E
2	2	2	FALSE	50.3333	TRUE	1	7	G	G	S	R	0.0327068	0.0531658	0.0449169	0.0265996	0.043655	0.0351723	0.0671717	0.142089	-0.00502226	0.0670858	0.128618	-0.00937124	290	290	296	G290S	G296R
2	2	2	FALSE	24.6667	TRUE	1	7	G	G	S	V	0.0518055	0.0571307	0.0571184	0.0346473	0.045298	0.0414687	0.00860369	0.131762	-0.0941815	0.0413743	0.119639	-0.0588057	290	290	296	G290S	G296V
2	2	2	TRUE	48	TRUE	1	7	G	G	V	*	0.0342357	0.0311928	0.0336393	0.0268536	0.0278635	0.0274234	-0.11084	-0.0742217	-0.174172	-0.128245	-0.0982568	-0.169182	290	290	296	G290V	G296*
2	2	2	FALSE	16	TRUE	1	7	G	G	V	A	0.0913462	0.0804735	0.0692865	0.040777	0.0452289	0.0436564	0.105142	0.177165	0.0897079	0.0590776	0.116898	0.0357026	290	290	296	G290V	G296A
2	2	2	FALSE	19.3333	TRUE	1	7	G	G	V	E	0.0849208	0.0605962	0.0579994	0.0429542	0.0410495	0.0401382	0.193403	0.0468504	-0.00873755	0.0969845	0.0803114	0.00644356	290	290	296	G290V	G296E
2	2	2	FALSE	52.3333	TRUE	1	7	G	G	V	R	0.0327036	0.037123	0.0360846	0.0251782	0.0289534	0.0307499	-0.00394886	0.0255714	-0.107917	0.0133293	0.0450196	-0.0765213	290	290	296	G290V	G296R
2	2	2	FALSE	15	TRUE	1	7	G	G	V	V	0.0722915	0.106881	0.189093	0.0433641	0.0490773	0.059715	0.169767	0.172076	0.43467	0.0804311	0.0950927	0.0686933	290	290	296	G290V	G296V
3	2	2	FALSE	10.3333	TRUE	1	7	G	G	W	R	0.0933279	0.0719989	0.0927569	0.0662148	0.0364098	0.0478223	0.0242409	0.102401	-0.210031	-0.0505528	0.0389006	-0.0170361	290	290	296	G290W	G296R
2	2	2	FALSE	36.6667	TRUE	1	8	G	A	A	D	0.0565219	0.0399997	0.0569738	0.037981	0.0304045	0.0383908	0.145727	0.079789	0.0449263	0.0890416	0.0550962	0.0526766	290	290	297	G290A	A297D
2	2	2	FALSE	40.6667	TRUE	1	8	G	A	A	G	0.0388767	0.0398962	0.0469696	0.0267285	0.0279787	0.0349557	-0.0219292	-0.0327976	0.0884463	0.000653965	-0.0198247	0.0632213	290	290	297	G290A	A297G
2	2	2	FALSE	15	TRUE	1	8	G	A	A	P	0.0487854	0.0667142	0.165269	0.0298855	0.0374091	0.0490775	0.00161868	-0.118689	0.0739552	0.0128272	-0.0422913	0.040526	290	290	297	G290A	A297P
2	2	2	FALSE	30.3333	TRUE	1	8	G	A	A	S	0.0567803	0.0403363	0.0573227	0.0397433	0.0284713	0.0368338	0.140317	-0.0467223	0.0186681	0.0747008	-0.0176526	0.0307803	290	290	297	G290A	A297S
2	2	2	FALSE	23.3333	TRUE	1	8	G	A	A	T	0.0476971	0.049719	0.143127	0.0303876	0.0330265	0.0536766	-0.0161232	0.0604631	0.251527	0.0143364	0.0287681	0.0860785	290	290	297	G290A	A297T
2	2	2	FALSE	35.6667	TRUE	1	8	G	A	A	V	0.0445257	0.038716	0.0679598	0.0320851	0.0280878	0.0417327	0.095851	-0.0466212	0.108783	0.0553369	-0.0218743	0.0624086	290	290	297	G290A	A297V
2	2	2	FALSE	16.3333	TRUE	1	8	G	A	C	D	0.0889098	0.092562	0.0905215	0.048053	0.047581	0.0505329	0.242233	0.216674	0.126038	0.105887	0.142478	0.0439126	290	290	297	G290C	A297D
2	2	2	FALSE	12.3333	TRUE	1	8	G	A	C	G	0.0652421	0.127748	0.109627	0.0380905	0.0500451	0.0513665	0.134749	0.131762	-0.0324593	0.0594769	0.0809693	-0.0257778	290	290	297	G290C	A297G
2	2	2	FALSE	15.3333	TRUE	1	8	G	A	C	P	0.0605964	0.0789372	0.0716359	0.0343349	0.0430724	0.0464087	0.102117	-0.0106822	-0.16127	0.0482497	0.0431647	-0.082495	290	290	297	G290C	A297P
2	2	2	FALSE	14	TRUE	1	8	G	A	C	S	0.0889098	0.0903312	0.0746317	0.0451983	0.0465493	0.0482146	0.242233	0.131762	-0.114592	0.0904134	0.102282	-0.0576341	290	290	297	G290C	A297S
2	2	2	FALSE	18.3333	TRUE	1	8	G	A	C	T	0.0476971	0.0710723	0.0661077	0.030253	0.0427124	0.0465964	-0.0161232	-0.0213124	-0.0919325	0.0167711	0.0499819	-0.0443423	290	290	297	G290C	A297T
2	2	2	FALSE	39.3333	TRUE	1	8	G	A	C	V	0.0397738	0.0559358	0.0442411	0.0287445	0.0381836	0.0351403	0.0778464	0.0901153	-0.00485594	0.0507521	0.0868684	-0.0102992	290	290	297	G290C	A297V
2	2	2	FALSE	42.3333	TRUE	1	8	G	A	D	D	0.045429	0.0490825	0.0381771	0.0328978	0.0381337	0.0285867	0.0337042	0.140577	0.00859638	0.0613942	0.13038	0.0241242	290	290	297	G290D	A297D
2	2	2	FALSE	19.3333	TRUE	1	8	G	A	D	G	0.0795234	0.092562	0.089219	0.0501748	0.0522572	0.0403081	0.310738	0.216674	-0.0640246	0.168924	0.121825	0.000627245	290	290	297	G290D	A297G
2	2	2	FALSE	17	TRUE	1	8	G	A	D	P	0.066929	0.108565	0.0618955	0.0380255	0.0517501	0.0395403	0.0701241	0.153041	0.0823773	0.0619834	0.0907458	0.0456666	290	290	297	G290D	A297P
2	2	2	FALSE	42.3333	TRUE	1	8	G	A	D	S	0.0373814	0.0481717	0.0575394	0.0285599	0.0360537	0.0364649	0.079495	0.109969	0.0368787	0.0746015	0.103913	0.0305876	290	290	297	G290D	A297S
2	2	2	FALSE	47	TRUE	1	8	G	A	D	T	0.0370583	0.0531858	0.0549601	0.0287113	0.0444569	0.0391417	0.0476519	0.224049	0.103378	0.0591108	0.175565	0.0669197	290	290	297	G290D	A297T
3	2	2	FALSE	46	TRUE	1	8	G	A	D	V	0.03397	0.0409662	0.0456246	0.0263531	0.0329224	0.0329191	0.0136268	0.0250825	-0.00519915	0.0307154	0.0494844	0.00684608	290	290	297	G290D	A297V
2	2	2	FALSE	11.6667	TRUE	1	8	G	A	R	D	0.108082	0.0839467	0.120695	0.0493928	0.0389513	0.0484351	0.255484	0.0640693	0.199444	0.0856041	0.0351053	0.0730364	290	290	297	G290R	A297D
2	2	2	FALSE	33.6667	TRUE	1	8	G	A	R	G	0.0484516	0.0421787	0.0456189	0.0304063	0.0286904	0.0325628	0.0199246	-0.0468424	0.0460473	0.0148776	-0.0254101	0.0303564	290	290	297	G290R	A297G
2	2	2	FALSE	26.3333	TRUE	1	8	G	A	R	P	0.0565885	0.0445469	0.0460092	0.0364779	0.0292953	0.032402	-0.10889	-0.0422945	0.0122329	-0.0330584	-0.0236938	0.0144632	290	290	297	G290R	A297P
2	2	2	FALSE	32.6667	TRUE	1	8	G	A	R	S	0.0386093	0.0659687	0.0641088	0.027343	0.0374182	0.042735	-0.00226159	0.0988236	0.176052	0.00833942	0.0379091	0.0849309	290	290	297	G290R	A297S
2	2	2	FALSE	21.6667	TRUE	1	8	G	A	R	T	0.046935	0.0740127	0.0673832	0.0307869	0.0361704	0.0422841	-0.00411508	-0.0236436	0.117616	0.0120671	0.000518494	0.0634895	290	290	297	G290R	A297T
2	2	2	FALSE	34.3333	TRUE	1	8	G	A	R	V	0.037852	0.0428021	0.0488967	0.0264654	0.0355489	0.0331914	0.00534825	-0.157551	-0.019221	0.00805825	-0.0960825	-3.05551e-05	290	290	297	G290R	A297V
3	2	2	FALSE	48.3333	TRUE	1	8	G	A	S	D	0.0382624	0.0448822	0.0579062	0.0310698	0.0367689	0.0412831	0.147307	0.0974285	0.0552744	0.122493	0.105738	0.0303948	290	290	297	G290S	A297D
2	2	2	FALSE	21.6667	TRUE	1	8	G	A	S	P	0.0554452	0.0662525	0.100723	0.03641	0.0546537	0.050956	0.079495	0.19889	-0.0273591	0.0646205	0.159917	-0.0219229	290	290	297	G290S	A297P
2	2	2	FALSE	13.3333	TRUE	1	8	G	A	S	S	0.0724165	0.0790936	0.0936986	0.0399054	0.0532732	0.0504202	0.0685168	0.120103	0.0247236	0.0676866	0.118998	-0.00445116	290	290	297	G290S	A297S
2	2	2	FALSE	28.6667	TRUE	1	8	G	A	S	T	0.0482295	0.0737552	0.052676	0.0334862	0.0558351	0.0383189	0.0377373	0.205014	0.0460473	0.0555682	0.163875	0.0243086	290	290	297	G290S	A297T
2	2	2	FALSE	17.3333	TRUE	1	8	G	A	S	V	0.0585107	0.0839467	0.0763031	0.0395661	0.0520432	0.0471347	0.140659	0.0640693	-0.156053	0.0920528	0.0926824	-0.0753964	290	290	297	G290S	A297V
2	2	2	FALSE	21	TRUE	1	8	G	A	V	D	0.0699336	0.0504313	0.109627	0.0413631	0.0363052	0.0503572	0.151461	0.0881934	0.0335567	0.0890523	0.0960901	0.0173488	290	290	297	G290V	A297D
2	2	2	FALSE	25	TRUE	1	8	G	A	V	G	0.0496194	0.0599515	0.0685765	0.0306645	0.0376317	0.0450692	0.0144279	0.0556649	0.151341	0.0226534	0.0609687	0.0570203	290	290	297	G290V	A297G
2	2	2	FALSE	20.6667	TRUE	1	8	G	A	V	P	0.0625263	0.0643789	0.0581527	0.0345906	0.0389792	0.038944	0.0713208	0.0519398	0.0284566	0.0398522	0.0559809	0.00857681	290	290	297	G290V	A297P
3	2	2	FALSE	39.3333	TRUE	1	8	G	A	V	S	0.0367785	0.0529373	0.0507122	0.0262546	0.036668	0.036309	0.0366366	0.116043	-0.0065519	0.037281	0.101162	-0.00485402	290	290	297	G290V	A297S
2	2	2	FALSE	13.6667	TRUE	1	8	G	A	V	T	0.080028	0.0830087	0.0672778	0.0407324	0.0428363	0.0420731	0.112127	0.0255714	0.0130394	0.0615203	0.0687114	0.00738468	290	290	297	G290V	A297T
2	2	2	FALSE	32.3333	TRUE	1	8	G	A	V	V	0.0600482	0.0389736	0.0561172	0.0429762	0.030035	0.0395074	0.193403	0.0149412	-0.1476	0.0969847	0.0405955	-0.0791535	290	290	297	G290V	A297V
2	2	2	FALSE	10.6667	TRUE	1	9	G	G	A	C	0.069908	0.0910453	0.109627	0.0367756	0.0382675	0.0417325	0.0641215	0.0519398	-0.0324593	0.0227276	-0.0104587	0.00438019	290	290	298	G290A	G298C
2	2	2	FALSE	32	TRUE	1	9	G	G	A	D	0.0585107	0.0468311	0.0597234	0.0373385	0.0368245	0.0392392	0.140659	0.139793	-0.0288741	0.0916278	0.0904285	0.0304634	290	290	298	G290A	G298D
2	2	2	FALSE	27.6667	TRUE	1	9	G	G	A	R	0.038225	0.0538767	0.0763345	0.0265699	0.03277	0.0393592	0.00542211	0.0145675	-0.0919325	0.013064	-0.00206106	0.00071349	290	290	298	G290A	G298R
2	2	2	FALSE	30.3333	TRUE	1	9	G	G	A	S	0.0520123	0.0484938	0.0472044	0.0309377	0.0327464	0.0352792	0.0366366	-0.0693149	0.0837436	0.0267183	-0.0272034	0.064961	290	290	298	G290A	G298S
2	2	2	FALSE	26.6667	TRUE	1	9	G	G	A	V	0.0428422	0.065757	0.0498237	0.0284347	0.0355803	0.0337781	0.0348984	-0.0522547	-0.0534912	0.0268958	-0.0177281	-0.0125521	290	290	298	G290A	G298V
2	2	2	FALSE	17	TRUE	1	9	G	G	C	A	0.0616937	0.0649298	0.0653394	0.0338843	0.0402568	0.0442661	0.0312259	0.0181964	-0.0346018	0.0359375	0.0490112	-0.0187778	290	290	298	G290C	G298A
2	2	2	FALSE	41.3333	TRUE	1	9	G	G	C	C	0.0393315	0.0395239	0.0463669	0.0300462	0.0320087	0.0364924	0.0649007	-0.0404865	-0.00538764	0.0389932	-0.00488932	-0.0181128	290	290	298	G290C	G298C
2	2	2	FALSE	39.6667	TRUE	1	9	G	G	C	D	0.0399508	0.0528126	0.0390103	0.029106	0.0398468	0.035217	0.0861187	0.0296314	-0.084542	0.0762297	0.0698765	-0.0572013	290	290	298	G290C	G298D
2	2	2	FALSE	14	TRUE	1	9	G	G	C	R	0.0823482	0.084603	0.116863	0.0382032	0.0513136	0.05306	0.146393	0.214782	0.0739552	0.0510053	0.116662	0.00142638	290	290	298	G290C	G298R
2	2	2	FALSE	24.3333	TRUE	1	9	G	G	C	S	0.0541249	0.0607563	0.0763345	0.0355472	0.040277	0.0476358	0.103535	0.103913	0.0930299	0.0562181	0.0928553	0.0299929	290	290	298	G290C	G298S
2	2	2	FALSE	31.6667	TRUE	1	9	G	G	C	V	0.0407211	0.0532993	0.0464054	0.0276567	0.0370495	0.0354717	0.00593497	0.0607543	-0.120961	0.0168646	0.0677303	-0.0847316	290	290	298	G290C	G298V
2	2	2	FALSE	25	TRUE	1	9	G	G	D	C	0.0493497	0.0552999	0.0681422	0.0312896	0.0453963	0.035879	-0.0299385	0.169651	-0.157948	0.00938651	0.121586	-0.0523127	290	290	298	G290D	G298C
2	2	2	FALSE	23.3333	TRUE	1	9	G	G	D	D	0.0483914	0.094123	Inf	0.034941	0.0520989	0.0601307	0.150764	0.19255	Inf	0.12526	0.142722	0.108776	290	290	298	G290D	G298D
2	2	2	FALSE	44.6667	TRUE	1	9	G	G	D	R	0.0356717	0.0404483	0.0453484	0.0272702	0.0311943	0.0320975	0.0378408	0.0246181	-0.0499103	0.0456532	0.0411728	-0.0129839	290	290	298	G290D	G298R
2	2	2	FALSE	13.3333	TRUE	1	9	G	G	D	S	0.0722915	0.116617	0.156788	0.043392	0.0553239	0.0466392	0.169767	0.256988	0.126038	0.0982687	0.132083	0.0409148	290	290	298	G290D	G298S
3	2	2	FALSE	47	TRUE	1	9	G	G	D	V	0.0446713	0.037584	0.0442806	0.0310393	0.0312126	0.032758	0.0120032	0.126525	0.0167723	0.0371203	0.111107	0.0154318	290	290	298	G290D	G298V
2	2	2	FALSE	17.6667	TRUE	1	9	G	G	R	A	0.0960336	0.054199	0.0553527	0.0394995	0.0336726	0.0350472	0.00161868	0.0468504	-0.0247541	0.0193647	0.0123383	0.00825904	290	290	298	G290R	G298A
2	2	2	FALSE	26	TRUE	1	9	G	G	R	C	0.0397017	0.0767669	0.0729809	0.0285349	0.0393314	0.0405419	-0.0229339	0.153041	0.0856394	-0.0119441	0.0226635	0.0172304	290	290	298	G290R	G298C
2	2	2	FALSE	46	TRUE	1	9	G	G	R	D	0.0358907	0.0463192	0.0442168	0.02791	0.0315295	0.0328736	0.0768088	-0.0112476	0.0433452	0.0666863	0.0124711	0.0511664	290	290	298	G290R	G298D
2	2	2	FALSE	27.3333	TRUE	1	9	G	G	R	S	0.0449978	0.0498544	0.0600849	0.0290198	0.03121	0.0360171	-0.0141765	-0.0276521	0.0779343	0.00108003	-0.00863182	0.0445064	290	290	298	G290R	G298S
2	2	2	FALSE	19.6667	TRUE	1	9	G	G	R	V	0.0669	0.0691409	0.0534374	0.0345918	0.0377273	0.0350464	0.0132627	0.0955086	0.0163015	0.0125742	0.0256788	0.0130373	290	290	298	G290R	G298V
2	2	2	FALSE	29	TRUE	1	9	G	G	S	A	0.0506025	0.0645798	0.0667033	0.0340761	0.0536235	0.0436907	0.0606763	0.237953	0.0491159	0.0656929	0.191591	0.0183846	290	290	298	G290S	G298A
2	2	2	FALSE	12.6667	TRUE	1	9	G	G	S	C	0.0680391	0.0836305	0.089219	0.0368954	0.0580658	0.0473081	0.0256584	0.131762	-0.0640246	0.0329166	0.104135	-0.0437264	290	290	298	G290S	G298C
2	2	2	FALSE	28	TRUE	1	9	G	G	S	D	0.046601	0.0783406	0.0575394	0.0335275	0.050952	0.0425019	0.145941	0.0729707	-0.0357812	0.12023	0.106109	-0.00989358	290	290	298	G290S	G298D
2	2	2	FALSE	32.6667	TRUE	1	9	G	G	S	R	0.0554452	0.045248	0.0546949	0.0385128	0.0378193	0.0407084	0.134749	0.108668	-0.0794418	0.0912244	0.102013	-0.0507996	290	290	298	G290S	G298R
2	2	2	FALSE	21.6667	TRUE	1	9	G	G	S	S	0.0695041	0.0607563	0.050014	0.0402664	0.045131	0.0408472	0.109102	0.103913	-0.115654	0.0767277	0.105669	-0.0759388	290	290	298	G290S	G298S
2	2	2	FALSE	21.3333	TRUE	1	9	G	G	S	V	0.062729	0.0545206	0.0592604	0.0385249	0.045478	0.0401149	-0.0964939	0.147952	-0.12494	0.00360304	0.129992	-0.0749985	290	290	298	G290S	G298V
2	2	2	FALSE	17.3333	TRUE	1	9	G	G	V	C	0.0481111	0.0856958	0.0977744	0.031537	0.042734	0.0473562	0.0256584	0.0468504	0.0526314	0.0173867	0.0437927	-0.00858777	290	290	298	G290V	G298C
2	2	2	FALSE	30.6667	TRUE	1	9	G	G	V	D	0.0476959	0.0978714	0.0847812	0.0340171	0.0456333	0.0515484	0.14259	0.322551	0.209233	0.104472	0.174698	0.0994796	290	290	298	G290V	G298D
2	2	2	FALSE	15	TRUE	1	9	G	G	V	R	0.059907	0.0653771	0.124931	0.0346904	0.0393621	0.0502557	-0.0799873	0.107638	0.153946	-0.00652671	0.0750058	0.0227574	290	290	298	G290V	G298R
2	2	2	FALSE	41	TRUE	1	9	G	G	V	S	0.0376957	0.0416038	0.0460813	0.0267927	0.0307776	0.0347311	-0.013163	0.05851	-0.0228441	0.00787074	0.0661267	-0.0131039	290	290	298	G290V	G298S
3	2	2	FALSE	22.3333	TRUE	1	9	G	G	V	V	0.0739775	0.0428375	0.0977744	0.0352723	0.0325273	0.0468646	-0.012615	0.0898844	0.0526314	0.0202158	0.0804281	-0.00256696	290	290	298	G290V	G298V
2	2	2	TRUE	35	TRUE	1	10	G	L	A	*	0.0407883	0.0361626	0.0343457	0.0265348	0.0254544	0.0258647	-0.19841	-0.157967	-0.148265	-0.177194	-0.170135	-0.15053	290	290	299	G290A	L299*
2	2	2	FALSE	44	TRUE	1	10	G	L	A	F	0.0398469	0.0437243	0.035832	0.0288697	0.0288739	0.0287538	-0.0394018	-0.0302459	0.0495886	-0.0154172	-0.0238622	0.0336956	290	290	299	G290A	L299F
2	2	2	FALSE	50	TRUE	1	10	G	L	A	S	0.0393584	0.0324653	0.0515905	0.02808	0.0247709	0.0386771	0.0534121	-0.0051229	0.111149	0.04696	0.00189858	0.0909009	290	290	299	G290A	L299S
2	2	2	FALSE	40.3333	TRUE	1	10	G	L	A	V	0.0395158	0.0574581	0.0387976	0.0277371	0.0380542	0.0302602	0.0498878	0.125637	-0.0527212	0.0376691	0.0521101	-0.0153485	290	290	299	G290A	L299V
2	2	2	FALSE	65	TRUE	1	10	G	L	A	W	0.0278933	0.033281	0.0365692	0.0223015	0.0260964	0.0294803	-0.0145649	-0.0872811	0.0515758	-0.0142683	-0.0648992	0.0316595	290	290	299	G290A	L299W
2	2	2	TRUE	32	TRUE	1	10	G	L	C	*	0.0590551	0.0355365	0.0459031	0.0537568	0.0374883	0.0311215	0.0974583	-0.0213124	-0.226255	-0.0196262	-0.0517132	-0.194205	290	290	299	G290C	L299*
2	2	2	FALSE	20.6667	TRUE	1	10	G	L	C	F	0.0509995	0.0737552	0.0858763	0.033699	0.0425091	0.0489702	0.0929318	0.079789	0.0409472	0.0454553	0.065716	-0.0111363	290	290	299	G290C	L299F
2	2	2	FALSE	12.3333	TRUE	1	10	G	L	C	S	0.0882488	0.0552363	0.0977744	0.0376608	0.0409761	0.0524747	-0.0186176	-0.0187129	0.0526314	0.0363452	0.0404534	0.0228331	290	290	299	G290C	L299S
2	2	2	FALSE	26	TRUE	1	10	G	L	C	V	0.0525046	0.0607563	0.0519982	0.0327312	0.0402748	0.0391447	0.0650471	0.103913	-0.0365278	0.044407	0.0928432	-0.024722	290	290	299	G290C	L299V
2	2	2	FALSE	11.3333	TRUE	1	10	G	L	C	W	0.076544	0.0952175	0.0879711	0.0388419	0.0474833	0.0465918	0.103535	0.079789	-0.020775	0.0159555	0.0486787	-0.0344384	290	290	299	G290C	L299W
2	2	2	TRUE	43.6667	TRUE	1	10	G	L	D	*	0.0344573	0.0296948	0.0340444	0.0256523	0.0257291	0.0262568	-0.182247	-0.169329	-0.212461	-0.169083	-0.169049	-0.188724	290	290	299	G290D	L299*
2	2	2	FALSE	28.3333	TRUE	1	10	G	L	D	F	0.051077	0.0569983	0.0550899	0.0330879	0.0398178	0.037606	0.0354014	0.101068	0.0739552	0.0393831	0.0817445	0.029425	290	290	299	G290D	L299F
2	2	2	FALSE	21	TRUE	1	10	G	L	D	M	0.0656036	0.0657811	0.0707302	0.038225	0.044116	0.0432307	0.0568728	0.147482	0.116752	0.0521081	0.114895	0.0553009	290	290	299	G290D	L299M
2	2	2	FALSE	13	TRUE	1	10	G	L	D	S	0.0912046	0.0782292	0.147821	0.0475396	0.0472138	0.0527554	0.201647	0.131762	0.199444	0.115368	0.11401	0.0798471	290	290	299	G290D	L299S
2	2	2	FALSE	10.3333	TRUE	1	10	G	L	D	V	0.101228	0.104305	Inf	0.04372	0.0528243	0.0506444	0.079495	0.205014	Inf	0.071072	0.121479	0.0931501	290	290	299	G290D	L299V
2	2	2	FALSE	15.6667	TRUE	1	10	G	L	D	W	0.0593721	0.0577844	0.114502	0.0371056	0.0398494	0.0405109	0.0647134	-0.0480739	0.000548717	0.0350678	0.00142138	-0.00964435	290	290	299	G290D	L299W
2	2	2	TRUE	10.3333	TRUE	1	10	G	L	R	*	0.0620227	0.0719989	0.110866	0.0371733	0.0352721	0.0398677	-0.0479017	-0.0893277	-0.12494	-0.126947	-0.162995	-0.151157	290	290	299	G290R	L299*
2	2	2	FALSE	46	TRUE	1	10	G	L	R	F	0.0369199	0.0385576	0.0463262	0.0273419	0.0287189	0.0359551	-0.0301711	0.0229719	0.101863	-0.0141903	0.0035608	0.0489041	290	290	299	G290R	L299F
2	2	2	FALSE	22.6667	TRUE	1	10	G	L	R	S	0.053306	0.0506836	0.051248	0.0388857	0.0315978	0.0330647	-0.116538	-0.0147422	-0.0139424	-0.0309701	0.00233726	0.0234271	290	290	299	G290R	L299S
2	2	2	FALSE	25.3333	TRUE	1	10	G	L	R	V	0.0543037	0.0577844	0.0495809	0.033913	0.0339801	0.0324164	0.0546778	-0.0480739	0.0409472	0.0304678	-0.0134993	0.0324627	290	290	299	G290R	L299V
2	2	2	FALSE	13	TRUE	1	10	G	L	R	W	0.070765	0.0710723	0.0809649	0.0379418	0.0343795	0.038349	0.0531433	-0.0213124	0.000548717	0.000986723	-0.0298678	-0.0117633	290	290	299	G290R	L299W
3	2	2	TRUE	23.3333	TRUE	1	10	G	L	S	*	0.0459594	0.0452928	0.0568668	0.0382064	0.0399584	0.0341436	-0.0473376	-0.0757504	-0.228233	-0.0945295	-0.105749	-0.188003	290	290	299	G290S	L299*
2	2	2	FALSE	23.6667	TRUE	1	10	G	L	S	F	0.0558835	0.0503635	0.0521377	0.0335061	0.0399416	0.0372986	-0.0466505	0.0684939	-0.0993992	0.00813175	0.0748696	-0.0699196	290	290	299	G290S	L299F
2	2	2	FALSE	10.3333	TRUE	1	10	G	L	S	M	0.06336	0.124669	0.138274	0.0364485	0.0645404	0.0541604	0.0328332	0.159611	0.0526314	0.0423961	0.126197	-0.00992221	290	290	299	G290S	L299M
3	2	2	FALSE	28.3333	TRUE	1	10	G	L	S	V	0.0437255	0.0609882	0.0600849	0.0311665	0.0473175	0.043571	0.041156	0.13858	-0.0768369	0.0532513	0.125812	-0.0439495	290	290	299	G290S	L299V
2	2	2	FALSE	11.3333	TRUE	1	10	G	L	S	W	0.0839202	0.0891656	0.0809649	0.0389679	0.0612678	0.0458033	0.0199246	0.146223	0.000548717	0.0156303	0.101815	-0.0270208	290	290	299	G290S	L299W
2	2	2	TRUE	12.6667	TRUE	1	10	G	L	V	*	0.0570222	0.0731054	0.0614974	0.0313293	0.0399438	0.0362918	-0.169508	-0.128457	-0.12494	-0.160663	-0.152362	-0.14858	290	290	299	G290V	L299*
2	2	2	FALSE	24.6667	TRUE	1	10	G	L	V	F	0.0486982	0.0536986	0.0692865	0.0314449	0.0363348	0.0451166	-0.0412398	0.0765913	0.0897079	-0.00842645	0.062922	0.0184705	290	290	299	G290V	L299F
2	2	2	FALSE	30	TRUE	1	10	G	L	V	V	0.0495918	0.0446613	0.0528279	0.0309645	0.0321304	0.0370307	0.00161868	0.0394754	0.00825382	0.0232243	0.0572188	0.00343222	290	290	299	G290V	L299V
2	2	2	FALSE	45	TRUE	1	10	G	L	V	W	0.0327552	0.0388809	0.0553527	0.0246086	0.0307879	0.0358159	-0.0206749	0.0561171	-0.0247541	-0.0152481	0.0458908	-0.0313362	290	290	299	G290V	L299W
2	2	2	TRUE	14	TRUE	1	11	G	G	A	*	0.0559606	0.0568227	0.0858763	0.0361079	0.0384183	0.0436075	-0.0924073	-0.124613	-0.0398498	-0.117848	-0.142063	-0.113597	290	290	300	G290A	G300*
2	2	2	FALSE	34.3333	TRUE	1	11	G	G	A	A	0.0443563	0.0450793	0.0437053	0.0346092	0.0314794	0.0323286	-0.0964939	0.0456001	0.0268328	-0.0311765	0.020724	0.0335861	290	290	300	G290A	G300A
2	2	2	FALSE	67.3333	TRUE	1	11	G	G	A	E	0.0399124	0.0320306	0.0367085	0.0285821	0.0259788	0.0316989	0.0627831	0.0487421	0.133428	0.0619497	0.0489278	0.115818	290	290	300	G290A	G300E
2	2	2	FALSE	22.6667	TRUE	1	11	G	G	A	R	0.0522251	0.0563316	0.0861032	0.0349386	0.0328998	0.0450076	0.115527	-0.0454365	0.09813	0.0570031	-0.0198682	0.0516292	290	290	300	G290A	G300R
2	2	2	FALSE	64.6667	TRUE	1	11	G	G	A	V	0.0277291	0.0351472	0.0350184	0.0217745	0.0270618	0.0284249	-0.00638526	-0.0570962	0.0107033	0.00351836	-0.0330508	0.0184791	290	290	300	G290A	G300V
2	2	2	FALSE	18.6667	TRUE	1	11	G	G	C	A	0.0572636	0.0695849	0.071011	0.036736	0.0425215	0.0453989	0.0997313	-0.00685174	0.000548717	0.0590162	0.0503715	-0.00585046	290	290	300	G290C	G300A
2	2	2	FALSE	14	TRUE	1	11	G	G	C	E	0.0770932	0.0961649	0.0831836	0.0414398	0.0478269	0.0506269	0.154985	0.164701	0.0196235	0.0904984	0.13175	0.0209015	290	290	300	G290C	G300E
2	2	2	FALSE	33.3333	TRUE	1	11	G	G	C	R	0.0433895	0.060307	0.0397471	0.0291855	0.0395729	0.0327564	0.0357453	0.111288	-0.110213	0.0283221	0.0879895	-0.0828881	290	290	300	G290C	G300R
2	2	2	FALSE	32	TRUE	1	11	G	G	C	V	0.0430691	0.0421688	0.0752188	0.0284497	0.032391	0.0469322	0.0304829	0.0738651	-0.174172	0.0273655	0.0760499	-0.0853188	290	290	300	G290C	G300V
2	2	2	TRUE	15	TRUE	1	11	G	G	D	*	0.0560428	0.0559358	0.0709101	0.0344286	0.0497254	0.0376932	-0.152875	-0.0770418	-0.0672868	-0.136363	-0.0955306	-0.119237	290	290	300	G290D	G300*
2	2	2	FALSE	11	TRUE	1	11	G	G	D	A	0.0832859	0.0745886	0.143127	0.042008	0.0486664	0.0411893	-0.069009	0.189295	-0.25043	0.0366041	0.128144	-0.00469507	290	290	300	G290D	G300A
2	2	2	FALSE	27.3333	TRUE	1	11	G	G	D	E	0.0517969	0.0606332	0.0831836	0.0361992	0.042651	0.0434091	0.153055	0.145151	0.0196235	0.12453	0.135901	0.0558238	290	290	300	G290D	G300E
2	2	2	FALSE	47	TRUE	1	11	G	G	D	R	0.0371062	0.0498678	0.0468496	0.0308037	0.0367482	0.0336037	0.110404	0.0988236	0.0247236	0.09038	0.087712	0.0213954	290	290	300	G290D	G300R
2	2	2	FALSE	43	TRUE	1	11	G	G	D	V	0.043053	0.0388566	0.0505502	0.0310674	0.0312867	0.0355196	0.0678511	0.0680207	0.0425147	0.0632841	0.0730413	0.0311083	290	290	300	G290D	G300V
2	2	2	FALSE	12.6667	TRUE	1	11	G	G	R	A	0.086307	0.0565813	0.0977744	0.0407565	0.0330064	0.0405959	0.0948686	-0.0199489	-0.051534	0.0364596	-0.00604794	0.011854	290	290	300	G290R	G300A
2	2	2	FALSE	83.3333	TRUE	1	11	G	G	R	E	0.0270002	0.032602	0.0343516	0.0220562	0.0264697	0.0276381	0.0448988	0.0727033	0.0329641	0.046887	0.0647997	0.043053	290	290	300	G290R	G300E
2	2	2	FALSE	79.3333	TRUE	1	11	G	G	R	R	0.030983	0.0309706	0.0313675	0.0265113	0.0254734	0.0256297	0.0654105	0.0356108	0.0276203	0.0449827	0.0200825	0.0236579	290	290	300	G290R	G300R
2	2	2	FALSE	36.6667	TRUE	1	11	G	G	R	V	0.037007	0.0415769	0.0460813	0.0288436	0.0285062	0.0322453	-0.0647876	-0.0220483	-0.0228441	-0.0299659	-0.0111041	-0.0029309	290	290	300	G290R	G300V
2	2	2	FALSE	16	TRUE	1	11	G	G	S	E	0.0869893	0.0908054	0.138274	0.047819	0.0578425	0.0602974	0.283253	0.247721	-0.051534	0.15296	0.186282	0.0070327	290	290	300	G290S	G300E
2	2	2	FALSE	26.6667	TRUE	1	11	G	G	S	R	0.0491517	0.0507368	0.0663685	0.0339897	0.0396145	0.0433302	0.0693839	0.0826341	-0.132988	0.0601075	0.0868971	-0.0718583	290	290	300	G290S	G300R
2	2	2	FALSE	12.3333	TRUE	1	11	G	G	S	V	0.0593721	0.105785	0.109627	0.036718	0.0576367	0.0519999	0.0647134	0.0673246	-0.0324593	0.060001	0.0957519	-0.0236212	290	290	300	G290S	G300V
2	2	2	FALSE	48.6667	TRUE	1	11	G	G	V	E	0.0401617	0.038716	0.0499594	0.0301088	0.0324124	0.0378549	0.123448	0.0596947	0.0348096	0.0989902	0.0786253	0.0328373	290	290	300	G290V	G300E
2	2	2	FALSE	52	TRUE	1	11	G	G	V	R	0.0378663	0.0317786	0.049027	0.0273896	0.0261746	0.0355159	0.0128102	0.048092	0.0335567	0.0182305	0.0528937	0.0131467	290	290	300	G290V	G300R
2	2	2	FALSE	42.6667	TRUE	1	11	G	G	V	V	0.0419604	0.0324526	0.0530463	0.0281895	0.0263725	0.0381959	-0.0166872	0.0526682	-0.140249	0.00710323	0.0587175	-0.0788306	290	290	300	G290V	G300V
2	2	2	FALSE	14.6667	TRUE	1	12	G	N	A	D	0.117617	0.0728275	0.079506	0.0421975	0.0389084	0.0510891	0.134749	0.0914486	0.190611	0.0714941	0.0445861	0.117618	290	290	301	G290A	N301D
2	2	2	FALSE	35	TRUE	1	12	G	N	A	H	0.0520123	0.0434058	0.0413868	0.0306421	0.0289947	0.0331753	-0.0333992	-0.0498975	0.0870936	-0.00215655	-0.0329329	0.0610417	290	290	301	G290A	N301H
2	2	2	FALSE	13	TRUE	1	12	G	N	A	I	0.0912046	0.0789372	0.11792	0.041221	0.036839	0.04658	0.201647	0.0237557	0.235774	0.0542739	-0.015068	0.0501011	290	290	301	G290A	N301I
2	2	2	FALSE	68	TRUE	1	12	G	N	A	K	0.0320301	0.0301737	0.0310358	0.0243221	0.0270101	0.0266087	0.036151	-0.0504652	-0.0285865	0.0461275	-0.0240066	-0.0017918	290	290	301	G290A	N301K
2	2	2	FALSE	58.6667	TRUE	1	12	G	N	A	S	0.0358877	0.0300852	0.0392311	0.0273029	0.0233174	0.0317716	-0.0217923	-0.0332201	0.0940918	0.00279459	-0.0245558	0.0737467	290	290	301	G290A	N301S
2	2	2	FALSE	38.3333	TRUE	1	12	G	N	A	T	0.0448025	0.0409662	0.0485017	0.0286104	0.0283431	0.0358603	0.0328332	-0.0120089	0.0994964	0.0264827	-0.0072486	0.0710533	290	290	301	G290A	N301T
2	2	2	FALSE	26.3333	TRUE	1	12	G	N	A	Y	0.0434393	0.0796647	0.0433487	0.0288666	0.0367342	0.0309765	-0.0564394	0.05851	-0.0201644	-0.0315651	-0.0146225	-0.00961709	290	290	301	G290A	N301Y
2	2	2	FALSE	33.3333	TRUE	1	12	G	N	C	D	0.0367785	0.0609882	0.0658955	0.0270558	0.0411407	0.0456195	0.0366366	0.13858	-0.0583666	0.0485836	0.12399	-0.0208383	290	290	301	G290C	N301D
2	2	2	FALSE	13	TRUE	1	12	G	N	C	H	0.0862552	0.0774585	0.121447	0.0396829	0.0455977	0.051431	0.17204	0.142715	0.0409472	0.0513723	0.0856791	-0.0170542	290	290	301	G290C	N301H
2	2	2	FALSE	36.3333	TRUE	1	12	G	N	C	I	0.040087	0.0526377	0.043966	0.0280527	0.0371341	0.0343901	0.0183307	0.0949796	-0.0469504	0.0178162	0.0733665	-0.0434212	290	290	301	G290C	N301I
2	2	2	FALSE	37.3333	TRUE	1	12	G	N	C	K	0.0416515	0.052153	0.0471665	0.0290005	0.037432	0.0377544	0.059451	0.131762	-0.0480185	0.0627176	0.126765	-0.0255731	290	290	301	G290C	N301K
2	2	2	FALSE	15.3333	TRUE	1	12	G	N	C	Y	0.0593407	0.0565813	0.089219	0.0321862	0.0378112	0.0470463	-0.0166872	-0.0199489	-0.0640246	-0.0115433	0.00877	-0.0461771	290	290	301	G290C	N301Y
2	2	2	FALSE	15	TRUE	1	12	G	N	D	D	0.0626631	0.0771875	0.140235	0.0384155	0.047385	0.0553543	0.0422041	0.0863592	0.291926	0.0755948	0.105691	0.10417	290	290	301	G290D	N301D
2	2	2	FALSE	42.6667	TRUE	1	12	G	N	D	H	0.040087	0.0405118	0.0453484	0.0288261	0.0314174	0.0337113	0.0183307	0.0336871	0.0510077	0.0312422	0.0446707	0.0307314	290	290	301	G290D	N301H
2	2	2	FALSE	20.3333	TRUE	1	12	G	N	D	I	0.0598876	0.0659687	0.0494097	0.0369655	0.0425634	0.0322911	0.0568728	-0.0857501	-0.0263216	0.0511797	0.00189267	-0.0146852	290	290	301	G290D	N301I
2	2	2	FALSE	30	TRUE	1	12	G	N	D	K	0.0457369	0.0583399	0.051824	0.0330138	0.0425166	0.0335237	0.0860064	0.0531167	-0.0216475	0.0931517	0.0901823	0.0229466	290	290	301	G290D	N301K
2	2	2	FALSE	19.3333	TRUE	1	12	G	N	D	S	0.0540502	0.0752761	0.074959	0.0350221	0.0451826	0.0408169	0.0394002	0.110483	0.0614645	0.0583424	0.0846226	0.0370126	290	290	301	G290D	N301S
2	2	2	FALSE	45	TRUE	1	12	G	N	D	T	0.0466017	0.0383247	0.0465953	0.0342576	0.0310263	0.0333417	0.123336	0.0468504	0.059464	0.0935929	0.0590986	0.0428303	290	290	301	G290D	N301T
2	2	2	FALSE	26	TRUE	1	12	G	N	D	Y	0.0547478	0.0503846	0.0809649	0.0369525	0.039159	0.0385929	0.0918908	0.112728	0.000548717	0.0490608	0.0814684	-0.00743207	290	290	301	G290D	N301Y
2	2	2	FALSE	29.3333	TRUE	1	12	G	N	R	D	0.0401346	0.0572022	0.0612289	0.0286105	0.0343361	0.0361766	0.0267065	0.0246181	0.0108968	0.0376592	0.0263504	0.039217	290	290	301	G290R	N301D
2	2	2	FALSE	17.6667	TRUE	1	12	G	N	R	H	0.0514638	0.0611002	0.0912371	0.0315562	0.033844	0.0430967	-0.0258662	0.0168631	0.0460473	-0.00499292	-0.00787005	0.0141954	290	290	301	G290R	N301H
2	2	2	FALSE	11.3333	TRUE	1	12	G	N	R	I	0.0595343	0.0910453	0.0831836	0.0368104	0.0377692	0.0392613	-0.155552	0.0519398	0.0196235	-0.0531887	-0.0119475	-0.00370036	290	290	301	G290R	N301I
2	2	2	FALSE	30	TRUE	1	12	G	N	R	K	0.0407417	0.0514712	0.135782	0.0289635	0.0342125	0.051778	0.0145719	0.0501056	0.377016	0.0341793	0.0513393	0.128946	290	290	301	G290R	N301K
2	2	2	FALSE	15	TRUE	1	12	G	N	R	S	0.0601531	0.0740127	0.0724753	0.0342148	0.0366342	0.0387467	-0.026539	0.0367171	0.0150399	0.00520364	0.00241826	0.0205563	290	290	301	G290R	N301S
2	2	2	FALSE	11	TRUE	1	12	G	N	R	Y	0.069318	0.0975689	0.0841235	0.0380055	0.0377033	0.0375277	0.0389096	0.05851	-0.057105	-0.00126775	-0.0197518	-0.0237546	290	290	301	G290R	N301Y
2	2	2	FALSE	19.3333	TRUE	1	12	G	N	S	D	0.0504957	0.0812018	0.0714044	0.0333469	0.0492658	0.0494026	0.103043	-0.0297168	-0.105866	0.0961613	0.0662362	-0.0405792	290	290	301	G290S	N301D
2	2	2	FALSE	25.6667	TRUE	1	12	G	N	S	H	0.0512681	0.0684324	0.0618955	0.034006	0.0543769	0.0428596	0.0490323	0.157012	0.0823773	0.0468333	0.1278	0.0222267	290	290	301	G290S	N301H
3	2	2	FALSE	52	TRUE	1	12	G	N	S	I	0.0318685	0.0406748	0.0435475	0.02601	0.0338902	0.0338663	0.0538481	0.0650328	-0.145458	0.0498943	0.0668149	-0.10435	290	290	301	G290S	N301I
2	2	2	FALSE	66.3333	TRUE	1	12	G	N	S	K	0.0361893	0.0450288	0.0367667	0.0297986	0.0395449	0.030946	0.152629	0.187795	0.00428169	0.131381	0.173805	0.00656455	290	290	301	G290S	N301K
2	2	2	FALSE	32.6667	TRUE	1	12	G	N	S	S	0.0522216	0.0438364	0.0422675	0.0347795	0.0350119	0.0346318	0.050775	0.017167	-0.0529429	0.0599264	0.0425344	-0.0399022	290	290	301	G290S	N301S
2	2	2	FALSE	36	TRUE	1	12	G	N	S	T	0.0425073	0.045512	0.050055	0.0312281	0.0365915	0.0402262	0.0662438	0.0843629	-0.14306	0.0636312	0.0888578	-0.095208	290	290	301	G290S	N301T
2	2	2	FALSE	31	TRUE	1	12	G	N	S	Y	0.0504696	0.0494285	0.0564503	0.0322192	0.0449233	0.0390065	0.0148699	0.162308	-0.051534	0.0147641	0.134975	-0.0455459	290	290	301	G290S	N301Y
2	2	2	FALSE	11.3333	TRUE	1	12	G	N	V	D	0.0843473	0.110633	0.104525	0.0451636	0.0493714	0.0504081	0.203255	0.131762	0.000548717	0.104265	0.110554	0.0171599	290	290	301	G290V	N301D
2	2	2	FALSE	23	TRUE	1	12	G	N	V	H	0.045714	0.0649298	0.0661077	0.0311172	0.0395807	0.0392378	0.0553176	0.0181964	-0.0919325	0.0364505	0.0370919	-0.0483538	290	290	301	G290V	N301H
2	2	2	FALSE	31	TRUE	1	12	G	N	V	I	0.0486141	0.0535366	0.0476981	0.0320805	0.0367809	0.0335423	0.0621353	0.104747	-0.0551191	0.038428	0.0713042	-0.0425824	290	290	301	G290V	N301I
2	2	2	FALSE	54	TRUE	1	12	G	N	V	K	0.0362519	0.0383328	0.0297728	0.0281022	0.031815	0.0278151	-0.029041	0.0926989	-0.162532	0.0157564	0.101745	-0.138996	290	290	301	G290V	N301K
2	2	2	FALSE	22.3333	TRUE	1	12	G	N	V	S	0.0469769	0.0583399	0.0858763	0.0297093	0.0373033	0.0445022	0.0188302	0.0531167	0.0409472	0.0319727	0.0561565	0.00869337	290	290	301	G290V	N301S
2	2	2	FALSE	20.6667	TRUE	1	12	G	N	V	T	0.0494326	0.0599586	0.0633336	0.031184	0.0385614	0.0416888	-0.0608841	0.0837597	-0.0946965	-0.00497693	0.0763818	-0.0426437	290	290	301	G290V	N301T
3	2	2	FALSE	19.6667	TRUE	1	12	G	N	V	Y	0.0462159	0.0598892	0.084271	0.0311699	0.038541	0.0441438	0.0457123	-0.1053	-0.217422	0.0148711	-0.030896	-0.0855455	290	290	301	G290V	N301Y
2	2	2	FALSE	53	TRUE	1	13	G	N	A	D	0.0374963	0.0351518	0.0506544	0.0281444	0.0270074	0.0415474	0.0765627	-0.0139374	0.162368	0.0661965	0.00326118	0.125754	290	290	302	G290A	N302D
2	2	2	FALSE	26	TRUE	1	13	G	N	A	H	0.0430691	0.0659687	0.0488967	0.0282845	0.0364601	0.0345607	-0.0272455	-0.0857501	0.0203184	-0.00362093	-0.0269361	0.0287822	290	290	302	G290A	N302H
2	2	2	FALSE	19	TRUE	1	13	G	N	A	I	0.060443	0.0594233	0.0820421	0.0346904	0.0336093	0.0446496	0.0486986	-0.00323113	0.150213	0.0227274	-0.0172029	0.0516778	290	290	302	G290A	N302I
2	2	2	FALSE	53.6667	TRUE	1	13	G	N	A	K	0.0349803	0.040684	0.0402522	0.0269224	0.0306828	0.0318796	-0.0206288	0.0779548	0.0986009	0.0153259	0.0612894	0.0932191	290	290	302	G290A	N302K
2	2	2	FALSE	15.6667	TRUE	1	13	G	N	A	S	0.0691322	0.0620744	0.0769286	0.0353505	0.0342604	0.0439844	-0.0712687	-0.0147422	0.147362	0.00527414	-0.00273115	0.0761498	290	290	302	G290A	N302S
2	2	2	FALSE	38.3333	TRUE	1	13	G	N	A	Y	0.0594668	0.0350567	0.0406868	0.0388513	0.026106	0.0308865	0.0904733	-0.0694322	0.0368787	0.0279748	-0.0488426	0.0201933	290	290	302	G290A	N302Y
2	2	2	FALSE	21.6667	TRUE	1	13	G	N	C	D	0.0605964	0.0617654	0.0575256	0.0357179	0.0412022	0.0438403	0.102117	0.0881934	-0.0873489	0.0740164	0.102053	-0.0411063	290	290	302	G290C	N302D
2	2	2	FALSE	10.3333	TRUE	1	13	G	N	C	H	0.0743874	0.103298	0.138274	0.035779	0.0511118	0.0551638	0.0444771	0.219475	-0.051534	0.0242304	0.114008	-0.0245862	290	290	302	G290C	N302H
3	2	2	FALSE	21	TRUE	1	13	G	N	C	I	0.0561464	0.0558467	0.0600778	0.0331858	0.0375445	0.0408932	-0.0229339	0.065885	-0.0486829	-0.00105814	0.0589977	-0.0417088	290	290	302	G290C	N302I
2	2	2	FALSE	20.3333	TRUE	1	13	G	N	C	K	0.0422413	0.0565324	0.0861032	0.0304409	0.0327671	0.0552659	-0.0215499	-0.130348	-0.0970326	0.0233046	-0.0199488	-0.0212476	290	290	302	G290C	N302K
2	2	2	FALSE	18.3333	TRUE	1	13	G	N	C	S	0.0676503	0.0731054	0.0612289	0.0362861	0.045096	0.0421109	0.0602723	0.14153	-0.00979939	0.043056	0.106154	-0.0120094	290	290	302	G290C	N302S
2	2	2	FALSE	10.6667	TRUE	1	13	G	N	C	Y	0.0889098	0.0891656	0.151471	0.0441993	0.0472227	0.0544436	0.134749	0.146223	0.166436	0.0267071	0.0803635	-0.00955102	290	290	302	G290C	N302Y
2	2	2	FALSE	16.3333	TRUE	1	13	G	N	D	D	0.0683456	0.0773551	0.100981	0.0429759	0.0470965	0.0470988	0.181068	0.0394754	0.106963	0.123641	0.0897066	0.0728841	290	290	302	G290D	N302D
2	2	2	FALSE	17.6667	TRUE	1	13	G	N	D	H	0.0735055	0.0564465	0.0792602	0.041264	0.0393558	0.042677	0.096207	-0.00227777	0.114354	0.0635526	0.0417633	0.0506915	290	290	302	G290D	N302H
2	2	2	FALSE	21.6667	TRUE	1	13	G	N	D	I	0.0566639	0.0774585	0.0540972	0.0355834	0.0481114	0.0339273	0.0592588	0.142715	-0.0236262	0.0488145	0.0907773	-0.0114014	290	290	302	G290D	N302I
2	2	2	FALSE	26	TRUE	1	13	G	N	D	K	0.0538378	0.0500358	0.0729444	0.0357989	0.0382166	0.0427716	0.109102	0.0742297	-0.0431119	0.1037	0.0956727	0.0361738	290	290	302	G290D	N302K
2	2	2	FALSE	32.6667	TRUE	1	13	G	N	D	S	0.0601531	0.0410621	0.0539768	0.0376818	0.0321697	0.0371012	-0.026539	0.0835141	0.0930299	0.0354154	0.0856141	0.0566811	290	290	302	G290D	N302S
2	2	2	FALSE	24.3333	TRUE	1	13	G	N	D	T	0.0502952	0.0790936	0.0528279	0.0333304	0.0463601	0.033918	0.0662438	0.120103	-0.00715639	0.0674287	0.101232	0.0148705	290	290	302	G290D	N302T
2	2	2	FALSE	28.6667	TRUE	1	13	G	N	D	Y	0.0534284	0.0491241	0.0526221	0.0339772	0.0374183	0.0323176	0.0312259	0.113681	-0.0667201	0.0289795	0.0897039	-0.033833	290	290	302	G290D	N302Y
2	2	2	FALSE	24.6667	TRUE	1	13	G	N	R	D	0.0960336	0.042065	0.0480263	0.0398131	0.0295725	0.0321093	0.00161868	0.0260869	-0.018526	0.0356694	0.0278765	0.0217199	290	290	302	G290R	N302D
2	2	2	FALSE	46.3333	TRUE	1	13	G	N	R	H	0.0393428	0.0374039	0.0388227	0.0281748	0.026811	0.0299606	0.0337042	-0.0242888	0.0047108	0.0203672	-0.0135777	0.0108731	290	290	302	G290R	N302H
2	2	2	FALSE	36.3333	TRUE	1	13	G	N	R	I	0.0423299	0.0403363	0.0608843	0.0319154	0.0278697	0.040235	0.0701241	-0.0467223	0.09813	0.0369055	-0.0351059	0.0335415	290	290	302	G290R	N302I
2	2	2	FALSE	15.6667	TRUE	1	13	G	N	R	K	0.0690831	0.0830087	0.0813728	0.0399506	0.0400687	0.0416658	0.166835	0.0255714	0.0368787	0.0910628	0.038582	0.0613886	290	290	302	G290R	N302K
2	2	2	FALSE	27	TRUE	1	13	G	N	R	S	0.0425349	0.0534772	0.0584316	0.0288988	0.0323843	0.0360682	0.0297763	-0.0249623	-0.0728577	0.0242447	-0.00735228	-0.0143401	290	290	302	G290R	N302S
2	2	2	FALSE	11.6667	TRUE	1	13	G	N	R	T	0.132539	0.0643789	0.0662551	0.044069	0.0352412	0.036752	0.164356	-0.0388662	-0.0236262	0.0370985	-0.00784656	0.0121849	290	290	302	G290R	N302T
2	2	2	FALSE	26.3333	TRUE	1	13	G	N	R	Y	0.0491902	0.0389297	0.0661077	0.0325377	0.0289113	0.0361273	0.00791651	-0.107394	0.000548717	-0.00510519	-0.0668342	-0.0108818	290	290	302	G290R	N302Y
2	2	2	FALSE	16.3333	TRUE	1	13	G	N	S	H	0.0631066	0.0851651	0.0591286	0.035527	0.0609673	0.0424908	-0.0595457	0.205014	-0.0919325	0.0116013	0.154236	-0.0551811	290	290	302	G290S	N302H
2	2	2	FALSE	37.3333	TRUE	1	13	G	N	S	K	0.042013	0.063974	0.0497455	0.0302979	0.049814	0.0393403	0.106592	0.181671	-0.00628389	0.101218	0.161869	0.00715335	290	290	302	G290S	N302K
2	2	2	FALSE	13	TRUE	1	13	G	N	S	S	0.066929	0.0830087	0.0831836	0.0387902	0.0505566	0.0484331	0.0701241	0.0255714	-0.018526	0.0686403	0.0768974	-0.0158696	290	290	302	G290S	N302S
2	2	2	FALSE	14	TRUE	1	13	G	N	S	T	0.072098	0.0783406	0.120695	0.0412569	0.0507395	0.0561455	0.116443	0.0729707	0.199444	0.0829839	0.095952	0.041572	290	290	302	G290S	N302T
3	2	2	FALSE	12.6667	TRUE	1	13	G	N	V	C	0.0739775	0.0812018	0.0785056	0.043838	0.0641851	0.0451753	0.0158524	0.0427904	0.0671226	-0.0578718	-0.036873	0.00624038	290	290	302	G290V	N302C
2	2	2	FALSE	12.6667	TRUE	1	13	G	N	V	D	0.0960336	0.084603	0.145157	0.0424704	0.0456807	0.0564347	0.134749	0.214782	0.227352	0.0774467	0.141758	0.0603549	290	290	302	G290V	N302D
2	2	2	FALSE	32	TRUE	1	13	G	N	V	H	0.0412084	0.0436191	0.0726683	0.0288453	0.0323388	0.0445746	0.0148699	0.0734493	-0.144015	0.0178404	0.0722068	-0.0576509	290	290	302	G290V	N302H
2	2	2	FALSE	65	TRUE	1	13	G	N	V	K	0.0434261	0.0395471	0.0356114	0.0401635	0.0317061	0.0301796	0.215072	0.120103	0.0284566	0.164288	0.119224	0.0324736	290	290	302	G290V	N302K
3	2	2	FALSE	15.3333	TRUE	1	13	G	N	V	P	0.0727806	0.0564465	0.0739106	0.0425368	0.0371248	0.0469305	-0.0258662	0.0153513	0.000548717	0.0630676	0.0566535	0.0305899	290	290	302	G290V	N302P
2	2	2	FALSE	22	TRUE	1	13	G	N	V	S	0.0593721	0.0623346	0.0724753	0.0341818	0.0425267	0.0420929	0.0647134	0.159611	0.0150399	0.0487103	0.11235	0.0033118	290	290	302	G290V	N302S
2	2	2	FALSE	15	TRUE	1	13	G	N	V	T	0.0846937	0.0684324	0.0813533	0.0361569	0.0437599	0.0456919	-0.0536355	0.157012	0.0884463	0.0218239	0.110307	0.027798	290	290	302	G290V	N302T
2	2	2	FALSE	23.6667	TRUE	1	13	G	N	V	Y	0.0505599	0.0919115	0.0501762	0.0323642	0.0463131	0.0336713	0.0281528	0.227627	-0.0475549	0.0100302	0.094593	-0.0414421	290	290	302	G290V	N302Y
2	2	2	TRUE	33.3333	TRUE	1	14	G	Q	A	*	0.0421503	0.0339678	0.0430519	0.0316302	0.0273455	0.0322389	-0.0999547	-0.168916	-0.0970326	-0.115804	-0.159005	-0.114536	290	290	303	G290A	Q303*
3	2	2	FALSE	26	TRUE	1	14	G	Q	A	H	0.0522216	0.0586962	0.0415921	0.0315704	0.0335172	0.031438	-0.0475376	-0.0124979	-0.018526	-0.00548692	-0.00841342	0.00370553	290	290	303	G290A	Q303H
2	2	2	FALSE	50.6667	TRUE	1	14	G	Q	A	K	0.0400583	0.0349221	0.0483255	0.0290079	0.0272969	0.0351833	0.0711065	0.0661989	0.0452409	0.0721079	0.0647092	0.0551997	290	290	303	G290A	Q303K
3	2	2	FALSE	16.6667	TRUE	1	14	G	Q	A	L	0.0656644	0.0643352	0.0729809	0.0360066	0.0368064	0.0396622	0.08843	-0.111	0.0856394	0.0351922	-0.0390661	0.0325222	290	290	303	G290A	Q303L
2	2	2	FALSE	24.3333	TRUE	1	14	G	Q	A	P	0.0625263	0.0384028	0.0587383	0.0343761	0.0278713	0.0370629	-0.0680834	-0.0535706	0.000548717	-0.00651409	-0.0294533	0.02428	290	290	303	G290A	Q303P
2	2	2	FALSE	10.3333	TRUE	1	14	G	Q	A	R	0.0831676	0.188039	0.132215	0.0409077	0.0507573	0.0473148	0.134749	0.455465	-0.0919325	0.0547177	0.0680603	0.0279063	290	290	303	G290A	Q303R
2	2	2	TRUE	11	TRUE	1	14	G	Q	C	*	0.080028	0.0790936	0.145157	0.045146	0.0542162	0.0433744	0.112127	0.120103	-0.226255	-0.0549867	0.0228497	-0.147506	290	290	303	G290C	Q303*
2	2	2	FALSE	29.6667	TRUE	1	14	G	Q	C	E	0.0522216	0.0470342	0.0534374	0.0320819	0.0370882	0.0401004	0.050775	0.072414	-0.015204	0.0618779	0.0936973	0.000287034	290	290	303	G290C	Q303E
2	2	2	FALSE	69	TRUE	1	14	G	Q	C	H	0.0278817	0.0339089	0.0449583	0.0227075	0.0282384	0.0358982	0.0318485	0.114543	-0.132331	0.028266	0.101089	-0.0936289	290	290	303	G290C	Q303H
2	2	2	FALSE	13.6667	TRUE	1	14	G	Q	C	K	0.0755168	0.094123	0.138274	0.0395846	0.0490637	0.0575523	0.181829	0.19255	0.0526314	0.104417	0.146503	0.0177498	290	290	303	G290C	Q303K
2	2	2	FALSE	17	TRUE	1	14	G	Q	C	L	0.0717168	0.0589423	0.0637674	0.0358622	0.0387296	0.0419337	0.0414993	0.0447123	-0.0547384	0.0228028	0.0596841	-0.0444824	290	290	303	G290C	Q303L
2	2	2	FALSE	20.6667	TRUE	1	14	G	Q	C	P	0.0576203	0.0566183	0.0618955	0.0324135	0.0384122	0.0440917	-0.0412398	0.107638	-0.0812798	0.00300771	0.0902612	-0.0469817	290	290	303	G290C	Q303P
2	2	2	FALSE	13.6667	TRUE	1	14	G	Q	C	R	0.0483435	0.0989529	0.156788	0.030404	0.0476954	0.0566079	-0.06402	0.131762	0.126038	-0.00495067	0.101127	0.0133916	290	290	303	G290C	Q303R
2	2	2	TRUE	34.3333	TRUE	1	14	G	Q	D	*	0.0337461	0.0431869	0.0504907	0.0276712	0.0381188	0.030981	-0.115497	0.00653677	-0.165339	-0.118179	-0.0113664	-0.145639	290	290	303	G290D	Q303*
2	2	2	FALSE	16	TRUE	1	14	G	Q	D	E	0.0809827	0.0779859	0.0791034	0.0425876	0.0502352	0.0424487	0.0997313	0.22145	-0.0167065	0.103376	0.168524	0.0427399	290	290	303	G290D	Q303E
2	2	2	FALSE	30.6667	TRUE	1	14	G	Q	D	H	0.0420189	0.06268	0.0630602	0.0308035	0.0439654	0.0385009	0.0516104	0.153041	0.0115244	0.0522969	0.111629	0.0170062	290	290	303	G290D	Q303H
2	2	2	FALSE	11.3333	TRUE	1	14	G	Q	D	L	0.0737946	0.0807948	0.147821	0.0433988	0.0450541	0.0440486	0.14412	0.00653677	0.000548717	0.0779314	0.0546073	-0.00271681	290	290	303	G290D	Q303L
2	2	2	FALSE	11.6667	TRUE	1	14	G	Q	D	P	Inf	0.109397	0.0761508	0.0444858	0.0497219	0.0385432	Inf	-0.0264018	-0.0469504	0.200056	0.0596495	0.00883899	290	290	303	G290D	Q303P
2	2	2	TRUE	48.6667	TRUE	1	14	G	Q	R	*	0.0329299	0.0320359	0.0337539	0.0268043	0.0250349	0.0314742	-0.110469	-0.198971	-0.0461293	-0.119693	-0.17949	-0.0763671	290	290	303	G290R	Q303*
2	2	2	FALSE	19.3333	TRUE	1	14	G	Q	R	E	0.0532314	0.0540991	0.0858763	0.0352024	0.0350387	0.0424827	-0.0494141	0.0700211	-0.0398498	0.0141873	0.0609342	0.0370378	290	290	303	G290R	Q303E
2	2	2	FALSE	38.3333	TRUE	1	14	G	Q	R	H	0.0386251	0.042855	0.0419037	0.0270156	0.0330803	0.0308245	-0.0100253	-0.11187	0.0247236	-0.000575265	-0.0596971	0.0207817	290	290	303	G290R	Q303H
2	2	2	FALSE	47.6667	TRUE	1	14	G	Q	R	K	0.034783	0.0379709	0.0569133	0.0265508	0.0286267	0.0372593	0.00791651	0.0765913	0.0703701	0.0305405	0.0707225	0.0598263	290	290	303	G290R	Q303K
2	2	2	FALSE	18.3333	TRUE	1	14	G	Q	R	L	0.0884597	0.0836305	0.0847812	0.0465522	0.0403785	0.0483947	0.251168	0.131762	0.209233	0.0757534	0.0253761	0.0564681	290	290	303	G290R	Q303L
2	2	2	FALSE	26	TRUE	1	14	G	Q	R	R	0.046935	0.0479024	0.0732594	0.0306414	0.0308736	0.0449332	0.00735244	-0.0436208	0.135826	0.0143261	-0.0114585	0.0652734	290	290	303	G290R	Q303R
2	2	2	TRUE	14.6667	TRUE	1	14	G	Q	S	*	0.059544	0.0717155	0.0859698	0.0488085	0.0611652	0.039536	0.038314	0.06257	-0.187999	-0.0329263	0.0237537	-0.150586	290	290	303	G290S	Q303*
2	2	2	FALSE	13.3333	TRUE	1	14	G	Q	S	E	0.0603788	0.0974421	0.138274	0.037474	0.057604	0.0579075	0.0756916	0.148981	0.0526314	0.0898028	0.144858	0.0255142	290	290	303	G290S	Q303E
2	2	2	FALSE	26.3333	TRUE	1	14	G	Q	S	H	0.0459401	0.0783984	0.0741686	0.0336789	0.0590544	0.0456786	0.0816901	0.213419	0.0307926	0.0670428	0.160256	-0.00164615	290	290	303	G290S	Q303H
2	2	2	FALSE	12	TRUE	1	14	G	Q	S	K	0.0752279	0.135998	0.109627	0.0417097	0.0647594	0.0551749	0.0735848	0.370553	-0.0324593	0.0964722	0.21786	-0.000731362	290	290	303	G290S	Q303K
2	2	2	FALSE	17.3333	TRUE	1	14	G	Q	S	L	0.0580254	0.0759907	0.0755717	0.0369512	0.0489843	0.045802	0.0864801	0.0539361	-0.015204	0.0598549	0.0795996	-0.0280963	290	290	303	G290S	Q303L
2	2	2	FALSE	34.6667	TRUE	1	14	G	Q	S	R	0.0576439	0.042855	0.0588198	0.0377535	0.0363156	0.0411906	0.123105	0.124944	0.0196235	0.0897335	0.121211	0.00731234	290	290	303	G290S	Q303R
2	2	2	TRUE	14.3333	TRUE	1	14	G	Q	V	*	0.0538378	0.0586148	0.104525	0.0353064	0.0467121	0.0399068	-0.105865	0.00653677	-0.198347	-0.119884	-0.0279175	-0.145247	290	290	303	G290V	Q303*
2	2	2	FALSE	33	TRUE	1	14	G	Q	V	E	0.0498296	0.0550897	0.0498307	0.0314567	0.0376013	0.0366262	0.0948686	0.174469	-0.0728577	0.0828692	0.145938	-0.0276775	290	290	303	G290V	Q303E
2	2	2	FALSE	38.3333	TRUE	1	14	G	Q	V	H	0.0476032	0.0430211	0.0446408	0.0325966	0.0322893	0.0345316	0.0818517	0.0859137	-0.0483853	0.0502439	0.0758732	-0.0319695	290	290	303	G290V	Q303H
2	2	2	FALSE	36.3333	TRUE	1	14	G	Q	V	K	0.0509263	0.0613455	0.0492579	0.0313188	0.0408209	0.0381866	0.0549425	0.24423	0.0846078	0.0704734	0.180346	0.0570336	290	290	303	G290V	Q303K
2	2	2	FALSE	53.6667	TRUE	1	15	G	G	A	C	0.0282476	0.0470674	0.0322284	0.0226755	0.0297408	0.0260922	-0.0476887	-0.0419284	-0.0694092	-0.0361773	-0.0341894	-0.0434728	290	290	304	G290A	G304C
2	2	2	FALSE	44.6667	TRUE	1	15	G	G	A	D	0.0541249	0.0383247	0.0365843	0.033798	0.029346	0.029872	0.103535	0.0468504	0.00793924	0.0813159	0.0574711	0.0299766	290	290	304	G290A	G304D
2	2	2	FALSE	37.3333	TRUE	1	15	G	G	A	R	0.0512064	0.0384198	0.0397902	0.0322785	0.0275798	0.0310216	-0.0652795	-0.0219408	0.0438595	-0.0128307	-0.0138781	0.0398651	290	290	304	G290A	G304R
2	2	2	FALSE	27.3333	TRUE	1	15	G	G	A	S	0.0526	0.054199	0.0507904	0.032043	0.0333376	0.0351762	0.0444771	0.0468504	0.0218725	0.0370182	0.0218969	0.0354968	290	290	304	G290A	G304S
2	2	2	FALSE	33	TRUE	1	15	G	G	A	V	0.0441247	0.0418819	0.0451743	0.0301064	0.029492	0.0317453	0.0218549	-0.0821002	-0.0385969	0.00674314	-0.0480328	-0.0176034	290	290	304	G290A	G304V
2	2	2	FALSE	19.3333	TRUE	1	15	G	G	C	C	0.0757524	0.0487939	0.0718666	0.040457	0.0345314	0.0437791	0.114513	0.0262649	-0.0556025	0.0183259	0.0371127	-0.043876	290	290	304	G290C	G304C
2	2	2	FALSE	22.3333	TRUE	1	15	G	G	C	D	0.052865	0.0719777	0.0667033	0.032458	0.0439063	0.0458258	0.079495	0.159611	-0.0480185	0.0733469	0.143892	-0.0135566	290	290	304	G290C	G304D
2	2	2	FALSE	10.3333	TRUE	1	15	G	G	C	R	0.207456	0.0974421	0.0557086	0.040967	0.0480662	0.0406267	0.345756	0.148981	-0.202607	0.0425143	0.0919457	-0.126989	290	290	304	G290C	G304R
2	2	2	FALSE	27.3333	TRUE	1	15	G	G	C	S	0.0466431	0.0482843	0.0488875	0.0297812	0.0355978	0.0382153	-0.0487728	0.00653677	-0.051534	0.00195637	0.0460132	-0.0311971	290	290	304	G290C	G304S
2	2	2	FALSE	25.3333	TRUE	1	15	G	G	D	A	0.062729	0.061241	0.0468496	0.0380142	0.040952	0.0326088	0.0997313	0.0962241	-0.0236262	0.0736137	0.0797255	-0.00465027	290	290	304	G290D	G304A
2	2	2	FALSE	23.3333	TRUE	1	15	G	G	D	D	0.0663393	0.0860809	0.0729444	0.0399262	0.046053	0.0407558	0.0470211	0.368128	0.0442093	0.0857084	0.239763	0.0581285	290	290	304	G290D	G304D
2	2	2	FALSE	28	TRUE	1	15	G	G	D	R	0.0484516	0.0521983	0.0564685	0.0321741	0.0371215	0.0384039	0.0199246	0.0216007	0.0774707	0.039376	0.0496042	0.0459515	290	290	304	G290D	G304R
2	2	2	FALSE	30	TRUE	1	15	G	G	D	S	0.0632172	0.0454382	0.0456246	0.0437039	0.0344608	0.0315047	-0.0886534	0.104514	0.00629658	0.00980122	0.0992638	0.0211768	290	290	304	G290D	G304S
2	2	2	FALSE	45	TRUE	1	15	G	G	D	V	0.0414338	0.0359741	0.0508175	0.029255	0.0290905	0.0342894	0.0105536	0.0697096	0.0567	0.0202366	0.0679008	0.0192257	290	290	304	G290D	G304V
2	2	2	FALSE	29.6667	TRUE	1	15	G	G	R	C	0.0357754	0.0672416	0.06143	0.0266532	0.0387663	0.0363226	-0.0668867	0.123358	0.0316609	-0.0471382	0.0174006	0.00312477	290	290	304	G290R	G304C
2	2	2	FALSE	40.6667	TRUE	1	15	G	G	R	D	0.0438569	0.0471017	0.041493	0.0305424	0.0334526	0.0320458	0.0511391	0.024925	0.0701436	0.0548937	0.048981	0.0650218	290	290	304	G290R	G304D
2	2	2	FALSE	26.3333	TRUE	1	15	G	G	R	R	0.0624015	0.0459814	0.0433487	0.0341307	0.0305586	0.0312474	0.0218549	-0.0620226	-0.0201644	0.013794	-0.0295545	-0.00283424	290	290	304	G290R	G304R
2	2	2	FALSE	24.3333	TRUE	1	15	G	G	R	S	0.0649307	0.0790936	0.0428661	0.0361988	0.0381827	0.0316516	0.0662438	-0.107029	0.0698866	0.0344447	-0.0174196	0.0512742	290	290	304	G290R	G304S
2	2	2	FALSE	12	TRUE	1	15	G	G	S	C	0.0831676	0.102993	0.0739106	0.0442453	0.0597344	0.0453565	0.134749	0.0914486	0.000548717	0.0436355	0.0826575	-0.0228803	290	290	304	G290S	G304C
2	2	2	FALSE	16.6667	TRUE	1	15	G	G	S	D	0.0894024	0.0648345	0.0841235	0.0469682	0.0464836	0.0508898	0.232862	0.116043	-0.057105	0.136612	0.13354	-0.010085	290	290	304	G290S	G304D
2	2	2	FALSE	34	TRUE	1	15	G	G	S	R	0.0384138	0.0523243	0.0526221	0.0282257	0.041054	0.0393198	0.00161868	0.100715	-0.0667201	0.0244787	0.0991016	-0.0464672	290	290	304	G290S	G304R
2	2	2	FALSE	11.3333	TRUE	1	15	G	G	S	S	0.0735055	0.0891656	0.120695	0.0403045	0.0580956	0.0582261	0.096207	0.146223	-0.198347	0.0765435	0.128696	-0.0520562	290	290	304	G290S	G304S
2	2	2	FALSE	12.3333	TRUE	1	15	G	G	S	V	0.076544	0.120442	0.0813728	0.0400974	0.0682908	0.0476373	0.103535	0.205014	0.0368787	0.0472728	0.131376	-0.0134462	290	290	304	G290S	G304V
2	2	2	FALSE	31.6667	TRUE	1	15	G	G	V	A	0.0427399	0.045188	0.0691371	0.0288847	0.0328161	0.0431668	0.0486986	0.0178318	0.0526314	0.0368405	0.035326	0.0119163	290	290	304	G290V	G304A
2	2	2	FALSE	37.3333	TRUE	1	15	G	G	V	C	0.0458118	0.039348	0.0495809	0.0298986	0.0311505	0.0347906	0.0396144	0.0572852	-0.0398498	0.0100061	0.049712	-0.0346211	290	290	304	G290V	G304C
2	2	2	FALSE	18.6667	TRUE	1	15	G	G	V	D	0.0659929	0.0755766	0.084271	0.0352576	0.0431104	0.0516791	-0.0210035	0.172076	0.218519	0.0485632	0.143829	0.101992	290	290	304	G290V	G304D
2	2	2	FALSE	10.3333	TRUE	1	15	G	G	V	S	0.0820601	0.14123	0.10321	0.039149	0.0523022	0.0493398	0.0864801	0.278267	0.0856394	0.0525114	0.118085	0.0225815	290	290	304	G290V	G304S
2	2	2	FALSE	22.3333	TRUE	1	15	G	G	V	V	0.0603788	0.047954	0.0707302	0.0341859	0.0348088	0.03896	-0.0724543	0.114543	-0.115654	-0.0221784	0.084856	-0.0592166	290	290	304	G290V	G304V
2	2	2	FALSE	33	TRUE	1	16	G	S	A	C	0.0381874	0.0469992	0.0352661	0.0320436	0.0306663	0.0294176	-0.116138	-0.122749	-0.14732	-0.0767569	-0.0706144	-0.0942928	290	290	305	G290A	S305C
2	2	2	FALSE	11	TRUE	1	16	G	S	A	G	0.0851247	0.0965681	0.0963675	0.0397473	0.0391044	0.0472075	0.109102	0.00653677	0.159046	0.0323409	-0.00360817	0.0654644	290	290	305	G290A	S305G
2	2	2	FALSE	30.6667	TRUE	1	16	G	S	A	I	0.046935	0.0436271	0.0472009	0.0307439	0.0297009	0.0341081	0.00735244	-0.0936062	0.0189757	-0.0117085	-0.0611946	0.00505292	290	290	305	G290A	S305I
2	2	2	FALSE	30	TRUE	1	16	G	S	A	N	0.0500386	0.0443861	0.0502497	0.0313541	0.0308644	0.0351805	-0.0499059	0.0444253	0.0144819	-0.00740597	0.02035	0.0203947	290	290	305	G290A	S305N
2	2	2	FALSE	62	TRUE	1	16	G	S	A	R	0.0345687	0.030216	0.0340961	0.0254105	0.023611	0.0280358	0.026436	-0.0236436	-0.0154832	0.0226799	-0.0163207	0.00137472	290	290	305	G290A	S305R
2	2	2	FALSE	24.3333	TRUE	1	16	G	S	A	T	0.0493497	0.0604941	0.0559643	0.0304897	0.0341255	0.0374766	0.0331758	-0.0626554	0.0600219	0.024379	-0.0254706	0.0482227	290	290	305	G290A	S305T
2	2	2	FALSE	11.3333	TRUE	1	16	G	S	C	C	0.0851247	0.0891656	0.0875332	0.040985	0.0481144	0.0454613	0.109102	0.146223	-0.0812798	0.0068471	0.0719228	-0.0559376	290	290	305	G290C	S305C
2	2	2	FALSE	12	TRUE	1	16	G	S	C	G	0.0876663	0.0748015	0.0761508	0.0392839	0.043051	0.0466424	0.079495	0.0673246	-0.0469504	0.0257857	0.0702301	-0.0309658	290	290	305	G290C	S305G
2	2	2	FALSE	13	TRUE	1	16	G	S	C	N	0.0649572	0.0935017	0.0608843	0.0331487	0.0466327	0.0411833	-0.00935955	0.0306608	-0.0970326	0.0147248	0.0682674	-0.0606811	290	290	305	G290C	S305N
2	2	2	FALSE	55	TRUE	1	16	G	S	C	R	0.0346807	0.0349448	0.0366703	0.0259066	0.0291996	0.0318582	0.0541865	0.01667	-0.0919325	0.0401435	0.0350461	-0.0724677	290	290	305	G290C	S305R
2	2	2	FALSE	21.6667	TRUE	1	16	G	S	C	T	0.0587232	0.056854	0.0561264	0.0322673	0.0378859	0.0406537	0.0284623	0.0508211	-0.0340404	0.0249465	0.0600872	-0.0255512	290	290	305	G290C	S305T
2	2	2	FALSE	36	TRUE	1	16	G	S	D	C	0.0366262	0.048408	0.0462345	0.0282274	0.0355721	0.0309188	0.00161868	0.0323897	-0.12494	0.00325832	0.0401919	-0.0676183	290	290	305	G290D	S305C
2	2	2	FALSE	15.6667	TRUE	1	16	G	S	D	G	0.0586692	0.0624002	0.0976473	0.0329992	0.0404139	0.0470849	-0.100961	0.0492433	0.143293	-0.00676705	0.0650385	0.050043	290	290	305	G290D	S305G
3	2	2	FALSE	25	TRUE	1	16	G	S	D	I	0.047188	0.0453657	0.0640085	0.0322461	0.0346114	0.0367036	-0.0386617	-0.0274371	0.000548717	-0.016046	0.00159117	-0.0118083	290	290	305	G290D	S305I
2	2	2	FALSE	74.6667	TRUE	1	16	G	S	D	N	0.0297338	0.035456	0.0399166	0.0260748	0.0295121	0.0313268	0.0904733	0.0935867	0.0526314	0.0804461	0.0903328	0.0373047	290	290	305	G290D	S305N
2	2	2	FALSE	37.6667	TRUE	1	16	G	S	D	R	0.043502	0.0471017	0.0398866	0.0310726	0.0352294	0.0303735	0.0455715	0.024925	-0.0300613	0.05011	0.0493933	-0.00788745	290	290	305	G290D	S305R
2	2	2	FALSE	14.6667	TRUE	1	16	G	S	D	T	0.108892	0.0643352	0.0875332	0.0507546	0.0429919	0.0403885	0.242233	0.124073	-0.0812798	0.0986038	0.0948579	0.00244656	290	290	305	G290D	S305T
3	2	2	FALSE	13.3333	TRUE	1	16	G	S	R	G	0.0593407	0.0903312	0.08834	0.0338384	0.0403975	0.0390511	0.0199246	0.131762	-0.152848	0.00935386	0.0223424	-0.0211819	290	290	305	G290R	S305G
2	2	2	FALSE	12.3333	TRUE	1	16	G	S	R	I	0.0733469	0.0684473	0.0566017	0.0383531	0.0344898	0.0352649	-0.0536355	-0.092203	-0.180228	-0.0369773	-0.0486173	-0.0854804	290	290	305	G290R	S305I
3	2	2	FALSE	29	TRUE	1	16	G	S	R	R	0.0462159	0.061241	0.0523083	0.0310504	0.0366292	0.0345063	0.0457123	0.0962241	0.0156443	0.0251973	0.0316024	0.0170022	290	290	305	G290R	S305R
2	2	2	FALSE	15	TRUE	1	16	G	S	R	T	0.0500386	0.0659687	0.0912371	0.0312819	0.0357228	0.0409092	-0.0499059	-0.0857501	-0.0449499	-0.0129173	-0.0299313	0.00767433	290	290	305	G290R	S305T
2	2	2	FALSE	11.3333	TRUE	1	16	G	S	S	G	0.125101	0.0824608	0.0632933	0.0448182	0.047506	0.0429594	0.251168	-0.0667154	-0.0324593	0.0731944	0.0377342	-0.0264141	290	290	305	G290S	S305G
2	2	2	FALSE	17	TRUE	1	16	G	S	S	I	0.0491517	0.0932937	0.0587006	0.0316958	0.0587993	0.039584	-0.0661466	0.0988236	-0.0990331	-0.0267574	0.0782362	-0.0728117	290	290	305	G290S	S305I
2	2	2	FALSE	16	TRUE	1	16	G	S	S	N	0.0551645	0.069908	0.104525	0.0346512	0.0481094	0.0483369	0.0409529	0.0851823	-0.198347	0.0483082	0.095044	-0.0709762	290	290	305	G290S	S305N
2	2	2	FALSE	25.6667	TRUE	1	16	G	S	S	R	0.0554054	0.0662525	0.0861032	0.0410629	0.0547317	0.0490377	0.170706	0.19889	-0.0970326	0.111176	0.161444	-0.0444988	290	290	305	G290S	S305R
2	2	2	FALSE	19.3333	TRUE	1	16	G	S	S	T	0.070765	0.0653663	0.0537493	0.0386837	0.0513836	0.0425173	0.0531433	0.154857	-0.160755	0.0541197	0.129213	-0.103772	290	290	305	G290S	S305T
2	2	2	FALSE	20.3333	TRUE	1	16	G	S	V	C	0.0543685	0.0595979	0.0686032	0.0324407	0.0376853	0.0406846	0.0169922	0.0358978	0.0264561	-0.0058739	0.0346675	-0.0165312	290	290	305	G290V	S305C
2	2	2	FALSE	13	TRUE	1	16	G	S	V	G	0.0803475	0.0952175	0.0813533	0.0395152	0.0453207	0.0446756	0.177608	-0.0667154	0.0884463	0.056119	0.0359605	0.0216801	290	290	305	G290V	S305G
2	2	2	FALSE	41.6667	TRUE	1	16	G	S	V	I	0.0384215	0.0367049	0.047801	0.0272079	0.0293687	0.0325908	-0.00606502	0.0177153	-0.0370429	-0.0123228	0.0212976	-0.039448	290	290	305	G290V	S305I
2	2	2	FALSE	15.6667	TRUE	1	16	G	S	V	N	0.0649572	0.0672416	0.0905215	0.0344261	0.0416915	0.0455876	0.0125969	0.123358	0.000548717	0.0221864	0.0923107	-0.0136779	290	290	305	G290V	S305N
2	2	2	FALSE	26.6667	TRUE	1	16	G	S	V	R	0.0501521	0.062688	0.0686032	0.035211	0.0403831	0.0421526	0.134749	0.109613	-0.0253586	0.0745875	0.0859919	-0.0127535	290	290	305	G290V	S305R
2	2	2	FALSE	14.3333	TRUE	1	17	G	N	A	D	0.0504957	0.0665551	0.0761508	0.0372609	0.0474245	0.0440901	-0.0998055	-0.179476	-0.0469504	-0.00662332	-0.0567277	0.0423892	290	290	306	G290A	N306D
2	2	2	FALSE	47.6667	TRUE	1	17	G	N	A	H	0.040271	0.0359501	0.0344817	0.0283378	0.0257404	0.0280864	0.0058401	-0.0290013	-0.0288741	0.00962212	-0.0294911	-0.00868608	290	290	306	G290A	N306H
2	2	2	FALSE	16.6667	TRUE	1	17	G	N	A	I	0.0500788	0.0750607	0.0569738	0.0347557	0.0460127	0.0435638	-0.0866422	-0.167817	-0.0438289	-0.0748288	-0.115139	-0.0672089	290	290	306	G290A	N306I
2	2	2	FALSE	16.6667	TRUE	1	17	G	N	A	K	0.0566891	0.0975689	0.0792602	0.0342867	0.0463348	0.0457125	0.0828354	-0.0454365	0.114354	0.0866972	0.0489664	0.0991299	290	290	306	G290A	N306K
2	2	2	FALSE	42.3333	TRUE	1	17	G	N	A	S	0.0336952	0.0420262	0.0459031	0.0250048	0.0288789	0.0331909	0.00752889	-0.0370321	-0.0398498	0.0121454	-0.0195492	-0.00662416	290	290	306	G290A	N306S
2	2	2	FALSE	27.3333	TRUE	1	17	G	N	A	T	0.0435523	0.048408	0.0661077	0.0285289	0.0309027	0.0391483	0.0213351	-0.0193161	0.000548717	0.0256277	-0.00674609	0.0273561	290	290	306	G290A	N306T
2	2	2	FALSE	14.6667	TRUE	1	17	G	N	A	Y	0.0656036	0.0505479	0.0718666	0.0395437	0.0386515	0.0471858	-0.0536355	-0.154942	-0.0556025	-0.0748942	-0.119167	-0.0796605	290	290	306	G290A	N306Y
2	2	2	FALSE	16.6667	TRUE	1	17	G	N	C	H	0.06336	0.065202	0.0952711	0.0346668	0.0398313	0.0521838	0.0328332	0.0416134	0.173537	0.0208425	0.0455438	0.038943	290	290	306	G290C	N306H
2	2	2	FALSE	19	TRUE	1	17	G	N	C	I	0.0480973	0.0571307	0.0549914	0.0336257	0.0466915	0.0345602	-0.15506	0.00653677	-0.222522	-0.109881	-0.0128297	-0.163746	290	290	306	G290C	N306I
2	2	2	FALSE	34.6667	TRUE	1	17	G	N	C	K	0.0553124	0.0494767	0.0492242	0.033542	0.0363099	0.0394551	0.107653	0.131762	0.0468836	0.0967297	0.135587	0.0424226	290	290	306	G290C	N306K
2	2	2	FALSE	25.3333	TRUE	1	17	G	N	C	S	0.0544278	0.0534772	0.0550899	0.033856	0.0369623	0.0396939	0.097801	0.0380358	-0.0728577	0.0499286	0.0571994	-0.0499613	290	290	306	G290C	N306S
2	2	2	FALSE	14.6667	TRUE	1	17	G	N	D	H	0.0717168	0.0674584	0.0828703	0.0358688	0.0419226	0.0458446	-0.0382619	0.0440493	0.138529	0.0228324	0.0514201	0.0560467	290	290	306	G290D	N306H
2	2	2	FALSE	26.3333	TRUE	1	17	G	N	D	I	0.0469544	0.0487758	0.0539768	0.0347414	0.0408013	0.0385019	-0.0921777	0.0771515	-0.0919325	-0.0757774	0.0477555	-0.0951137	290	290	306	G290D	N306I
2	2	2	FALSE	52	TRUE	1	17	G	N	D	K	0.0381114	0.0436344	0.0492579	0.0294153	0.037257	0.0347572	0.152109	0.05851	0.0846078	0.13863	0.089278	0.0815558	290	290	306	G290D	N306K
2	2	2	FALSE	32	TRUE	1	17	G	N	D	T	0.0478389	0.0594998	0.0526221	0.0328207	0.0411545	0.0357639	0.0771091	0.125192	0.0678175	0.072757	0.105809	0.0465332	290	290	306	G290D	N306T
2	2	2	FALSE	12.3333	TRUE	1	17	G	N	D	Y	0.0656756	0.0952175	0.0600849	0.0412073	0.0611257	0.0416632	-0.123979	0.079789	-0.0768369	-0.0945297	0.0160528	-0.089779	290	290	306	G290D	N306Y
2	2	2	FALSE	16.6667	TRUE	1	17	G	N	R	H	0.0960336	0.0624002	0.052676	0.0386731	0.0324448	0.0349404	0.00161868	-0.0361697	0.0460473	0.00437042	-0.0311019	0.0287492	290	290	306	G290R	N306H
2	2	2	FALSE	20.6667	TRUE	1	17	G	N	R	I	0.0656756	0.0458451	0.051207	0.0402331	0.0353905	0.0394742	-0.123979	-0.102969	0.000548717	-0.094858	-0.0930615	-0.0431633	290	290	306	G290R	N306I
2	2	2	FALSE	36	TRUE	1	17	G	N	R	K	0.0553124	0.0429028	0.0630875	0.0365387	0.0343178	0.0415028	0.107653	0.167687	-0.0640246	0.0911183	0.128063	0.0208002	290	290	306	G290R	N306K
2	2	2	FALSE	21.6667	TRUE	1	17	G	N	R	Y	0.0535148	0.0376636	0.0667033	0.0362687	0.0321731	0.0440369	-0.141364	-0.144176	-0.0480185	-0.116682	-0.122157	-0.0808548	290	290	306	G290R	N306Y
2	2	2	FALSE	20.3333	TRUE	1	17	G	N	S	D	0.0496168	0.094123	0.110866	0.0346467	0.0585947	0.059498	0.121796	0.19255	-0.12494	0.112612	0.158879	-0.0170728	290	290	306	G290S	N306D
2	2	2	FALSE	21.3333	TRUE	1	17	G	N	S	I	0.0544997	0.0604941	0.0474738	0.0381592	0.0510191	0.0323629	-0.0291778	0.075729	-0.21357	-0.0434743	0.0520141	-0.166425	290	290	306	G290S	N306I
2	2	2	FALSE	37.6667	TRUE	1	17	G	N	S	K	0.0417378	0.0447209	0.0604412	0.0322623	0.0367311	0.0449616	0.0242409	0.142715	-0.0195879	0.0644862	0.145752	0.0050031	290	290	306	G290S	N306K
2	2	2	FALSE	10.6667	TRUE	1	17	G	N	S	Y	0.0566891	0.0935017	0.095418	0.0396888	0.0680737	0.0483384	-0.0795981	-0.0175873	-0.0728577	-0.0770918	-0.0141293	-0.0992664	290	290	306	G290S	N306Y
2	2	2	FALSE	19.6667	TRUE	1	17	G	N	V	D	0.0632172	0.0593594	0.0785056	0.0341091	0.0416348	0.0479577	0.0918908	0.0640693	0.0671226	0.0823488	0.0919578	0.0516226	290	290	306	G290V	N306D
2	2	2	FALSE	20	TRUE	1	17	G	N	V	H	0.070765	0.0563316	0.0502497	0.0361145	0.0362113	0.0365598	0.0531433	-0.0454365	-0.0133845	0.0279766	0.00324493	-0.0114467	290	290	306	G290V	N306H
2	2	2	FALSE	27.3333	TRUE	1	17	G	N	V	I	0.0575142	0.0394136	0.0406266	0.0364867	0.0324352	0.0302704	-0.0658732	-0.0803568	-0.139911	-0.0637978	-0.0747279	-0.128262	290	290	306	G290V	N306I
2	2	2	FALSE	17	TRUE	1	17	G	N	V	K	0.0615311	0.0666166	0.0755717	0.0354466	0.0429705	0.0470539	0.0114704	0.0895569	0.0163015	0.0681883	0.115606	0.0351139	290	290	306	G290V	N306K
2	2	2	FALSE	37	TRUE	1	17	G	N	V	S	0.0426852	0.0790936	0.0463669	0.0290593	0.0393045	0.0350617	0.00636131	0.349274	-0.00538764	0.0159983	0.200632	-0.00936415	290	290	306	G290V	N306S
2	2	2	FALSE	12	TRUE	1	17	G	N	V	Y	0.0656036	0.0681165	0.0655148	0.0370973	0.0470349	0.0414049	-0.17437	-0.0563891	-0.100766	-0.115872	-0.0530662	-0.108893	290	290	306	G290V	N306Y
3	2	2	FALSE	137.333	TRUE	1	18	G	M	A	I	0.0246431	0.0204181	0.0218898	0.0209716	0.0181751	0.0195764	3.78739e-05	-0.0118906	0.0137694	0.0106928	-0.00538855	0.0190683	290	290	307	G290A	M307I
2	2	2	FALSE	44.3333	TRUE	1	18	G	M	A	K	0.0476933	0.0507368	0.0413013	0.0352962	0.0378903	0.0323295	0.16907	0.0826341	0.0606791	0.145808	0.0966765	0.0805745	290	290	307	G290A	M307K
2	2	2	FALSE	69.3333	TRUE	1	18	G	M	A	L	0.0307634	0.0338416	0.0303697	0.023515	0.0257323	0.0251246	0.0334989	0.00653677	-0.0273591	0.0333176	0.0103153	-0.00582187	290	290	307	G290A	M307L
2	2	2	FALSE	18.6667	TRUE	1	18	G	M	A	R	0.0609918	0.110633	0.071222	0.0415011	0.04355	0.0424883	0.17204	0.131762	0.0284566	0.105133	0.0689177	0.0537895	290	290	307	G290A	M307R
2	2	2	FALSE	17	TRUE	1	18	G	M	A	V	0.0863278	0.0425993	0.114502	0.0384159	0.0290614	0.0479095	0.0401608	-0.0035026	0.000548717	0.0393716	0.005791	0.0503925	290	290	307	G290A	M307V
2	2	2	FALSE	43.3333	TRUE	1	18	G	M	C	I	0.0378607	0.0448067	0.0598214	0.0283114	0.0347233	0.0467791	0.067487	0.05055	0.157882	0.0546819	0.0733654	0.0832656	290	290	307	G290C	M307I
2	2	2	FALSE	31	TRUE	1	18	G	M	C	L	0.0423472	0.0691409	0.0444547	0.029349	0.0428612	0.0366108	0.0568728	0.0955086	-0.0837019	0.0467082	0.0998563	-0.0567501	290	290	307	G290C	M307L
2	2	2	FALSE	30.3333	TRUE	1	18	G	M	C	R	0.0515264	0.0462288	0.0630602	0.032005	0.0355406	0.0438279	0.0627831	0.107638	-0.0104269	0.0648986	0.115608	5.6857e-05	290	290	307	G290C	M307R
2	2	2	FALSE	17	TRUE	1	18	G	M	C	V	0.0684265	0.0864856	0.0606215	0.0380842	0.0471185	0.0442072	0.0843578	0.183735	-0.0687892	0.0560447	0.127014	-0.0333157	290	290	307	G290C	M307V
2	2	2	FALSE	65.6667	TRUE	1	18	G	M	D	I	0.0326067	0.0379957	0.0362163	0.0259632	0.0318368	0.027917	0.104559	0.0539361	0.00779139	0.0949802	0.0721622	0.0173959	290	290	307	G290D	M307I
2	2	2	FALSE	25.3333	TRUE	1	18	G	M	D	K	0.0557086	0.0779859	0.0622051	0.0376771	0.0539862	0.0398008	0.129339	0.22145	0.0218725	0.137417	0.198127	0.0708884	290	290	307	G290D	M307K
2	2	2	FALSE	34	TRUE	1	18	G	M	D	L	0.0554054	0.0467511	0.0518752	0.0424717	0.0367046	0.0344257	0.170706	0.0306608	0.0589844	0.121201	0.0619858	0.043854	290	290	307	G290D	M307L
2	2	2	FALSE	28.6667	TRUE	1	18	G	M	D	R	0.0717168	0.0453772	0.0595485	0.041554	0.0356613	0.0366089	0.0414993	0.150404	0.0103372	0.0817213	0.142669	0.0388112	290	290	307	G290D	M307R
2	2	2	FALSE	11.6667	TRUE	1	18	G	M	D	T	0.0951565	0.197906	0.122567	0.0483857	0.0590735	0.0504046	0.286186	0.297301	0.178121	0.160431	0.154609	0.0906512	290	290	307	G290D	M307T
2	2	2	FALSE	16	TRUE	1	18	G	M	D	V	0.0970947	0.068459	0.114502	0.0530034	0.0441522	0.0540657	0.247643	0.0323897	0.291926	0.127675	0.0755887	0.111956	290	290	307	G290D	M307V
2	2	2	FALSE	76.6667	TRUE	1	18	G	M	R	I	0.0253912	0.0406012	0.0307178	0.0218651	0.0291405	0.0244403	-0.0251469	0.0427904	0.0444178	-0.0107926	0.0316727	0.0391028	290	290	307	G290R	M307I
2	2	2	FALSE	17.6667	TRUE	1	18	G	M	R	K	0.0590259	0.105785	0.089219	0.038396	0.0528613	0.0462306	0.169767	0.0673246	0.0651221	0.137661	0.104803	0.0918492	290	290	307	G290R	M307K
2	2	2	FALSE	10.6667	TRUE	1	18	G	M	R	L	0.0807878	0.0881543	0.151471	0.0384064	0.0427884	0.048164	0.0520101	0.159611	0.166436	0.030623	0.0504203	0.0452457	290	290	307	G290R	M307L
2	2	2	FALSE	86.6667	TRUE	1	18	G	M	R	R	0.0297492	0.0376384	0.0334414	0.0243127	0.0285128	0.030814	0.0627831	0.110483	0.152089	0.0592674	0.0889143	0.127371	290	290	307	G290R	M307R
2	2	2	FALSE	16.6667	TRUE	1	18	G	M	R	V	0.123979	0.0659687	0.0644707	0.0467417	0.0354312	0.0408767	0.26788	0.00653677	0.118333	0.0652529	0.0133785	0.0711654	290	290	307	G290R	M307V
2	2	2	FALSE	32	TRUE	1	18	G	M	S	I	0.0498296	0.0526618	0.0569738	0.0333746	0.041604	0.0403953	0.0948686	0.121436	0.0449263	0.0827797	0.122179	0.0201153	290	290	307	G290S	M307I
2	2	2	FALSE	17.3333	TRUE	1	18	G	M	S	L	0.0528576	0.0770348	0.0714044	0.0346269	0.0483866	0.0479253	0.0589493	0.00653677	-0.105866	0.0655681	0.0745126	-0.0493761	290	290	307	G290S	M307L
2	2	2	FALSE	17.3333	TRUE	1	18	G	M	S	T	0.0928633	0.0649914	0.113475	0.0427286	0.0501907	0.0564049	0.08843	0.227627	0.101863	0.103289	0.196127	0.0430207	290	290	307	G290S	M307T
2	2	2	FALSE	14.3333	TRUE	1	18	G	M	S	V	0.0727246	Inf	0.121447	0.0516234	0.067454	0.0552921	0.23916	Inf	-0.0398498	0.144038	0.194527	-0.00643554	290	290	307	G290S	M307V
2	2	2	FALSE	73	TRUE	1	18	G	M	V	I	0.0308684	0.0303897	0.0459031	0.0261909	0.0257184	0.0342092	0.0834553	0.0715756	0.0409472	0.07006	0.0788857	0.0235996	290	290	307	G290V	M307I
2	2	2	FALSE	47.3333	TRUE	1	18	G	M	V	L	0.031579	0.0444501	0.0676005	0.0246065	0.0345771	0.0418548	-0.00357263	0.149664	0.0381403	0.0157124	0.124226	0.0158488	290	290	307	G290V	M307L
2	2	2	FALSE	17.3333	TRUE	1	18	G	M	V	R	0.0704098	0.0719777	0.10321	0.0386935	0.0420788	0.0517174	0.143287	0.159611	0.0856394	0.0921338	0.134834	0.036791	290	290	307	G290V	M307R
2	2	2	FALSE	43.3333	TRUE	1	18	G	M	V	T	0.0429095	0.0579647	0.048832	0.0291592	0.0416659	0.0369715	0.0852288	0.26794	0.00713281	0.0843758	0.20014	0.0172908	290	290	307	G290V	M307T
2	2	2	FALSE	11	TRUE	1	18	G	M	V	V	0.102236	0.14123	0.0963675	0.0453745	0.0509799	0.0518963	0.169767	0.278267	0.159046	0.0720541	0.121793	0.0530631	290	290	307	G290V	M307V
2	2	2	FALSE	11.3333	TRUE	1	19	G	G	A	A	0.0960336	0.0811823	0.0684279	0.0423217	0.0368176	0.0397869	0.134749	-0.0811761	0.000548717	0.0476303	-0.00703258	0.029579	290	290	308	G290A	G308A
2	2	2	FALSE	12.6667	TRUE	1	19	G	G	A	C	0.0554934	0.100511	0.0831836	0.0319026	0.0370868	0.0406664	-0.0143962	-0.0213124	-0.018526	-0.0164686	-0.0302902	-0.00701386	290	290	308	G290A	G308C
2	2	2	FALSE	20.6667	TRUE	1	19	G	G	A	D	0.0773144	0.0563316	0.105706	0.0395153	0.0351221	0.0488886	0.235248	0.05851	0.183692	0.129801	0.0671545	0.119521	290	290	308	G290A	G308D
2	2	2	FALSE	45	TRUE	1	19	G	G	A	S	0.0407526	0.0363568	0.046669	0.032133	0.0271134	0.0340508	0.0932199	-0.0475251	0.0422833	0.0636217	-0.0210449	0.0461235	290	290	308	G290A	G308S
2	2	2	FALSE	16.6667	TRUE	1	19	G	G	A	V	0.0746624	0.05458	0.0912371	0.0594717	0.0314182	0.0400465	0.197844	-0.0732857	-0.0449499	0.0632733	-0.0450475	-0.00863819	290	290	308	G290A	G308V
2	2	2	FALSE	12.6667	TRUE	1	19	G	G	C	A	0.0732516	0.105484	0.121447	0.0414448	0.0487737	0.0545863	0.153055	0.189295	0.0409472	0.0677634	0.11787	0.00157047	290	290	308	G290C	G308A
2	2	2	FALSE	19.3333	TRUE	1	19	G	G	C	C	0.0579705	0.0554781	0.0589375	0.0326408	0.0380996	0.0393126	0.0190913	-0.0356686	-0.0651526	-0.00458574	0.00483986	-0.0530481	290	290	308	G290C	G308C
2	2	2	FALSE	36.3333	TRUE	1	19	G	G	C	D	0.0467444	0.0598892	0.0527486	0.0318053	0.0408843	0.0404196	0.142282	0.118374	0.0891778	0.114307	0.129159	0.0724596	290	290	308	G290C	G308D
2	2	2	FALSE	41.6667	TRUE	1	19	G	G	C	S	0.0392545	0.0509111	0.0464168	0.030955	0.0359776	0.0363112	0.0906556	0.102401	-0.0172731	0.0650085	0.0961553	-0.0101694	290	290	308	G290C	G308S
2	2	2	FALSE	24.3333	TRUE	1	19	G	G	C	V	0.0523102	0.0528126	0.0618955	0.0306873	0.036286	0.0443	-0.012615	0.0296314	0.0823773	-0.0112195	0.0377977	0.018188	290	290	308	G290C	G308V
2	2	2	FALSE	34.3333	TRUE	1	19	G	G	D	C	0.0645916	0.0413321	0.0533869	0.0413969	0.0342828	0.0338036	0.105142	0.125423	0.000548717	0.0465896	0.0989952	-0.0087093	290	290	308	G290D	G308C
2	2	2	FALSE	40.6667	TRUE	1	19	G	G	D	D	0.0439413	0.0482329	0.0637674	0.0321349	0.0372529	0.0394458	0.128009	0.160897	0.0558358	0.123029	0.152213	0.0775737	290	290	308	G290D	G308D
2	2	2	FALSE	29	TRUE	1	19	G	G	D	S	0.0536603	0.0705815	0.0622051	0.0443599	0.0448444	0.0363284	0.216355	0.122495	-0.020775	0.154712	0.107449	0.0168783	290	290	308	G290D	G308S
2	2	2	FALSE	21	TRUE	1	19	G	G	D	V	0.0547204	0.0719777	0.0618381	0.0336092	0.0485762	0.0359549	-0.0447005	0.159611	0.0526314	-0.00626277	0.0979386	0.0104542	290	290	308	G290D	G308V
2	2	2	FALSE	20	TRUE	1	19	G	G	R	A	0.0538001	0.0494326	0.103515	0.0319005	0.0321544	0.0476252	-0.00591432	-0.0721087	0.213935	0.00829245	-0.022089	0.0676519	290	290	308	G290R	G308A
2	2	2	FALSE	16	TRUE	1	19	G	G	R	C	0.0484027	0.0859222	0.121447	0.0311651	0.0386653	0.0410889	-0.00447919	0.103913	0.0409472	-0.0168933	-0.00510878	-0.0124268	290	290	308	G290R	G308C
2	2	2	FALSE	95.3333	TRUE	1	19	G	G	R	D	0.0237164	0.0355135	0.0306791	0.0206654	0.0270423	0.0257906	0.0206218	0.081184	0.0592963	0.0334616	0.0777229	0.0672369	290	290	308	G290R	G308D
2	2	2	FALSE	11.3333	TRUE	1	19	G	G	R	R	0.089246	0.0830087	0.0943212	0.0400659	0.0392454	0.0490551	0.0627831	-0.0124979	0.186954	0.0437684	0.0225066	0.0891487	290	290	308	G290R	G308R
2	2	2	FALSE	39.6667	TRUE	1	19	G	G	R	S	0.0469769	0.0349692	0.0474752	0.03067	0.0256311	0.0326984	0.0188302	-0.0103598	0.0437113	0.0191984	-0.00100392	0.0384363	290	290	308	G290R	G308S
2	2	2	FALSE	11.3333	TRUE	1	19	G	G	R	V	0.0656036	0.0851651	0.10321	0.0373144	0.0358054	0.0385626	0.0568728	0.00653677	-0.084542	0.00439191	-0.0237449	-0.0259047	290	290	308	G290R	G308V
2	2	2	FALSE	22.3333	TRUE	1	19	G	G	S	A	0.0580254	0.0718877	0.0813728	0.0359137	0.0535632	0.0487243	0.0864801	0.245328	-0.0357812	0.074137	0.192892	-0.0179134	290	290	308	G290S	G308A
2	2	2	FALSE	20.3333	TRUE	1	19	G	G	S	C	0.0490154	0.070761	0.11792	0.0332463	0.04953	0.0548411	0.0389096	0.0742297	0.235774	0.0213256	0.0703964	0.0252692	290	290	308	G290S	G308C
2	2	2	FALSE	15.6667	TRUE	1	19	G	G	S	D	0.0625263	0.0950709	0.139169	0.0378029	0.0580459	0.0607237	0.0713208	0.179161	0.309181	0.0990611	0.166083	0.112747	290	290	308	G290S	G308D
2	2	2	FALSE	11.6667	TRUE	1	19	G	G	S	R	0.0651705	0.0961649	0.128017	0.0385342	0.0579317	0.0568432	0.0346254	0.164701	0.000548717	0.068441	0.143491	0.00756643	290	290	308	G290S	G308R
2	2	2	FALSE	12	TRUE	1	19	G	G	S	S	0.10713	0.0851651	0.108793	0.0456799	0.0582556	0.0526981	0.114513	0.205014	0.147362	0.0760823	0.158901	0.0365061	290	290	308	G290S	G308S
2	2	2	FALSE	27	TRUE	1	19	G	G	S	V	0.060443	0.0471052	0.0579994	0.0358087	0.0388983	0.0405365	0.0486986	0.0895569	0.00983499	0.0257859	0.0818087	-0.0165842	290	290	308	G290S	G308V
2	2	2	FALSE	42.6667	TRUE	1	19	G	G	V	A	0.0440196	0.0408995	0.047658	0.0310725	0.030604	0.0348958	0.0754514	0.0871639	0.0255598	0.0552254	0.087637	0.0143206	290	290	308	G290V	G308A
2	2	2	FALSE	23.6667	TRUE	1	19	G	G	V	C	0.047061	0.0672416	0.0493725	0.0294485	0.0417497	0.0361971	-0.0271014	0.123358	-0.15953	-0.0182629	0.0672419	-0.0953764	290	290	308	G290V	G308C
2	2	2	FALSE	68.3333	TRUE	1	19	G	G	V	D	0.0353377	0.0387311	0.0349957	0.0273466	0.0322104	0.0301716	0.126017	0.0831039	0.0603365	0.113343	0.101455	0.059594	290	290	308	G290V	G308D
3	2	2	FALSE	79	TRUE	1	19	G	G	V	R	0.027221	0.0364141	0.0327866	0.0221725	0.030203	0.0283118	0.0474749	0.0914486	-0.00538764	0.0499697	0.0977214	0.00177417	290	290	308	G290V	G308R
2	2	2	FALSE	78.3333	TRUE	1	19	G	G	V	S	0.032162	0.0287057	0.0315197	0.0241311	0.0239999	0.0269079	0.0204375	0.0604631	0.00603528	0.0292181	0.0678519	0.00593262	290	290	308	G290V	G308S
2	2	2	FALSE	32.6667	TRUE	1	19	G	G	V	V	0.0493497	0.0423638	0.0695591	0.0312107	0.0326225	0.0462423	0.0331758	0.0698051	0.134871	0.00767022	0.0560153	0.033226	290	290	308	G290V	G308V
2	2	2	FALSE	10.6667	TRUE	1	20	G	G	A	A	0.0663393	0.102993	0.121447	0.0350062	0.0401386	0.0469278	0.0470211	0.0914486	0.0409472	0.0345922	0.0241889	0.0422434	290	290	309	G290A	G309A
2	2	2	FALSE	29	TRUE	1	20	G	G	A	C	0.0436439	0.0532993	0.051248	0.028732	0.0342348	0.0347191	-0.052218	0.0607543	0.0150399	-0.0310546	0.000698528	0.0039333	290	290	309	G290A	G309C
2	2	2	FALSE	47	TRUE	1	20	G	G	A	D	0.0556273	0.0368104	0.05383	0.0361631	0.0295975	0.0400397	0.101742	0.0931775	0.203423	0.103468	0.0916358	0.162206	290	290	309	G290A	G309D
3	2	2	FALSE	17.3333	TRUE	1	20	G	G	A	E	0.0757524	0.0737552	0.0584628	0.0406653	0.0413783	0.0438648	0.114513	0.00653677	0.0472268	0.0587733	0.0513135	0.0972064	290	290	309	G290A	G309E
2	2	2	FALSE	27.6667	TRUE	1	20	G	G	A	R	0.0450684	0.0463192	0.0755717	0.0298223	0.0316226	0.0429086	0.0538481	-0.0112476	0.0163015	0.0577384	0.0121716	0.0550963	290	290	309	G290A	G309R
2	2	2	FALSE	100	TRUE	1	20	G	G	A	S	0.0270401	0.0269388	0.0243033	0.0225826	0.0221255	0.0216563	-0.00979458	0.0145675	-0.0027134	0.00468582	0.0170299	0.00902307	290	290	309	G290A	G309S
2	2	2	FALSE	11.6667	TRUE	1	20	G	G	A	V	0.059544	0.0839467	0.113475	0.0373966	0.040386	0.0437698	0.038314	-0.0509958	-0.100766	-0.0111531	-0.0535051	-0.0272653	290	290	309	G290A	G309V
2	2	2	FALSE	23.3333	TRUE	1	20	G	G	C	A	0.0421586	0.0617654	0.0741686	0.0281192	0.0394497	0.0458842	-0.0706901	0.0881934	0.0307926	-0.0138943	0.0914097	0.00415293	290	290	309	G290C	G309A
2	2	2	FALSE	11.6667	TRUE	1	20	G	G	C	C	0.0889098	0.0744748	0.0638143	0.0361867	0.0458805	0.0433492	-0.131512	0.121436	-0.181092	-0.0326786	0.0639969	-0.105787	290	290	309	G290C	G309C
2	2	2	FALSE	80	TRUE	1	20	G	G	C	D	0.0318353	0.0333174	0.0517376	0.0264277	0.0304422	0.0412173	0.120516	0.19093	0.00793924	0.116042	0.180615	0.0268564	290	290	309	G290C	G309D
2	2	2	FALSE	10.3333	TRUE	1	20	G	G	C	R	0.0809827	0.102993	0.0875332	0.0386966	0.0522829	0.0502802	0.0997313	-0.0783751	0.0823773	0.0721376	0.0642352	0.0389311	290	290	309	G290C	G309R
2	2	2	FALSE	51.6667	TRUE	1	20	G	G	C	S	0.0348533	0.037836	0.0401458	0.0253404	0.0311247	0.0353289	0.026844	0.079789	-0.0852264	0.0314665	0.0894951	-0.0590475	290	290	309	G290C	G309S
2	2	2	FALSE	21.3333	TRUE	1	20	G	G	C	V	0.0440786	0.0673291	0.0635804	0.031455	0.0436696	0.0408555	-0.0434862	0.079789	-0.132331	-0.0407956	0.0433537	-0.0851069	290	290	309	G290C	G309V
2	2	2	FALSE	12	TRUE	1	20	G	G	D	A	0.0784111	0.063874	0.078394	0.0394219	0.0429677	0.0379907	0.00161868	0.00653677	-0.12494	0.0522116	0.0601912	-0.0111294	290	290	309	G290D	G309A
2	2	2	FALSE	17.6667	TRUE	1	20	G	G	D	C	0.0573912	0.0594635	0.0543353	0.034262	0.0405731	0.0326419	-0.0240283	-0.0783751	-0.113965	0.00091973	-0.0167041	-0.0541578	290	290	309	G290D	G309C
2	2	2	FALSE	75.3333	TRUE	1	20	G	G	D	D	0.0331798	0.0509231	0.0429932	0.0267481	0.0434129	0.0341372	0.149821	0.242292	0.162038	0.145365	0.216064	0.137274	290	290	309	G290D	G309D
2	2	2	FALSE	60.6667	TRUE	1	20	G	G	D	S	0.0362204	0.0381415	0.0366182	0.028073	0.031733	0.0285734	0.078128	0.0846069	0.0409472	0.0768126	0.0938875	0.0421147	290	290	309	G290D	G309S
2	2	2	FALSE	73.6667	TRUE	1	20	G	G	D	V	0.0262624	0.0316945	0.0334101	0.0236683	0.0281949	0.0269726	-0.0252249	0.012096	-0.0240371	-0.0238143	0.0151545	-0.0234661	290	290	309	G290D	G309V
2	2	2	FALSE	11.6667	TRUE	1	20	G	G	R	C	0.086307	0.0542105	0.113475	0.0413796	0.0324643	0.0404096	0.0948686	-0.0796253	-0.100766	0.00333928	-0.0516846	-0.0319542	290	290	309	G290R	G309C
2	2	2	FALSE	21	TRUE	1	20	G	G	R	D	0.0656644	0.0536986	0.0848743	0.0400954	0.0368828	0.0451471	0.08843	0.0765913	0.112621	0.0928735	0.0833667	0.100318	290	290	309	G290R	G309D
2	2	2	FALSE	32.6667	TRUE	1	20	G	G	R	R	0.0441247	0.0666166	0.0443923	0.0301918	0.0384724	0.0331468	0.0218549	0.0895569	0.0541854	0.036359	0.0522144	0.0564591	290	290	309	G290R	G309R
2	2	2	FALSE	26.3333	TRUE	1	20	G	G	R	S	0.0466642	0.061241	0.0534353	0.0306772	0.0370426	0.0359699	0.0242409	-0.0831506	0.0771038	0.0234391	-0.0126683	0.057343	290	290	309	G290R	G309S
2	2	2	FALSE	27	TRUE	1	20	G	G	S	C	0.0438161	0.0578068	0.089219	0.032902	0.0470872	0.0458268	0.0654105	0.119298	-0.0640246	0.0381935	0.0964641	-0.0495848	290	290	309	G290S	G309C
2	2	2	FALSE	42.6667	TRUE	1	20	G	G	S	D	0.0483914	0.0441975	0.0498237	0.0342169	0.036939	0.0434683	0.150764	0.156356	-0.0534912	0.140722	0.158542	-0.0171943	290	290	309	G290S	G309D
2	2	2	FALSE	13.3333	TRUE	1	20	G	G	S	R	0.0825049	0.195137	0.0670196	0.0462594	0.0670447	0.0553494	0.238273	0.33024	-0.179272	0.136977	0.165233	-0.0965847	290	290	309	G290S	G309R
2	2	2	FALSE	40.3333	TRUE	1	20	G	G	S	S	0.0455013	0.0438339	0.0487918	0.0321101	0.0375416	0.0426656	0.109102	0.142289	-0.174625	0.0900773	0.136797	-0.123977	290	290	309	G290S	G309S
3	2	2	FALSE	36.3333	TRUE	1	20	G	G	S	V	0.0385373	0.0437243	0.053778	0.0313069	0.0364907	0.0378888	0.0324152	0.0433194	-0.12494	0.0155486	0.0437287	-0.0876984	290	290	309	G290S	G309V
2	2	2	FALSE	17.6667	TRUE	1	20	G	G	V	A	0.0556387	0.0727911	0.0697314	0.0322504	0.0402353	0.0418779	0.0337042	0.0501056	-0.012868	0.0367026	0.0775966	-0.00646174	290	290	309	G290V	G309A
2	2	2	FALSE	40	TRUE	1	20	G	G	V	C	0.033847	0.0511402	0.0460916	0.0248339	0.0358579	0.0312965	0.016515	0.0209975	-0.051534	0.00420545	0.0221741	-0.044877	290	290	309	G290V	G309C
2	2	2	FALSE	43.6667	TRUE	1	20	G	G	V	D	0.0406915	0.043456	0.054642	0.0302098	0.0327805	0.0424373	0.0812176	0.152236	-0.0562367	0.0944526	0.150403	0.00125324	290	290	309	G290V	G309D
2	2	2	FALSE	19.3333	TRUE	1	20	G	G	V	R	0.0869893	0.0830087	0.0633336	0.0568081	0.0472528	0.0440972	0.283253	0.0255714	0.095794	0.139671	0.0850458	0.0591616	290	290	309	G290V	G309R
2	2	2	FALSE	30	TRUE	1	20	G	G	V	S	0.046935	0.048898	0.074959	0.0296067	0.0364378	0.0449565	-0.00411508	0.144828	0.0614645	0.0238786	0.125336	0.0282052	290	290	309	G290V	G309S
2	2	2	FALSE	19.3333	TRUE	1	21	G	G	A	A	0.0477879	0.0824608	0.114502	0.029997	0.0363817	0.0516162	0.0312259	-0.0667154	0.291926	0.0232679	-0.0319602	0.0975905	290	290	310	G290A	G310A
2	2	2	FALSE	17	TRUE	1	21	G	G	A	E	0.0809494	0.0702291	0.124931	0.0377487	0.0416263	0.0524937	0.167756	0.19111	0.153946	0.108751	0.118644	0.121768	290	290	310	G290A	G310E
2	2	2	FALSE	125.333	TRUE	1	21	G	G	A	R	0.0206849	0.0236747	0.0235917	0.0197463	0.0220452	0.0214099	-0.0283312	-0.0409974	-0.0148031	-0.0108163	-0.0244731	3.51649e-05	290	290	310	G290A	G310R
2	2	2	FALSE	26.3333	TRUE	1	21	G	G	A	W	0.0443786	0.0567473	0.0369557	0.0292766	0.0321277	0.0322116	-0.180191	-0.221765	-0.0728577	-0.183473	-0.195961	-0.11181	290	290	310	G290A	G310W
2	2	2	FALSE	46.3333	TRUE	1	21	G	G	C	A	0.0363035	0.0351958	0.0401458	0.0263131	0.0293376	0.0328993	0.00847894	-0.0207849	-0.0852264	0.0143548	0.00394125	-0.0652061	290	290	310	G290C	G310A
2	2	2	FALSE	25.6667	TRUE	1	21	G	G	C	E	0.0528243	0.0617654	0.0600778	0.0325624	0.0431053	0.0496712	0.129887	0.0881934	-0.0486829	0.106522	0.120756	-0.00458962	290	290	310	G290C	G310E
2	2	2	FALSE	63.3333	TRUE	1	21	G	G	C	R	0.0329606	0.0372275	0.0394962	0.0256214	0.0302094	0.0331424	0.0601009	0.136852	-0.037934	0.0631037	0.130528	-0.021843	290	290	310	G290C	G310R
2	2	2	FALSE	18.3333	TRUE	1	21	G	G	C	V	0.060443	0.0653771	0.0520009	0.0365326	0.0450283	0.0356882	-0.0454612	0.107638	-0.205737	-0.0489003	0.0544601	-0.138523	290	290	310	G290C	G310V
2	2	2	FALSE	37.6667	TRUE	1	21	G	G	D	A	0.0570222	0.0525653	0.0397902	0.0416266	0.0363924	0.0311209	0.172745	0.0519398	0.0438595	0.111612	0.0562632	0.03412	290	290	310	G290D	G310A
2	2	2	FALSE	50.6667	TRUE	1	21	G	G	D	E	0.0460377	0.0560213	0.040389	0.0333111	0.0459706	0.0317153	0.0969677	0.256988	0.0952789	0.108482	0.221163	0.0969754	290	290	310	G290D	G310E
2	2	2	FALSE	109	TRUE	1	21	G	G	D	R	0.0287621	0.0244984	0.0328929	0.0246468	0.0221362	0.0266578	0.0751788	0.11035	0.0302946	0.0833223	0.112892	0.0399024	290	290	310	G290D	G310R
2	2	2	FALSE	20.3333	TRUE	1	21	G	G	D	V	0.0497023	0.0514026	0.0594208	0.0365248	0.040037	0.0338883	-0.0240283	-0.0579009	-0.221892	-0.0243536	-0.0365489	-0.116648	290	290	310	G290D	G310V
2	2	2	FALSE	26	TRUE	1	21	G	G	D	W	0.0401151	0.0487294	0.0466495	0.0274562	0.0476206	0.0307465	-0.198774	-3.3488e-05	-0.201339	-0.185922	-0.0539487	-0.182092	290	290	310	G290D	G310W
3	2	2	FALSE	40	TRUE	1	21	G	G	R	E	0.0402014	0.05148	0.0472009	0.0301146	0.035995	0.0334014	0.0351062	0.146223	0.0189757	0.0544062	0.110804	0.0564969	290	290	310	G290R	G310E
2	2	2	FALSE	68.3333	TRUE	1	21	G	G	R	R	0.0317137	0.0396042	0.0323229	0.0263376	0.029418	0.025875	0.0805417	0.0410532	0.0235692	0.0715285	0.0407124	0.0344653	290	290	310	G290R	G310R
2	2	2	FALSE	12.3333	TRUE	1	21	G	G	R	V	0.0566913	0.0932937	0.10321	0.0345949	0.0420944	0.0439473	-0.0150933	0.0988236	-0.084542	-0.0406657	-0.0345249	-0.047345	290	290	310	G290R	G310V
3	2	2	TRUE	13.6667	TRUE	1	21	G	G	S	*	0.0618517	0.0542211	0.0658729	0.0373917	0.0433233	0.0333259	-0.111276	-0.107736	-0.298701	-0.124508	-0.126085	-0.210949	290	290	310	G290S	G310*
2	2	2	FALSE	37.6667	TRUE	1	21	G	G	S	E	0.0387925	0.0812743	0.0651642	0.0300872	0.0550691	0.0467497	0.102664	0.284837	0.0692525	0.108803	0.224514	0.0675249	290	290	310	G290S	G310E
2	2	2	FALSE	34	TRUE	1	21	G	G	S	R	0.044019	0.0496074	0.0600778	0.0327431	0.0388981	0.0422331	0.0611891	0.103913	0.0497803	0.0788815	0.114083	0.0316325	290	290	310	G290S	G310R
2	2	2	FALSE	11.3333	TRUE	1	21	G	G	S	V	0.075335	0.102993	0.0623457	0.0439715	0.0657885	0.0403386	0.00161868	0.0914486	-0.110449	-0.0180926	0.0568292	-0.0807607	290	290	310	G290S	G310V
2	2	2	FALSE	25.6667	TRUE	1	21	G	G	S	W	0.03173	0.0672416	0.0655892	0.0276965	0.0466812	0.0359831	-0.120937	-0.110284	-0.210031	-0.138735	-0.138407	-0.18039	290	290	310	G290S	G310W
2	2	2	FALSE	36.6667	TRUE	1	21	G	G	V	A	0.0476519	0.0416038	0.0462021	0.0306873	0.0316356	0.0343359	-0.00429153	0.05851	0.0356992	0.012387	0.0517258	0.0160775	290	290	310	G290V	G310A
2	2	2	FALSE	49.3333	TRUE	1	21	G	G	V	E	0.03971	0.0503372	0.0469809	0.0292953	0.0357321	0.0366778	0.153568	0.141029	0.0368787	0.127929	0.142213	0.0538057	290	290	310	G290V	G310E
3	2	2	FALSE	133	TRUE	1	21	G	G	V	R	0.0214951	0.0233812	0.0268531	0.0202298	0.0219078	0.0239231	-0.0151979	0.0688364	0.0400619	0.00450993	0.0759739	0.0359422	290	290	310	G290V	G310R
3	2	2	FALSE	77.3333	TRUE	1	21	G	G	V	V	0.0254228	0.0306032	0.0306054	0.0219278	0.0271992	0.0257056	-0.0769304	0.0451215	-0.0676699	-0.0696699	0.035306	-0.0621348	290	290	310	G290V	G310V
2	2	2	FALSE	145.333	TRUE	1	22	G	M	A	I	0.0231402	0.0211701	0.0205859	0.0205281	0.0179393	0.0192973	-0.0520416	-0.0108003	0.0445838	-0.0335388	-0.0085953	0.0414234	290	290	311	G290A	M311I
2	2	2	FALSE	84	TRUE	1	22	G	M	A	L	0.0244059	0.0268673	0.0528534	0.0203206	0.0225071	0.0420773	0.0140144	-0.0408625	0.183692	0.0158643	-0.0261139	0.116893	290	290	311	G290A	M311L
2	2	2	FALSE	43.3333	TRUE	1	22	G	M	A	R	0.0461992	0.053665	0.0419037	0.0355273	0.0408509	0.0339715	0.156516	0.131762	0.0247236	0.14861	0.128785	0.0615256	290	290	311	G290A	M311R
2	2	2	FALSE	24.3333	TRUE	1	22	G	M	A	V	0.0484516	0.0631603	0.0618955	0.0302879	0.0355525	0.0410093	0.0199246	0.0394754	0.0823773	0.0264039	0.0267067	0.066722	290	290	311	G290A	M311V
2	2	2	FALSE	67.6667	TRUE	1	22	G	M	C	I	0.0324876	0.0379701	0.0343668	0.0267766	0.0299879	0.0294401	0.0990441	0.10181	-0.047801	0.0688298	0.0935899	-0.0428182	290	290	311	G290C	M311I
2	2	2	FALSE	16.6667	TRUE	1	22	G	M	C	K	0.086307	0.0763439	0.0831836	0.0509698	0.0530527	0.0719557	0.0948686	0.256988	-0.018526	0.154301	0.246076	0.0537532	290	290	311	G290C	M311K
2	2	2	FALSE	18.6667	TRUE	1	22	G	M	C	L	0.0562317	0.0728275	0.0640085	0.0325666	0.043345	0.043461	0.0662438	0.0914486	-0.12494	0.0387409	0.088217	-0.0710019	290	290	311	G290C	M311L
2	2	2	FALSE	37.6667	TRUE	1	22	G	M	C	R	0.0384865	0.0710327	0.070764	0.0315746	0.0507256	0.0509291	0.097801	0.176047	0.178121	0.111721	0.17964	0.133841	290	290	311	G290C	M311R
2	2	2	FALSE	91	TRUE	1	22	G	M	D	I	0.0264696	0.0313463	0.0283398	0.0219031	0.026967	0.0237165	0.0180135	0.100182	-0.0368899	0.0277497	0.0957701	-0.0233611	290	290	311	G290D	M311I
2	2	2	FALSE	44	TRUE	1	22	G	M	D	L	0.033552	0.0487939	0.051248	0.0268031	0.036084	0.0345683	0.0677081	0.0262649	-0.0139424	0.0637425	0.055993	0.00394178	290	290	311	G290D	M311L
2	2	2	FALSE	19	TRUE	1	22	G	M	D	T	0.0632558	0.0989529	0.0726683	0.0390793	0.0520558	0.0430137	0.127764	0.131762	0.145113	0.117036	0.135202	0.107211	290	290	311	G290D	M311T
2	2	2	FALSE	28	TRUE	1	22	G	M	D	V	0.0539119	0.0590043	0.0467714	0.0349032	0.0413535	0.031951	0.0611891	0.0988236	-0.0115253	0.0669734	0.106109	0.0143246	290	290	311	G290D	M311V
2	2	2	FALSE	73.6667	TRUE	1	22	G	M	R	I	0.0328412	0.0259212	0.0321315	0.0244758	0.0214947	0.0260421	0.0156444	-0.0358416	-0.00230241	0.0120405	-0.0245826	0.00166562	290	290	311	G290R	M311I
2	2	2	FALSE	17	TRUE	1	22	G	M	R	K	0.0701331	0.0767669	0.1129	0.0549179	0.0499503	0.0681216	0.00161868	0.153041	0.324934	0.0896016	0.183212	0.245586	290	290	311	G290R	M311K
2	2	2	FALSE	66	TRUE	1	22	G	M	R	L	0.0297263	0.034003	0.0358831	0.0228862	0.0259223	0.0280073	-0.000681549	0.0161317	0.039366	0.00395337	0.010991	0.030439	290	290	311	G290R	M311L
2	2	2	FALSE	12.3333	TRUE	1	22	G	M	R	T	0.201441	0.127748	0.0612039	0.0568609	0.0445003	0.0390304	0.443869	0.131762	0.0614645	0.111008	0.0743752	0.0749485	290	290	311	G290R	M311T
2	2	2	FALSE	65	TRUE	1	22	G	M	S	I	0.0284881	0.0499257	0.0426726	0.0234096	0.0450922	0.0341024	0.0435379	0.225109	0.000548717	0.044321	0.197888	-0.00993851	290	290	311	G290S	M311I
2	2	2	FALSE	14	TRUE	1	22	G	M	S	K	0.105199	0.100398	0.198322	0.0581742	0.0617709	0.084401	0.310738	0.26794	0.291926	0.238308	0.250718	0.190038	290	290	311	G290S	M311K
2	2	2	FALSE	32	TRUE	1	22	G	M	S	L	0.0413178	0.0479024	0.0571184	0.0297357	0.037677	0.0409772	0.0325929	0.0566943	-0.0941815	0.0427449	0.076081	-0.059501	290	290	311	G290S	M311L
2	2	2	FALSE	10.3333	TRUE	1	22	G	M	S	R	0.0773861	0.0830087	0.113475	0.0490587	0.0643686	0.0624786	0.0479379	0.0255714	0.101863	0.117826	0.11714	0.0879059	290	290	311	G290S	M311R
2	2	2	FALSE	120	TRUE	1	22	G	M	V	I	0.0260105	0.0242342	0.0267349	0.0221996	0.0217701	0.023922	0.058884	0.0984172	-0.0328181	0.0492148	0.0930502	-0.0299664	290	290	311	G290V	M311I
2	2	2	FALSE	53	TRUE	1	22	G	M	V	L	0.0314764	0.044516	0.0373175	0.0242392	0.0323296	0.0308318	0.00935396	0.0709744	-0.0338573	0.0163488	0.0745617	-0.0253095	290	290	311	G290V	M311L
2	2	2	FALSE	13.3333	TRUE	1	22	G	M	V	R	0.0786848	0.084603	0.0809649	0.0498656	0.0567949	0.0516798	-0.0304669	0.214782	0.000548717	0.0818472	0.195685	0.0576322	290	290	311	G290V	M311R
2	2	2	FALSE	33.6667	TRUE	1	22	G	M	V	T	0.0505829	0.0561012	0.114502	0.0328268	0.0384793	0.0565335	0.152222	0.1962	0.291926	0.108622	0.160299	0.124989	290	290	311	G290V	M311T
2	2	2	FALSE	21	TRUE	1	22	G	M	V	V	0.0491966	0.0811823	0.0739106	0.0308549	0.0445042	0.0449652	0.0514622	0.0942496	0.0739552	0.0448139	0.0991532	0.0308017	290	290	311	G290V	M311V
3	2	2	TRUE	14	TRUE	1	23	G	N	*	S	0.160695	0.0472106	0.0568668	0.0597826	0.0422835	0.0325723	-0.17437	-0.0241576	-0.228233	-0.136472	-0.0533962	-0.184252	290	290	312	G290*	N312S
3	2	2	FALSE	34.3333	TRUE	1	23	G	N	A	D	0.0674307	0.0574581	0.0546385	0.0436626	0.0377503	0.0388906	0.28177	0.125637	0.109314	0.162184	0.100963	0.108057	290	290	312	G290A	N312D
2	2	2	FALSE	61	TRUE	1	23	G	N	A	H	0.0289117	0.0333545	0.0319433	0.0232132	0.0262198	0.0258582	-0.0436557	-0.0956833	-0.0385969	-0.0302836	-0.067869	-0.0180033	290	290	312	G290A	N312H
2	2	2	FALSE	45	TRUE	1	23	G	N	A	K	0.0377798	0.0442919	0.0438164	0.0318523	0.0346836	0.033409	0.0312259	0.0754354	0.0374088	0.0629307	0.0904825	0.0694557	290	290	312	G290A	N312K
2	2	2	FALSE	13.3333	TRUE	1	23	G	N	A	S	0.0937192	0.0550897	0.0700552	0.0437132	0.0347278	0.036765	0.164356	-0.161395	-0.0782624	0.0387395	-0.0778159	-0.0171884	290	290	312	G290A	N312S
2	2	2	FALSE	55	TRUE	1	23	G	N	A	Y	0.0285023	0.0376636	0.0285919	0.0252116	0.0261533	0.0235933	-0.108551	-0.144176	-0.117364	-0.133435	-0.16493	-0.135616	290	290	312	G290A	N312Y
2	2	2	FALSE	38.3333	TRUE	1	23	G	N	C	D	0.0439585	0.0562449	0.0628201	0.0301819	0.045147	0.045006	0.0366366	0.249902	0.103842	0.0654236	0.211093	0.0800862	290	290	312	G290C	N312D
2	2	2	FALSE	36	TRUE	1	23	G	N	C	K	0.0480973	0.0609882	0.0494097	0.0338672	0.0437166	0.0402213	0.158297	0.13858	0.0274191	0.137474	0.154674	0.0437485	290	290	312	G290C	N312K
2	2	2	FALSE	10.6667	TRUE	1	23	G	N	C	S	0.0784111	0.0674584	0.0848743	0.0388982	0.0406387	0.0458877	-0.131512	0.0440493	-0.111524	-0.0262575	0.0500175	-0.0603056	290	290	312	G290C	N312S
2	2	2	FALSE	25.6667	TRUE	1	23	G	N	C	Y	0.0437879	0.0353986	0.054625	0.0284323	0.0298074	0.0327778	-0.199277	-0.149992	-0.233497	-0.191995	-0.156091	-0.193767	290	290	312	G290C	N312Y
2	2	2	FALSE	57	TRUE	1	23	G	N	D	D	0.0404287	0.0465842	0.0499729	0.029903	0.037747	0.0351109	0.190776	0.173788	0.0930299	0.160801	0.166191	0.0949302	290	290	312	G290D	N312D
2	2	2	FALSE	23.3333	TRUE	1	23	G	N	D	H	0.0521709	0.0567936	0.0624659	0.0350407	0.0391167	0.0381478	0.0709573	0.0762114	-0.152848	0.0475621	0.0658495	-0.0528476	290	290	312	G290D	N312H
2	2	2	FALSE	48.3333	TRUE	1	23	G	N	D	I	0.0310265	0.0278436	0.0385479	0.0249347	0.0256666	0.028083	-0.170054	-0.158389	-0.143732	-0.176629	-0.162983	-0.160594	290	290	312	G290D	N312I
2	2	2	FALSE	71.6667	TRUE	1	23	G	N	D	K	0.0368027	0.040079	0.0391014	0.0310077	0.036702	0.0309596	0.0837165	0.236791	0.0705711	0.102871	0.223958	0.0831316	290	290	312	G290D	N312K
2	2	2	FALSE	10	TRUE	1	23	G	N	D	S	0.0809827	0.0790936	0.100723	0.0368075	0.047118	0.0409019	-0.0964939	0.120103	-0.0273591	0.00789872	0.0808457	-0.00987927	290	290	312	G290D	N312S
2	2	2	FALSE	75.3333	TRUE	1	23	G	N	D	Y	0.0222132	0.0231633	0.0332545	0.0193138	0.0217217	0.0238576	-0.178752	-0.160273	-0.251649	-0.178814	-0.162298	-0.219573	290	290	312	G290D	N312Y
2	2	2	FALSE	51	TRUE	1	23	G	N	R	D	0.040271	0.0563498	0.0308376	0.029996	0.0367847	0.0258748	0.0058401	0.0832971	0.0548804	0.037844	0.0830757	0.0661753	290	290	312	G290R	N312D
2	2	2	FALSE	12	TRUE	1	23	G	N	R	H	0.0550863	0.104305	0.0858763	0.0325991	0.0377016	0.0423036	-0.0825555	0.00653677	0.0409472	-0.0385614	-0.0229515	0.0132947	290	290	312	G290R	N312H
2	2	2	FALSE	40.6667	TRUE	1	23	G	N	R	K	0.0482295	0.0469992	0.0432779	0.0357921	0.0370858	0.032649	0.0377373	0.135822	0.0614645	0.0694039	0.128363	0.077456	290	290	312	G290R	N312K
2	2	2	FALSE	13.6667	TRUE	1	23	G	N	R	S	0.0607371	0.0727911	0.089219	0.0347956	0.0367694	0.0378932	0.00161868	0.0501056	-0.0640246	-0.0016447	-0.00604238	-0.0216025	290	290	312	G290R	N312S
2	2	2	FALSE	36	TRUE	1	23	G	N	R	T	0.0433147	0.0395183	0.0355884	0.0314375	0.029015	0.0290583	-0.0879017	-0.092203	-0.0742558	-0.0745103	-0.0798276	-0.062473	290	290	312	G290R	N312T
2	2	2	FALSE	32.6667	TRUE	1	23	G	N	R	Y	0.0445101	0.0427037	0.0299961	0.0314967	0.0286802	0.0241436	-0.151748	-0.259634	-0.192082	-0.172486	-0.221723	-0.185486	290	290	312	G290R	N312Y
2	2	2	FALSE	11.6667	TRUE	1	23	G	N	S	H	0.0786848	0.0705815	0.106008	0.0367567	0.0525533	0.0491739	-0.0304669	0.122495	-0.0603671	0.0130145	0.099234	-0.036279	290	290	312	G290S	N312H
2	2	2	FALSE	14.3333	TRUE	1	23	G	N	S	I	0.0582291	0.0548445	0.0645254	0.0352144	0.0451444	0.0335155	-0.143156	-0.0960764	-0.236315	-0.171645	-0.127017	-0.191415	290	290	312	G290S	N312I
2	2	2	FALSE	65	TRUE	1	23	G	N	S	K	0.0338427	0.0565063	0.0416753	0.0283257	0.0472429	0.0402417	0.126745	0.322551	-0.0651526	0.129567	0.287565	-0.0364949	290	290	312	G290S	N312K
2	2	2	FALSE	17	TRUE	1	23	G	N	S	Y	0.0468929	0.0539835	0.0909967	0.0331501	0.054003	0.0379901	-0.135315	-0.0175873	-0.241143	-0.157929	-0.0644506	-0.181505	290	290	312	G290S	N312Y
2	2	2	FALSE	26.3333	TRUE	1	23	G	N	V	D	0.0403425	0.0433464	0.071011	0.0345252	0.046562	0.0464274	-0.131512	-0.0245101	0.000548717	-0.096458	0.00831143	0.0414732	290	290	312	G290V	N312D
2	2	2	FALSE	26	TRUE	1	23	G	N	V	H	0.0481111	0.045188	0.0552057	0.0305204	0.0327677	0.0369893	-0.022421	0.0178318	-0.167737	-0.00881111	0.0272775	-0.0910473	290	290	312	G290V	N312H
2	2	2	FALSE	31.3333	TRUE	1	23	G	N	V	I	0.0393401	0.0357335	0.0418284	0.0308562	0.027454	0.0266542	-0.112426	-0.193703	-0.267327	-0.151251	-0.189672	-0.220971	290	290	312	G290V	N312I
2	2	2	FALSE	38	TRUE	1	23	G	N	V	K	0.0607371	0.0630353	0.0592834	0.038392	0.0496375	0.0431047	0.177608	0.282237	0.1692	0.141894	0.24217	0.129873	290	290	312	G290V	N312K
2	2	2	FALSE	23.6667	TRUE	1	23	G	N	V	S	0.0433895	0.0691409	0.0620974	0.0294052	0.0405692	0.0400734	-0.032508	0.0955086	0.000548717	-0.00955409	0.0605717	-0.0172548	290	290	312	G290V	N312S
2	2	2	FALSE	18	TRUE	1	23	G	N	V	T	0.0587232	0.0565813	0.0724753	0.0367108	0.042581	0.0393204	-0.0252249	0.0330225	-0.0139424	-0.0409933	0.0138558	-0.0406299	290	290	312	G290V	N312T
2	2	2	FALSE	10.3333	TRUE	1	23	G	N	V	Y	0.0709256	0.0661158	0.0853445	0.0364928	0.0447538	0.0371781	-0.131512	-0.0175873	-0.198347	-0.170588	-0.109762	-0.174697	290	290	312	G290V	N312Y
2	2	2	FALSE	23	TRUE	1	24	G	F	A	C	0.0551949	0.0891656	Inf	0.0337112	0.0464861	0.0587116	0.140012	0.146223	Inf	0.110323	0.111935	0.234343	290	290	313	G290A	F313C
2	2	2	FALSE	27	TRUE	1	24	G	F	A	I	0.0489388	0.0586148	0.0763031	0.0324599	0.0370464	0.0454059	0.113622	0.00653677	0.15715	0.0975761	0.0379559	0.122184	290	290	313	G290A	F313I
2	2	2	FALSE	54.6667	TRUE	1	24	G	F	A	L	0.0322317	0.044299	0.048184	0.0257862	0.037986	0.0383517	0.0729837	-0.0469872	0.159046	0.0759788	0.000860276	0.13119	290	290	313	G290A	F313L
2	2	2	FALSE	17	TRUE	1	24	G	F	A	V	0.0590259	0.0916897	0.108793	0.0392783	0.058705	0.0551152	0.169767	-0.102969	0.147362	0.14089	0.0363936	0.136058	290	290	313	G290A	F313V
2	2	2	FALSE	13.3333	TRUE	1	24	G	F	C	C	0.0809494	0.142826	0.0724753	0.0373194	0.0615645	0.0515817	0.167756	0.256988	0.0150399	0.109786	0.181707	0.0407407	290	290	313	G290C	F313C
2	2	2	FALSE	32.3333	TRUE	1	24	G	F	C	I	0.0446233	0.0591588	0.0530042	0.0300501	0.0409636	0.0450111	0.0627831	0.174834	-0.0603671	0.0752505	0.150094	-0.0226705	290	290	313	G290C	F313I
2	2	2	FALSE	41.6667	TRUE	1	24	G	F	C	L	0.0429478	0.0481901	0.0460783	0.0296234	0.0369432	0.0391476	0.0444771	0.195246	-0.0681551	0.0653332	0.169152	-0.036665	290	290	313	G290C	F313L
2	2	2	FALSE	30.6667	TRUE	1	24	G	F	C	V	0.0523788	0.0798784	0.054213	0.0372848	0.0501299	0.0429807	0.171445	0.186933	0.0641667	0.146461	0.17186	0.0709733	290	290	313	G290C	F313V
2	2	2	FALSE	14	TRUE	1	24	G	F	C	Y	0.0879164	0.142826	0.0651642	0.0386968	0.0534717	0.045377	0.148	0.256988	0.0692525	0.0941477	0.151872	0.0453535	290	290	313	G290C	F313Y
2	2	2	FALSE	10	TRUE	1	24	G	F	D	I	0.0773861	0.14123	0.0934902	0.04444	0.0570504	0.0443881	-0.0447005	0.278267	0.0930299	0.0672341	0.160881	0.0933867	290	290	313	G290D	F313I
2	2	2	FALSE	27.3333	TRUE	1	24	G	F	D	L	0.0507416	0.0623346	0.186615	0.035041	0.0426888	0.0515457	0.0980539	0.159611	0.502505	0.106416	0.147812	0.155285	290	290	313	G290D	F313L
2	2	2	FALSE	11.6667	TRUE	1	24	G	F	R	C	0.0625263	0.0873492	0.256033	0.0377368	0.0458811	0.0535065	0.0713208	0.0881934	0.000548717	0.0780059	0.0961269	0.0953357	290	290	313	G290R	F313C
2	2	2	FALSE	81.3333	TRUE	1	24	G	F	R	L	0.0283309	0.0326968	0.0352659	0.0229228	0.0256423	0.0275927	0.0430837	0.0973428	0.0447588	0.0498128	0.0875164	0.0554299	290	290	313	G290R	F313L
2	2	2	FALSE	12.6667	TRUE	1	24	G	F	R	S	0.0468927	0.104305	0.190836	0.0226869	0.0611203	0.0743402	-0.188842	0.00653677	0.39834	-0.09415	0.13161	0.221398	290	290	313	G290R	F313S
2	2	2	FALSE	18.6667	TRUE	1	24	G	F	R	V	0.0507416	0.127748	0.074959	0.0350791	0.0513637	0.0456385	0.0980539	0.00653677	0.0614645	0.106408	0.0857594	0.0959161	290	290	313	G290R	F313V
3	2	2	FALSE	24	TRUE	1	24	G	F	S	I	0.0816129	0.0547716	0.0553527	0.0412115	0.0425629	0.0442673	0.157371	0.142715	-0.0247541	0.123117	0.143017	0.00394336	290	290	313	G290S	F313I
2	2	2	FALSE	24.6667	TRUE	1	24	G	F	S	V	0.0534284	0.0727236	0.0625317	0.0415222	0.0538385	0.0475146	0.0312259	0.226293	0.0433452	0.08522	0.204321	0.0605768	290	290	313	G290S	F313V
2	2	2	FALSE	13.6667	TRUE	1	24	G	F	S	Y	0.0809494	0.084603	0.11596	0.04189	0.0560574	0.0671725	0.167756	0.214782	-0.264921	0.123373	0.179254	-0.0812741	290	290	313	G290S	F313Y
2	2	2	FALSE	11.6667	TRUE	1	24	G	F	V	C	0.0832859	0.0932937	0.100723	0.03898	0.0522411	0.0520187	0.0722464	0.205014	0.0284566	0.091639	0.171739	0.0664511	290	290	313	G290V	F313C
2	2	2	FALSE	40.6667	TRUE	1	24	G	F	V	I	0.0413178	0.0460604	0.0459031	0.0295778	0.0357286	0.036382	0.0325929	0.0914486	0.0409472	0.0594024	0.104862	0.0478016	290	290	313	G290V	F313I
2	2	2	FALSE	46.3333	TRUE	1	24	G	F	V	L	0.043053	0.0432574	0.0427386	0.029352	0.032231	0.0344189	0.0678511	0.135203	0.0206853	0.0773441	0.133399	0.0296335	290	290	313	G290V	F313L
2	2	2	FALSE	19.6667	TRUE	1	24	G	F	V	S	0.0776535	0.0774585	0.0866678	0.0499706	0.0525701	0.0607878	0.227999	0.142715	0.178121	0.190541	0.187195	0.163773	290	290	313	G290V	F313S
2	2	2	FALSE	16	TRUE	1	24	G	F	V	V	0.0816129	0.0666166	0.0841235	0.0445194	0.0426203	0.0523699	0.157371	0.0895569	0.0582024	0.135005	0.129416	0.0813554	290	290	313	G290V	F313V
2	2	2	FALSE	11	TRUE	1	24	G	F	V	Y	0.0876663	0.0961649	0.095418	0.0373612	0.0471498	0.0513731	0.079495	0.164701	0.0739552	0.0834613	0.135273	0.044475	290	290	313	G290V	F313Y
2	2	2	FALSE	33	TRUE	1	25	G	G	A	A	0.0408565	0.0437036	0.0442806	0.0296369	0.0328331	0.0352433	-0.0499059	-0.132593	0.0167723	-0.0533242	-0.103315	-0.00382595	290	290	314	G290A	G314A
2	2	2	FALSE	30.3333	TRUE	1	25	G	G	A	C	0.0363118	0.0386276	0.0436239	0.0258552	0.0266466	0.0291886	-0.177303	-0.22344	-0.168331	-0.165391	-0.195801	-0.156398	290	290	314	G290A	G314C
2	2	2	FALSE	70.3333	TRUE	1	25	G	G	A	D	0.0325538	0.0397809	0.0373901	0.0273411	0.0340924	0.0320235	0.0969677	0.0988236	0.0997538	0.105123	0.112297	0.110382	290	290	314	G290A	G314D
2	2	2	FALSE	20	TRUE	1	25	G	G	A	R	0.0803475	0.0779859	0.06826	0.0390589	0.0418819	0.0411348	0.177608	0.22145	0.0636071	0.107587	0.109985	0.0852908	290	290	314	G290A	G314R
2	2	2	FALSE	47	TRUE	1	25	G	G	A	S	0.0384831	0.031822	0.0456246	0.0268345	0.0242988	0.0331763	-0.021457	-0.00186764	-0.00519915	0.00363471	0.00173227	0.0152315	290	290	314	G290A	G314S
2	2	2	FALSE	30.6667	TRUE	1	25	G	G	A	V	0.0471956	0.036766	0.0348375	0.0286707	0.0265327	0.026601	-0.212276	-0.174722	-0.179453	-0.199978	-0.181329	-0.177777	290	290	314	G290A	G314V
2	2	2	FALSE	14	TRUE	1	25	G	G	C	C	0.0699336	0.0568227	0.0491614	0.0341906	0.0378418	0.0279268	-0.148224	-0.124613	-0.310129	-0.150406	-0.142439	-0.230557	290	290	314	G290C	G314C
2	2	2	FALSE	21.6667	TRUE	1	25	G	G	C	D	0.0683456	0.0788476	0.0650666	0.0435182	0.054866	0.0509159	0.181068	0.205014	0.0122329	0.148324	0.203747	0.0444901	290	290	314	G290C	G314D
2	2	2	FALSE	15.6667	TRUE	1	25	G	G	C	R	0.0795234	0.109751	0.109627	0.0372097	0.044319	0.0588901	0.0662438	0.410062	-0.0324593	0.0816495	0.213444	0.0207297	290	290	314	G290C	G314R
2	2	2	FALSE	22.3333	TRUE	1	25	G	G	C	S	0.050366	0.048408	0.0905215	0.0314321	0.0369082	0.0491263	0.0474095	-0.0193161	0.000548717	0.0378663	0.0311413	-0.012387	290	290	314	G290C	G314S
2	2	2	FALSE	16	TRUE	1	25	G	G	C	V	0.0464625	0.0684473	0.0592604	0.0313309	0.0454256	0.0331121	-0.146294	-0.092203	-0.226255	-0.173346	-0.138469	-0.189773	290	290	314	G290C	G314V
2	2	2	FALSE	38.6667	TRUE	1	25	G	G	D	C	0.0335968	0.0367115	0.0390532	0.0280398	0.0304088	0.0281772	-0.109594	-0.123639	-0.189826	-0.120779	-0.135396	-0.170053	290	290	314	G290D	G314C
2	2	2	FALSE	42	TRUE	1	25	G	G	D	D	0.0674307	0.0506596	0.0673832	0.0486409	0.0434584	0.0449156	0.28177	0.251252	0.117616	0.218431	0.239997	0.127574	290	290	314	G290D	G314D
3	2	2	FALSE	43.6667	TRUE	1	25	G	G	D	R	0.0382581	0.0591359	0.0416915	0.029858	0.0412803	0.031203	0.057961	0.131762	0.0526314	0.0802291	0.13219	0.0671656	290	290	314	G290D	G314R
3	2	2	FALSE	56.6667	TRUE	1	25	G	G	D	S	0.0440353	0.0346559	0.0386889	0.031834	0.0288254	0.0297792	0.107264	0.116043	-0.0241773	0.0882028	0.10865	-0.00379284	290	290	314	G290D	G314S
2	2	2	FALSE	41.3333	TRUE	1	25	G	G	D	V	0.0325296	0.0309034	0.0390658	0.024823	0.0280817	0.0259815	-0.201036	-0.132593	-0.245329	-0.194094	-0.141398	-0.212474	290	290	314	G290D	G314V
3	2	2	FALSE	31.6667	TRUE	1	25	G	G	R	A	0.0512681	0.0399395	0.0388432	0.0340476	0.0329379	0.0306573	-0.0457949	-0.17386	-0.0119419	-0.0570013	-0.135058	-0.0255055	290	290	314	G290R	G314A
2	2	2	FALSE	33.3333	TRUE	1	25	G	G	R	D	0.0442015	0.0443861	0.0594845	0.0350838	0.037242	0.0422543	0.0320083	0.0444253	0.0582024	0.0672272	0.077538	0.0938668	290	290	314	G290R	G314D
2	2	2	FALSE	24.3333	TRUE	1	25	G	G	R	R	0.0539119	0.0526377	0.0726683	0.0373255	0.0339858	0.0425476	-0.0579518	0.0949796	0.145113	0.0165949	0.0754467	0.105292	290	290	314	G290R	G314R
2	2	2	FALSE	34.3333	TRUE	1	25	G	G	R	S	0.0456901	0.049387	0.048832	0.0326006	0.0328029	0.0335421	0.0707632	0.0661989	0.00713281	0.0404077	0.0330028	0.0143116	290	290	314	G290R	G314S
2	2	2	FALSE	23.6667	TRUE	1	25	G	G	R	V	0.0445012	0.0508533	0.0393261	0.0279312	0.0310873	0.0283869	-0.276777	-0.184713	-0.138982	-0.228304	-0.187202	-0.158287	290	290	314	G290R	G314V
2	2	2	FALSE	12.6667	TRUE	1	25	G	G	S	A	0.0608858	0.070761	0.0867141	0.037926	0.0549741	0.0397312	-0.0646137	0.0742297	-0.346496	-0.0540617	0.0521545	-0.176267	290	290	314	G290S	G314A
2	2	2	FALSE	20.3333	TRUE	1	25	G	G	S	C	0.0508164	0.0448822	0.0522629	0.0317806	0.0405605	0.0327526	-0.17437	-0.084355	-0.25043	-0.154733	-0.106702	-0.199194	290	290	314	G290S	G314C
2	2	2	FALSE	54.6667	TRUE	1	25	G	G	S	D	0.0501521	0.0423694	0.0377594	0.0359858	0.0381759	0.0345219	0.134749	0.212389	-0.00732394	0.139477	0.211817	0.0121121	290	290	314	G290S	G314D
2	2	2	FALSE	14.3333	TRUE	1	25	G	G	S	R	0.125101	0.0727236	0.132215	0.0469578	0.0530858	0.0600507	0.251168	0.226293	0.0930299	0.132819	0.189302	0.0527176	290	290	314	G290S	G314R
2	2	2	FALSE	40.6667	TRUE	1	25	G	G	S	S	0.0460377	0.0356853	0.0485824	0.0324821	0.0308405	0.0388235	0.0969677	0.0311307	-0.120578	0.0813958	0.0513674	-0.0816072	290	290	314	G290S	G314S
2	2	2	FALSE	19.6667	TRUE	1	25	G	G	S	V	0.0477879	0.0586792	0.0401472	0.0292479	0.0395174	0.0266623	-0.229624	-0.172391	-0.266031	-0.20244	-0.168857	-0.220979	290	290	314	G290S	G314V
2	2	2	FALSE	17.3333	TRUE	1	25	G	G	V	A	0.0530015	0.0590043	0.0601153	0.0342932	0.0420473	0.0403411	-0.0347284	-0.0857501	-0.150848	-0.0468915	-0.0587573	-0.105358	290	290	314	G290V	G314A
2	2	2	FALSE	20.3333	TRUE	1	25	G	G	V	C	0.0579655	0.054472	0.0437045	0.0338304	0.0523219	0.0304975	-0.11377	0.00653677	-0.228591	-0.137727	-0.0658082	-0.194327	290	290	314	G290V	G314C
2	2	2	FALSE	69.3333	TRUE	1	25	G	G	V	D	0.0368132	0.0417605	0.0375114	0.0299888	0.0353239	0.0324498	0.132393	0.153783	0.110285	0.13262	0.163156	0.108322	290	290	314	G290V	G314D
2	2	2	FALSE	36.6667	TRUE	1	25	G	G	V	S	0.054209	0.0445596	0.049027	0.0373909	0.0342627	0.0358553	0.129627	0.124387	-0.0324593	0.076094	0.106575	-0.0190545	290	290	314	G290V	G314S
2	2	2	FALSE	30.3333	TRUE	1	25	G	G	V	V	0.0320967	0.0487213	0.0430205	0.0238984	0.0361183	0.0289351	-0.205345	-0.135908	-0.218207	-0.20002	-0.15393	-0.195398	290	290	314	G290V	G314V
3	2	2	FALSE	23.6667	TRUE	1	26	G	A	A	E	0.0547478	0.0783406	0.067367	0.039345	0.0528082	0.0477898	0.0918908	0.0729707	0.173537	0.119521	0.136236	0.165646	290	290	315	G290A	A315E
2	2	2	FALSE	18	TRUE	1	26	G	A	A	G	0.0690286	0.0748015	0.0584316	0.0350339	0.0384107	0.0399814	0.0140144	0.0673246	0.0739552	0.0302236	0.0331375	0.0640266	290	290	315	G290A	A315G
2	2	2	FALSE	43	TRUE	1	26	G	A	A	P	0.0392827	0.0366893	0.0492579	0.0280902	0.0269285	0.0353748	-0.022421	0.0102619	0.0846078	-0.00461447	-0.0039969	0.058465	290	290	315	G290A	A315P
2	2	2	FALSE	25	TRUE	1	26	G	A	A	S	0.047359	0.0475578	0.089219	0.0309555	0.0315404	0.0470122	0.0535325	-0.0184218	0.0651221	0.0560125	0.00658512	0.0684952	290	290	315	G290A	A315S
2	2	2	FALSE	49.3333	TRUE	1	26	G	A	A	T	0.0398909	0.0323314	0.0332318	0.0287907	0.0261641	0.0263998	-0.0190536	-0.0585813	-0.05935	0.0136065	-0.0305476	-0.0219796	290	290	315	G290A	A315T
2	2	2	FALSE	31	TRUE	1	26	G	A	A	V	0.0500386	0.0381408	0.0441551	0.0376414	0.0331374	0.0381208	0.0531433	-0.189922	-0.0576716	-0.00542944	-0.15096	-0.0674128	290	290	315	G290A	A315V
2	2	2	FALSE	17.6667	TRUE	1	26	G	A	C	E	0.0849208	0.133186	0.105706	0.0494103	0.0701778	0.0653919	0.193403	0.447776	0.183692	0.165426	0.306398	0.13584	290	290	315	G290C	A315E
2	2	2	FALSE	27.3333	TRUE	1	26	G	A	C	G	0.0491517	0.0576232	0.0755717	0.0324108	0.0403403	0.0465511	0.0693839	0.161446	0.0163015	0.0510045	0.134667	0.00725523	290	290	315	G290C	A315G
2	2	2	FALSE	22.6667	TRUE	1	26	G	A	C	S	0.0533074	0.0648345	0.071222	0.0336511	0.0422716	0.0468768	0.0941638	0.116043	-0.0273591	0.0741487	0.113751	-0.00569468	290	290	315	G290C	A315S
2	2	2	FALSE	18.3333	TRUE	1	26	G	A	C	T	0.0504396	0.0637569	0.0991613	0.0317255	0.0401092	0.055533	0.00161868	0.0931775	-0.12494	0.0321689	0.094849	-0.0368712	290	290	315	G290C	A315T
2	2	2	FALSE	51	TRUE	1	26	G	A	C	V	0.0277375	0.035839	0.0399821	0.0239885	0.0329542	0.027997	-0.0818484	-0.0147422	-0.237815	-0.074688	-0.0152941	-0.188531	290	290	315	G290C	A315V
2	2	2	FALSE	37.6667	TRUE	1	26	G	A	D	E	0.102664	0.0611908	0.0611715	0.0534076	0.0482801	0.0482203	0.375363	0.248583	0.247365	0.248162	0.240981	0.209565	290	290	315	G290D	A315E
2	2	2	FALSE	44	TRUE	1	26	G	A	D	G	0.0505365	0.0427166	0.0583016	0.043312	0.0341232	0.0409189	0.185141	0.128385	0.106963	0.137133	0.122738	0.0704645	290	290	315	G290D	A315G
2	2	2	FALSE	15.3333	TRUE	1	26	G	A	D	P	0.0573912	0.0846959	0.0826345	0.0331968	0.0486324	0.0437625	-0.0240283	0.118374	0.0739552	0.020081	0.0819815	0.0321794	290	290	315	G290D	A315P
2	2	2	FALSE	33	TRUE	1	26	G	A	D	S	0.0544638	0.0509111	0.0518752	0.0355164	0.0384288	0.0359649	0.124365	0.102401	0.0589844	0.104969	0.10868	0.0577132	290	290	315	G290D	A315S
2	2	2	FALSE	51.3333	TRUE	1	26	G	A	D	T	0.039446	0.048076	0.0460813	0.0292259	0.0408829	0.0320677	0.112775	0.198561	0.0239415	0.101322	0.163821	0.0343367	290	290	315	G290D	A315T
2	2	2	FALSE	55.3333	TRUE	1	26	G	A	D	V	0.0288155	0.0344655	0.0354216	0.0243017	0.031756	0.0293701	-0.0701874	-0.029388	-0.101395	-0.0641926	-0.026479	-0.100549	290	290	315	G290D	A315V
2	2	2	FALSE	43.6667	TRUE	1	26	G	A	R	E	0.0450965	0.0535366	0.0701178	0.0358272	0.0420398	0.0548441	0.162234	0.104747	0.291926	0.153974	0.13571	0.230949	290	290	315	G290R	A315E
2	2	2	FALSE	41.6667	TRUE	1	26	G	A	R	G	0.0328819	0.0414613	0.0424791	0.0258521	0.0297181	0.0299149	-0.0751312	-0.0358899	-0.0242905	-0.037521	-0.0071883	0.00638416	290	290	315	G290R	A315G
2	2	2	FALSE	30	TRUE	1	26	G	A	R	S	0.0829089	0.0350648	0.057251	0.0459756	0.0277228	0.0350479	0.230098	-0.0405666	0.000548717	0.0988256	-0.0129963	0.0326586	290	290	315	G290R	A315S
2	2	2	FALSE	58.3333	TRUE	1	26	G	A	R	T	0.0330696	0.0343307	0.0375665	0.0254567	0.026082	0.0280469	0.0101564	0.0228237	0.0122329	0.0204774	0.0180049	0.0243901	290	290	315	G290R	A315T
2	2	2	FALSE	23.3333	TRUE	1	26	G	A	R	V	0.0481111	0.0542825	0.0439412	0.0329842	0.036577	0.0307082	-0.022421	-0.139968	-0.159201	-0.0454587	-0.101203	-0.131883	290	290	315	G290R	A315V
2	2	2	FALSE	19.6667	TRUE	1	26	G	A	S	E	0.0577092	0.0932937	0.0977744	0.0422037	0.0608911	0.064336	0.157371	0.205014	0.0526314	0.16206	0.219327	0.08231	290	290	315	G290S	A315E
2	2	2	FALSE	39.3333	TRUE	1	26	G	A	S	G	0.0456294	0.050577	0.0499729	0.0335511	0.0420821	0.0408031	-0.014622	0.254143	-0.0919325	0.0268304	0.221146	-0.0553858	290	290	315	G290S	A315G
2	2	2	FALSE	11.6667	TRUE	1	26	G	A	S	S	0.0727806	0.18948	0.0791034	0.039302	0.065178	0.0489485	0.0291036	0.422527	-0.0167065	0.0723841	0.190932	0.000143155	290	290	315	G290S	A315S
2	2	2	FALSE	33.6667	TRUE	1	26	G	A	S	T	0.0478362	0.0596391	0.0517376	0.033378	0.0489504	0.0386157	0.0602723	0.219475	-0.0068418	0.0729727	0.185465	-0.00247769	290	290	315	G290S	A315T
2	2	2	FALSE	37	TRUE	1	26	G	A	S	V	0.0309194	0.0532747	0.0447632	0.0253727	0.0452579	0.0314391	-0.0571858	0.00653677	-0.227482	-0.0547222	0.00973102	-0.175757	290	290	315	G290S	A315V
2	2	2	FALSE	30.6667	TRUE	1	26	G	A	V	E	0.0884597	0.0574697	0.0672778	0.0515754	0.0449621	0.0518971	0.251168	0.284837	-0.0119419	0.189745	0.263266	0.05024	290	290	315	G290V	A315E
2	2	2	FALSE	13	TRUE	1	26	G	A	V	G	0.0863278	0.068459	0.0761508	0.0379975	0.042043	0.04465	0.0401608	0.0323897	0.0480478	0.0443917	0.0760187	0.0218496	290	290	315	G290V	A315G
2	2	2	FALSE	16	TRUE	1	26	G	A	V	P	0.0690831	0.0961649	0.0831836	0.0380268	0.0462069	0.0454541	0.166835	0.164701	0.0196235	0.0645842	0.0773901	-0.00493694	290	290	315	G290V	A315P
2	2	2	FALSE	17.6667	TRUE	1	26	G	A	V	S	0.108082	0.0555485	0.119177	0.0498515	0.038482	0.0560073	0.255484	0.0966856	0.218519	0.104708	0.101049	0.0688278	290	290	315	G290V	A315S
3	2	2	FALSE	111	TRUE	1	26	G	A	V	T	0.0248222	0.0262954	0.0261692	0.020554	0.0228362	0.0232013	0.031966	0.0896803	-0.0660251	0.038687	0.0890107	-0.0518197	290	290	315	G290V	A315T
2	2	2	FALSE	37.6667	TRUE	1	26	G	A	V	V	0.034386	0.0386397	0.0407297	0.0273721	0.0322088	0.0310409	-0.0762577	-0.132279	-0.137014	-0.0683398	-0.101916	-0.122503	290	290	315	G290V	A315V
2	2	2	FALSE	12	TRUE	1	27	G	F	A	C	0.0651705	0.0717155	0.108793	0.0480413	0.0560622	0.0551475	-0.031388	-0.0494965	0.147362	0.0584118	0.0440308	0.135667	290	290	316	G290A	F316C
2	2	2	FALSE	15	TRUE	1	27	G	F	A	I	0.0732867	0.0789372	0.195548	0.0475275	0.0422289	0.0591195	0.22635	-0.0106822	0.324934	0.12169	0.0419354	0.100041	290	290	316	G290A	F316I
2	2	2	FALSE	74.6667	TRUE	1	27	G	F	A	L	0.0300165	0.0304208	0.0480392	0.0240955	0.0243528	0.0375917	0.0156786	0.0859137	0.162779	0.0402354	0.0812012	0.138856	290	290	316	G290A	F316L
2	2	2	FALSE	26	TRUE	1	27	G	F	A	S	0.0699336	0.0788476	0.0868824	0.04588	0.0507019	0.0632946	0.151461	0.205014	0.342189	0.183181	0.205635	0.285701	290	290	316	G290A	F316S
2	2	2	FALSE	14	TRUE	1	27	G	F	A	V	0.0774248	0.187003	0.104525	0.0419241	0.0665933	0.0521469	0.0918908	0.483314	0.199444	0.108102	0.203332	0.137905	290	290	316	G290A	F316V
2	2	2	FALSE	32	TRUE	1	27	G	F	A	Y	0.0423153	0.0479253	0.0752188	0.0310003	0.0338396	0.046316	0.0340926	0.0255714	0.175269	0.0645277	0.0518563	0.133276	290	290	316	G290A	F316Y
2	2	2	FALSE	25	TRUE	1	27	G	F	C	C	0.0607371	0.0589124	0.0721294	0.042273	0.0461037	0.0512679	0.00161868	0.180227	0.153946	0.0714709	0.182191	0.118783	290	290	316	G290C	F316C
2	2	2	FALSE	30	TRUE	1	27	G	F	C	L	0.0463889	0.0771875	0.0662551	0.0323431	0.0473616	0.0473726	0.177608	0.0863592	0.0247236	0.132341	0.118734	0.0371286	290	290	316	G290C	F316L
2	2	2	FALSE	17.3333	TRUE	1	27	G	F	C	S	0.0811632	0.117672	0.0785056	0.0503623	0.0637669	0.0623892	0.26788	0.241268	0.0671226	0.23139	0.237284	0.118474	290	290	316	G290C	F316S
2	2	2	FALSE	18.3333	TRUE	1	27	G	F	C	V	0.0780181	0.0978714	0.0838067	0.0440046	0.061763	0.0631588	0.220466	0.322551	-0.12494	0.149796	0.243088	-0.0298347	290	290	316	G290C	F316V
2	2	2	FALSE	18	TRUE	1	27	G	F	D	I	0.0701331	0.0733855	0.0798325	0.0404369	0.047897	0.0395181	0.0997313	0.212389	-0.051534	0.103389	0.167773	0.0274278	290	290	316	G290D	F316I
2	2	2	FALSE	55	TRUE	1	27	G	F	D	L	0.0388605	0.0464617	0.0535213	0.0301985	0.0373389	0.03688	0.145134	0.177165	0.131286	0.133737	0.161881	0.111913	290	290	316	G290D	F316L
2	2	2	FALSE	29.3333	TRUE	1	27	G	F	D	V	0.108082	0.0583087	0.0543131	0.0508023	0.0481001	0.0364604	0.255484	0.256988	0.0409472	0.166238	0.231927	0.0740702	290	290	316	G290D	F316V
2	2	2	FALSE	32.6667	TRUE	1	27	G	F	D	Y	0.0424714	0.0796647	0.0667569	0.0358645	0.048816	0.0400244	0.0203718	0.33024	0.0837436	0.0635821	0.236371	0.0918708	290	290	316	G290D	F316Y
2	2	2	FALSE	28.6667	TRUE	1	27	G	F	R	I	0.0509028	0.0617654	0.0541702	0.0334717	0.042796	0.0410602	0.0740844	-0.0751198	0.152322	0.0646665	0.00714649	0.102624	290	290	316	G290R	F316I
2	2	2	FALSE	36	TRUE	1	27	G	F	R	L	0.039022	0.0489239	0.0607609	0.0292999	0.0331611	0.0398713	0.0135029	0.0394754	0.139455	0.0392838	0.0576614	0.111865	290	290	316	G290R	F316L
2	2	2	FALSE	34.3333	TRUE	1	27	G	F	S	C	0.0570222	0.0736326	0.0624659	0.0386275	0.0566414	0.0467037	0.172745	0.334491	0.0739552	0.155089	0.284469	0.0774438	290	290	316	G290S	F316C
2	2	2	FALSE	45.6667	TRUE	1	27	G	F	S	L	0.0535652	0.0449503	0.0426566	0.0351671	0.0399583	0.0387817	0.114513	0.224049	-0.0586908	0.112992	0.207095	-0.0310427	290	290	316	G290S	F316L
2	2	2	FALSE	22.3333	TRUE	1	27	G	F	S	S	0.0809494	0.109568	0.0637674	0.051639	0.0714083	0.0555003	0.167756	0.416402	0.0558358	0.202752	0.321756	0.100681	290	290	316	G290S	F316S
2	2	2	FALSE	22.6667	TRUE	1	27	G	F	V	C	0.0535652	0.0771875	Inf	0.0378996	0.0517161	0.0735379	0.177608	0.0863592	Inf	0.151095	0.141461	0.176755	290	290	316	G290V	F316C
2	2	2	FALSE	35.3333	TRUE	1	27	G	F	V	L	0.0434331	0.0540162	0.071222	0.0305301	0.0383068	0.0467799	0.0735848	0.200954	0.0284566	0.0823575	0.166086	0.0484792	290	290	316	G290V	F316L
2	2	2	FALSE	36	TRUE	1	27	G	F	V	S	0.0646019	0.0756015	0.0655892	0.0446517	0.0525806	0.0538193	0.272196	0.275376	0.211129	0.24034	0.25555	0.204036	290	290	316	G290V	F316S
2	2	2	FALSE	15	TRUE	1	27	G	F	V	V	0.0733469	0.0759907	0.0709101	0.0410848	0.0529203	0.0455977	0.0568728	0.0539361	0.0683842	0.100657	0.12313	0.0762202	290	290	316	G290V	F316V
2	2	2	FALSE	16	TRUE	1	28	G	S	A	C	0.0757524	0.0567936	0.0492276	0.0403521	0.0351176	0.0375693	-0.111276	-0.0631378	-0.106821	-0.0781239	-0.068517	-0.0961815	290	290	317	G290A	S317C
2	2	2	FALSE	35.3333	TRUE	1	28	G	S	A	G	0.0587232	0.0334062	0.0517376	0.0328293	0.0261769	0.0355609	0.0284623	0.00962508	-0.0068418	0.020662	0.00106976	0.013692	290	290	317	G290A	S317G
2	2	2	FALSE	14	TRUE	1	28	G	S	A	I	0.050414	0.0710723	0.0785056	0.0305033	0.0409038	0.0411703	-0.153115	-0.0213124	-0.0660251	-0.150826	-0.132287	-0.119895	290	290	317	G290A	S317I
2	2	2	FALSE	85.3333	TRUE	1	28	G	S	A	N	0.0255689	0.0291255	0.0320674	0.0210185	0.023933	0.0263329	0.015222	-0.0238392	0.0232086	0.0210346	-0.00731486	0.0300991	290	290	317	G290A	S317N
2	2	2	FALSE	116.667	TRUE	1	28	G	S	A	R	0.0224129	0.0263663	0.0306024	0.0192104	0.0229031	0.026165	0.04186	0.0352737	0.0614645	0.0471702	0.0408189	0.0629951	290	290	317	G290A	S317R
2	2	2	FALSE	28	TRUE	1	28	G	S	A	T	0.0484516	0.0390146	0.071222	0.0304995	0.0275548	0.0408696	0.0199246	-0.0514391	0.0284566	0.0168075	-0.0340183	0.0263471	290	290	317	G290A	S317T
2	2	2	FALSE	41	TRUE	1	28	G	S	C	I	0.0292966	0.0352621	0.0425524	0.0230803	0.0307945	0.0302747	-0.200348	-0.0857501	-0.236102	-0.181672	-0.108289	-0.198986	290	290	317	G290C	S317I
2	2	2	FALSE	16	TRUE	1	28	G	S	C	N	0.0717168	0.062688	0.0861032	0.0336262	0.0416477	0.0491177	-0.0382619	0.109613	0.09813	0.020685	0.110302	0.0305085	290	290	317	G290C	S317N
2	2	2	FALSE	38.6667	TRUE	1	28	G	S	C	R	0.0376413	0.0539353	0.0859698	0.028172	0.0385911	0.0517226	0.0839106	0.126369	0.189096	0.0769188	0.125451	0.0808525	290	290	317	G290C	S317R
2	2	2	FALSE	14	TRUE	1	28	G	S	C	T	0.076544	0.0649298	0.0640085	0.0374602	0.0397899	0.0424707	-0.100297	0.0181964	0.000548717	-0.00910155	0.0453523	-0.0160785	290	290	317	G290C	S317T
2	2	2	FALSE	16.6667	TRUE	1	28	G	S	D	C	0.0523102	0.0771875	0.0747458	0.0403008	0.0533999	0.0409343	0.0158524	0.0863592	-0.182594	-0.0172718	0.0398094	-0.118156	290	290	317	G290D	S317C
2	2	2	FALSE	11	TRUE	1	28	G	S	D	I	0.0539664	0.0975689	0.0776216	0.0345973	0.0587597	0.0361202	-0.131512	-0.0454365	-0.135916	-0.133809	-0.117148	-0.138485	290	290	317	G290D	S317I
2	2	2	FALSE	35.3333	TRUE	1	28	G	S	D	N	0.0382195	0.0636801	0.0565654	0.0292508	0.0455487	0.0348732	0.0394002	0.187795	-0.00828438	0.0535214	0.152098	0.0190052	290	290	317	G290D	S317N
2	2	2	FALSE	56.3333	TRUE	1	28	G	S	D	R	0.0413266	0.0465842	0.0372992	0.0312897	0.037901	0.0307198	0.079495	0.173788	0.0891778	0.0902924	0.157338	0.0782788	290	290	317	G290D	S317R
2	2	2	FALSE	35.3333	TRUE	1	28	G	S	D	T	0.0415238	0.0456366	0.0769286	0.029724	0.0347996	0.0434025	0.0284623	0.100263	0.147362	0.0375247	0.0850265	0.0565214	290	290	317	G290D	S317T
2	2	2	FALSE	30.6667	TRUE	1	28	G	S	R	C	0.0504696	0.0382387	0.0579062	0.0345141	0.029091	0.0410893	-0.0116326	-0.0256659	0.0552744	-0.0456552	-0.0450444	-0.00960285	290	290	317	G290R	S317C
2	2	2	FALSE	16.3333	TRUE	1	28	G	S	R	I	0.0531943	0.042628	0.116863	0.0341386	0.0276931	0.0392049	-0.0703475	-0.223125	-0.0728577	-0.121966	-0.191884	-0.134426	290	290	317	G290R	S317I
2	2	2	FALSE	19	TRUE	1	28	G	S	R	N	0.054888	0.0745886	0.0775181	0.0331246	0.0420598	0.0389811	0.00945923	0.189295	-0.0324593	0.0175003	0.0767877	0.0155079	290	290	317	G290R	S317N
2	2	2	FALSE	42	TRUE	1	28	G	S	R	R	0.0419604	0.0404103	0.0435774	0.0302002	0.0304695	0.033419	-0.0166872	0.0155718	0.0864458	0.0199586	0.0341181	0.0721016	290	290	317	G290R	S317R
2	2	2	FALSE	41.6667	TRUE	1	28	G	S	R	T	0.0424146	0.0406558	0.0448447	0.0295511	0.0289139	0.0336201	0.0434361	0.0111107	0.0605385	0.0241642	-0.00245609	0.0358489	290	290	317	G290R	S317T
2	2	2	FALSE	36.6667	TRUE	1	28	G	S	S	C	0.0413178	0.0363316	0.0489932	0.0322944	0.0337154	0.0377311	-0.0293556	-0.00441581	-0.0886105	-0.0404232	-0.000751946	-0.0889217	290	290	317	G290S	S317C
2	2	2	FALSE	18	TRUE	1	28	G	S	S	G	0.0905413	0.0970313	0.0707302	0.0480011	0.0579574	0.0439236	0.212626	0.344701	-0.115654	0.0960837	0.225979	-0.061394	290	290	317	G290S	S317G
2	2	2	FALSE	10.6667	TRUE	1	28	G	S	S	I	0.075335	0.0759907	0.08834	0.0482611	0.0736847	0.0407487	0.00161868	0.0539361	-0.152848	-0.0913845	-0.00236387	-0.15117	290	290	317	G290S	S317I
2	2	2	FALSE	28.6667	TRUE	1	28	G	S	S	N	0.0473261	0.0572705	0.0649711	0.0328433	0.0422749	0.0447738	0.0701241	0.0688364	0.110285	0.0701306	0.0933942	0.04963	290	290	317	G290S	S317N
3	2	2	FALSE	91	TRUE	1	28	G	S	S	R	0.0299536	0.0368304	0.0336644	0.0244274	0.0342688	0.0288457	0.114179	0.206887	0.019294	0.109365	0.194712	0.0177046	290	290	317	G290S	S317R
2	2	2	FALSE	18	TRUE	1	28	G	S	S	T	0.0679061	0.0551166	0.0543131	0.0349539	0.0406512	0.0388988	-0.131512	0.0149412	-0.0398498	-0.00597444	0.0466938	-0.0345422	290	290	317	G290S	S317T
2	2	2	FALSE	13	TRUE	1	28	G	S	V	C	0.0593721	0.0952175	0.0635804	0.0369439	0.0539506	0.0416755	-0.061476	0.079789	-0.132331	-0.0620494	0.0104347	-0.105589	290	290	317	G290V	S317C
2	2	2	FALSE	34.6667	TRUE	1	28	G	S	V	G	0.0390074	0.0566183	0.0519982	0.0287155	0.0375286	0.0371656	0.0409529	0.107638	-0.0365278	0.0326831	0.0796083	-0.024786	290	290	317	G290V	S317G
2	2	2	FALSE	10.6667	TRUE	1	28	G	S	V	I	0.0557086	0.0793389	0.077091	0.0332357	0.0382706	0.037572	-0.126101	-0.183126	-0.237013	-0.139094	-0.158819	-0.172624	290	290	317	G290V	S317I
2	2	2	FALSE	61	TRUE	1	28	G	S	V	N	0.0434331	0.0367227	0.0362163	0.030935	0.0317298	0.0296468	0.0735848	0.169938	0.00779139	0.0567725	0.149667	0.00664965	290	290	317	G290V	S317N
2	2	2	FALSE	58	TRUE	1	28	G	S	V	R	0.0311214	0.0435356	0.0449595	0.0249395	0.033223	0.0344709	0.0683429	0.128254	-0.0161748	0.0708406	0.125409	-0.000855117	290	290	317	G290V	S317R
2	2	2	FALSE	18.3333	TRUE	1	28	G	S	V	T	0.0491517	0.0613008	0.0761508	0.0324203	0.0379575	0.0423306	-0.0661466	0.0375836	-0.0469504	-0.014939	0.0472908	-0.0287394	290	290	317	G290V	S317T
3	2	2	FALSE	16.6667	TRUE	1	28	G	S	W	G	0.0543685	0.0611002	0.0826345	0.0472026	0.0332957	0.0523402	-0.0137549	0.0168631	-0.0728577	-0.0436123	0.00938866	0.0302656	290	290	317	G290W	S317G
2	2	2	FALSE	16	TRUE	1	29	G	I	A	F	0.06336	0.0719989	0.0658955	0.0334595	0.0376683	0.0401347	0.0328332	-0.0893277	0.059464	0.022502	-0.0177209	0.0418371	290	290	318	G290A	I318F
2	2	2	FALSE	19.6667	TRUE	1	29	G	I	A	N	0.0670299	0.0989529	0.0743112	0.0445501	0.0559027	0.054693	0.150123	0.131762	0.191739	0.180188	0.184385	0.195555	290	290	318	G290A	I318N
2	2	2	FALSE	15.3333	TRUE	1	29	G	I	A	V	0.0951565	0.0674584	0.122567	0.0576725	0.0384055	0.0500579	0.286186	0.0440493	0.178121	0.127934	0.0545456	0.113475	290	290	318	G290A	I318V
2	2	2	FALSE	45.3333	TRUE	1	29	G	I	C	F	0.0419011	0.0443216	0.0412159	0.0287921	0.0356669	0.0333592	0.0424447	0.153041	-0.0367193	0.031469	0.127745	-0.0327255	290	290	318	G290C	I318F
3	2	2	FALSE	43	TRUE	1	29	G	I	C	L	0.0381554	0.0451103	0.0530488	0.0274566	0.0356253	0.0434428	0.0503615	0.157353	-0.109188	0.0452962	0.137388	-0.0625151	290	290	318	G290C	I318L
2	2	2	FALSE	10.6667	TRUE	1	29	G	I	C	M	0.0937192	0.094123	0.156788	0.0394713	0.0489455	0.0623256	0.164356	0.19255	0.126038	0.104075	0.149667	0.0449695	290	290	318	G290C	I318M
2	2	2	FALSE	32.6667	TRUE	1	29	G	I	C	N	0.0616238	0.0668787	0.0661077	0.043808	0.0494118	0.0539443	0.279524	0.18598	0.0930299	0.24283	0.209869	0.121426	290	290	318	G290C	I318N
2	2	2	FALSE	16.3333	TRUE	1	29	G	I	C	S	0.0803475	0.114939	0.0701178	0.0488902	0.0637277	0.0606159	0.177608	0.284837	0.0409472	0.198186	0.25286	0.0948725	290	290	318	G290C	I318S
2	2	2	FALSE	11.6667	TRUE	1	29	G	I	C	V	0.0862552	0.0846959	0.100981	0.0429745	0.0477036	0.0598509	0.17204	0.118374	-0.105866	0.0926402	0.124427	-0.0085708	290	290	318	G290C	I318V
2	2	2	FALSE	54.6667	TRUE	1	29	G	I	D	F	0.0332215	0.046773	0.0426726	0.0286615	0.0346778	0.0301793	0.125096	0.0773639	-0.0728577	0.104519	0.0842541	-0.0319313	290	290	318	G290D	I318F
2	2	2	FALSE	21.6667	TRUE	1	29	G	I	D	M	0.0497023	Inf	0.0686032	0.0350833	0.046065	0.0406202	0.0272656	Inf	-0.0253586	0.0737403	0.248561	0.0395949	290	290	318	G290D	I318M
2	2	2	FALSE	17.6667	TRUE	1	29	G	I	D	S	0.102236	0.0891656	0.0791034	0.0587779	0.0584824	0.0628391	0.388615	0.146223	-0.0167065	0.291497	0.202846	0.0911985	290	290	318	G290D	I318S
2	2	2	FALSE	55.6667	TRUE	1	29	G	I	R	F	0.0347783	0.0341915	0.0345469	0.025355	0.0251132	0.0273995	0.00161868	-0.0128384	-0.0126238	0.00490462	-0.00354774	-0.00357179	290	290	318	G290R	I318F
2	2	2	FALSE	13.6667	TRUE	1	29	G	I	R	L	0.0946517	0.0839467	0.064499	0.0396534	0.0393576	0.039619	0.0701241	0.0640693	0.0785388	0.0342022	0.0306606	0.0630768	290	290	318	G290R	I318L
2	2	2	FALSE	15	TRUE	1	29	G	I	R	M	0.0752279	0.0643789	0.0618381	0.0404693	0.041525	0.0395116	0.0735848	-0.0388662	-0.051534	0.0760126	0.0281447	0.0222261	290	290	318	G290R	I318M
2	2	2	FALSE	17.6667	TRUE	1	29	G	I	R	S	0.11089	0.0721482	0.138274	0.0552636	0.049404	0.0747826	0.212626	0.239203	0.324934	0.205785	0.223396	0.247827	290	290	318	G290R	I318S
2	2	2	FALSE	10.6667	TRUE	1	29	G	I	R	T	0.132539	0.0826961	0.107106	0.057516	0.0532721	0.0649154	0.164356	0.144227	0.166436	0.183118	0.164383	0.187969	290	290	318	G290R	I318T
2	2	2	FALSE	10.6667	TRUE	1	29	G	I	R	V	0.0807878	0.127748	0.0724753	0.0390709	0.0439305	0.0423693	0.0520101	0.131762	0.0150399	0.0549359	0.0688699	0.0622184	290	290	318	G290R	I318V
2	2	2	FALSE	14	TRUE	1	29	G	I	S	F	0.0676503	0.0891656	0.0729809	0.0383906	0.0580068	0.0448279	0.0602723	0.146223	-0.084542	0.0555056	0.129084	-0.0479225	290	290	318	G290S	I318F
2	2	2	FALSE	15.3333	TRUE	1	29	G	I	S	S	0.083825	0.11119	0.165269	0.0525524	0.0687687	0.0872948	0.212626	0.366493	0.0739552	0.222137	0.293777	0.155947	290	290	318	G290S	I318S
2	2	2	FALSE	29.3333	TRUE	1	29	G	I	S	V	0.0473777	0.0679384	0.0667033	0.0327917	0.0512801	0.0493483	0.0864801	0.241268	-0.0480185	0.0911802	0.201441	-0.00401239	290	290	318	G290S	I318V
2	2	2	FALSE	22	TRUE	1	29	G	I	V	F	0.0513651	0.0523243	0.0875332	0.031162	0.0361245	0.0454575	-0.0121062	0.100715	-0.0812798	0.0110582	0.091898	-0.0320999	290	290	318	G290V	I318F
2	2	2	FALSE	11.3333	TRUE	1	29	G	I	V	L	0.0818978	0.0620744	0.151471	0.036778	0.0397861	0.0570584	0.00161868	0.0278157	0.166436	0.0379228	0.0705274	0.0434544	290	290	318	G290V	I318L
2	2	2	FALSE	20.3333	TRUE	1	29	G	I	V	S	0.0669	0.0948506	0.0991613	0.0674985	0.0631681	0.0765088	0.0132627	0.417953	-0.12494	0.10355	0.325345	0.0348676	290	290	318	G290V	I318S
2	2	2	FALSE	25	TRUE	1	29	G	I	V	V	0.0484516	0.0636801	0.0724753	0.0309075	0.0399231	0.0463137	0.0199246	0.187795	-0.0139424	0.0506567	0.150091	0.0277359	290	290	318	G290V	I318V
2	2	2	FALSE	12.3333	TRUE	1	30	G	N	A	D	0.0912046	0.102426	0.147821	0.0488587	0.0568493	0.0566227	0.201647	0.232864	0.199444	0.151581	0.159472	0.134253	290	290	319	G290A	N319D
2	2	2	FALSE	29.6667	TRUE	1	30	G	N	A	H	0.0380838	0.0427166	0.0590664	0.0293465	0.030547	0.0384535	-0.0927093	-0.115312	0.0388047	-0.0767016	-0.0901543	0.00683099	290	290	319	G290A	N319H
2	2	2	FALSE	19.3333	TRUE	1	30	G	N	A	I	0.0530848	0.0395471	0.0757358	0.030807	0.0319751	0.0362269	-0.186766	-0.107029	-0.165339	-0.190391	-0.152289	-0.172723	290	290	319	G290A	N319I
2	2	2	FALSE	80	TRUE	1	30	G	N	A	K	0.0419128	0.0394331	0.0408702	0.0347383	0.034268	0.0360709	0.212626	0.180593	0.204028	0.203137	0.185032	0.199576	290	290	319	G290A	N319K
2	2	2	FALSE	14	TRUE	1	30	G	N	A	S	0.0576326	0.108565	0.0912371	0.0350733	0.0400801	0.0420246	0.0932199	-0.139968	0.0460473	0.0419776	-0.0291938	0.0261518	290	290	319	G290A	N319S
2	2	2	FALSE	38	TRUE	1	30	G	N	A	Y	0.0370091	0.0389933	0.0305148	0.02572	0.0269747	0.0243506	-0.187414	-0.208376	-0.168996	-0.174029	-0.18908	-0.163387	290	290	319	G290A	N319Y
2	2	2	FALSE	23.6667	TRUE	1	30	G	N	C	D	0.0590551	0.0675978	0.0692865	0.0401101	0.0488928	0.0483249	0.0974583	0.172076	0.0897079	0.116032	0.175541	0.0822016	290	290	319	G290C	N319D
2	2	2	FALSE	10	TRUE	1	30	G	N	C	H	0.054888	Inf	0.0886926	0.0372325	0.0628801	0.0442515	0.00945923	#NAME?	-0.290828	-0.0257158	-0.0605405	-0.13254	290	290	319	G290C	N319H
2	2	2	FALSE	38.6667	TRUE	1	30	G	N	C	I	0.0307377	0.035078	0.0448477	0.0238851	0.0318768	0.0279558	-0.182722	-0.0908395	-0.267685	-0.187342	-0.113907	-0.217037	290	290	319	G290C	N319I
2	2	2	FALSE	19.3333	TRUE	1	30	G	N	C	K	0.0659259	0.0745886	0.124931	0.0451262	0.0523055	0.0757216	0.171096	0.189295	0.153946	0.177279	0.211459	0.154237	290	290	319	G290C	N319K
2	2	2	FALSE	13.6667	TRUE	1	30	G	N	C	S	0.0792972	0.0824608	0.0967715	0.0447007	0.0447703	0.048991	0.195914	0.079789	0.000548717	0.0652264	0.0691826	-0.0229563	290	290	319	G290C	N319S
2	2	2	FALSE	12.6667	TRUE	1	30	G	N	C	Y	0.0500953	0.063974	0.0838067	0.03005	0.0375959	0.0385855	-0.161119	-0.168597	-0.226255	-0.159792	-0.16008	-0.176293	290	290	319	G290C	N319Y
2	2	2	FALSE	21.3333	TRUE	1	30	G	N	D	D	0.0784111	0.1109	0.184937	0.0474578	0.0675131	0.0606921	0.134749	0.374524	0.568207	0.147774	0.266986	0.229034	290	290	319	G290D	N319D
2	2	2	FALSE	15.3333	TRUE	1	30	G	N	D	H	0.069318	0.0673291	0.0568072	0.0426447	0.0475268	0.0363291	-0.0356722	0.079789	-0.175399	-0.029984	0.0451522	-0.0897314	290	290	319	G290D	N319H
2	2	2	FALSE	31.6667	TRUE	1	30	G	N	D	I	0.034858	0.0381408	0.0398969	0.0258739	0.0296303	0.0262315	-0.199783	-0.189922	-0.325089	-0.192984	-0.186261	-0.251886	290	290	319	G290D	N319I
2	2	2	FALSE	16	TRUE	1	30	G	N	D	K	0.0869893	0.0974421	0.0918828	0.0546135	0.0601704	0.0582232	0.283253	0.148981	0.110285	0.23682	0.202945	0.156395	290	290	319	G290D	N319K
2	2	2	FALSE	31.6667	TRUE	1	30	G	N	D	T	0.0538831	0.0518154	0.0403832	0.0337113	0.0385725	0.0294646	0.0242409	0.0857128	-0.0308208	0.0201989	0.064534	-0.0218101	290	290	319	G290D	N319T
2	2	2	FALSE	18.3333	TRUE	1	30	G	N	D	Y	0.0547204	0.041871	0.0972357	0.0411198	0.0340134	0.0358409	-0.0447005	-0.0989605	-0.338327	-0.101425	-0.122225	-0.189186	290	290	319	G290D	N319Y
2	2	2	FALSE	23	TRUE	1	30	G	N	R	D	0.0472067	0.0950709	0.0936986	0.0354434	0.053606	0.0463	0.130869	0.179161	-0.0236262	0.128476	0.142648	0.0721147	290	290	319	G290R	N319D
2	2	2	FALSE	32.3333	TRUE	1	30	G	N	R	I	0.0404956	0.0468478	0.0298774	0.0276091	0.0303824	0.0218355	-0.185211	-0.185816	-0.248451	-0.189346	-0.193383	-0.222751	290	290	319	G290R	N319I
2	2	2	FALSE	32.6667	TRUE	1	30	G	N	R	K	0.0512703	0.0711965	0.0604278	0.0408217	0.049192	0.0463913	0.0876693	0.262547	0.145808	0.122193	0.231061	0.158605	290	290	319	G290R	N319K
3	2	2	FALSE	40	TRUE	1	30	G	N	R	S	0.0362977	0.0449983	0.0468716	0.0260647	0.0301093	0.0353726	0.00161868	-0.0644711	0.071525	0.00294527	-0.0349891	0.0377581	290	290	319	G290R	N319S
2	2	2	FALSE	33.3333	TRUE	1	30	G	N	R	Y	0.0403763	0.0320752	0.0407409	0.0263148	0.0234365	0.0286156	-0.241813	-0.180375	-0.157409	-0.201347	-0.176063	-0.156939	290	290	319	G290R	N319Y
2	2	2	FALSE	14	TRUE	1	30	G	N	S	D	0.086307	0.0982004	0.106008	0.0496021	0.0660474	0.0597533	0.0948686	0.31452	0.0614645	0.135497	0.252837	0.0695166	290	290	319	G290S	N319D
2	2	2	FALSE	16.6667	TRUE	1	30	G	N	S	H	0.0571257	0.0599515	0.0696836	0.0376751	0.0469887	0.0425016	-0.0487728	0.0556649	-0.198347	-0.0395934	0.0472834	-0.110686	290	290	319	G290S	N319H
2	2	2	FALSE	24.6667	TRUE	1	30	G	N	S	I	0.0457091	0.0397836	0.0474738	0.0287071	0.0358596	0.0305575	-0.227947	-0.100904	-0.21357	-0.203478	-0.121101	-0.190366	290	290	319	G290S	N319I
2	2	2	FALSE	10.6667	TRUE	1	30	G	N	S	K	0.0960336	0.186222	0.113475	0.055876	0.078484	0.0850913	0.134749	0.507439	-0.100766	0.180206	0.309346	0.0306788	290	290	319	G290S	N319K
2	2	2	FALSE	42	TRUE	1	30	G	N	S	S	0.0388119	0.0451103	0.0498237	0.0282226	0.0403877	0.0372399	0.00945923	0.157353	-0.0534912	0.0236352	0.139569	-0.0434072	290	290	319	G290S	N319S
2	2	2	FALSE	10	TRUE	1	30	G	N	S	T	0.0946517	0.100993	0.0848743	0.038038	0.0705479	0.045417	-0.0668867	0.256988	-0.111524	0.00206419	0.157088	-0.0610145	290	290	319	G290S	N319T
2	2	2	FALSE	18.3333	TRUE	1	30	G	N	S	Y	0.0454131	0.0824608	0.0516429	0.031976	0.0818988	0.0331709	-0.127922	0.079789	-0.216287	-0.139984	0.0120481	-0.185929	290	290	319	G290S	N319Y
2	2	2	FALSE	14.3333	TRUE	1	30	G	N	V	H	0.0743874	0.070761	0.0632933	0.039628	0.0460912	0.0375351	-0.0412398	0.0742297	-0.0324593	-0.0465697	0.0277072	-0.0424218	290	290	319	G290V	N319H
2	2	2	FALSE	19.6667	TRUE	1	30	G	N	V	I	0.0550863	0.0388219	0.0740392	0.0360686	0.0330342	0.0323898	-0.0825555	-0.126965	-0.319473	-0.152827	-0.147533	-0.212386	290	290	319	G290V	N319I
2	2	2	FALSE	12.3333	TRUE	1	30	G	N	V	K	0.10566	0.0903312	0.147821	0.0563722	0.0581918	0.074962	0.300886	0.131762	0.199444	0.221167	0.192817	0.177795	290	290	319	G290V	N319K
2	2	2	FALSE	24.6667	TRUE	1	30	G	N	V	T	0.0456294	0.0506056	0.0557086	0.0290676	0.0356688	0.0425724	-0.014622	0.0136225	-0.202607	-0.0103236	0.0201961	-0.116409	290	290	319	G290V	N319T
2	2	2	FALSE	26	TRUE	1	30	G	N	V	Y	0.0415634	0.0358485	0.0618381	0.0267185	0.0287318	0.0362281	-0.195663	-0.135018	-0.165339	-0.174856	-0.144203	-0.162422	290	290	319	G290V	N319Y
2	2	2	FALSE	13	TRUE	1	31	G	P	A	A	0.059907	0.0684324	0.0963675	0.0362865	0.0354964	0.0657337	-0.0799873	-0.143938	0.159046	-0.15342	-0.184774	-0.0598465	290	290	320	G290A	P320A
2	2	2	FALSE	42	TRUE	1	31	G	P	A	Q	0.0338194	0.0281241	0.0386941	0.023653	0.0235566	0.0281709	-0.228248	-0.205886	-0.179272	-0.198507	-0.196042	-0.174124	290	290	320	G290A	P320Q
2	2	2	FALSE	28.3333	TRUE	1	31	G	P	A	R	0.0427905	0.0317672	0.0813728	0.0285572	0.0237687	0.0496754	-0.156329	-0.162973	0.0368787	-0.150399	-0.164374	-0.0921802	290	290	320	G290A	P320R
2	2	2	FALSE	47.3333	TRUE	1	31	G	P	A	S	0.0296439	0.0389297	0.0301527	0.0225471	0.0296132	0.0240008	-0.183426	-0.107394	-0.158834	-0.175776	-0.141206	-0.157471	290	290	320	G290A	P320S
2	2	2	FALSE	37.3333	TRUE	1	31	G	P	A	T	0.0382624	0.0302311	0.0459404	0.0269217	0.0227762	0.0332374	-0.14407	-0.159002	-0.0890124	-0.151654	-0.165881	-0.125634	290	290	320	G290A	P320T
2	2	2	FALSE	30.3333	TRUE	1	31	G	P	C	A	0.0433225	0.0367864	0.0389312	0.0307742	0.0312588	0.02828	-0.141198	-0.154701	-0.220626	-0.166693	-0.164164	-0.197985	290	290	320	G290C	P320A
2	2	2	FALSE	25.3333	TRUE	1	31	G	P	C	Q	0.0530158	0.0420472	0.0413619	0.0335542	0.0355008	0.0295731	-0.0964939	-0.0783751	-0.214502	-0.138095	-0.110946	-0.192907	290	290	320	G290C	P320Q
2	2	2	FALSE	16.6667	TRUE	1	31	G	P	C	R	0.0637436	0.0632004	0.0469298	0.0356576	0.0495305	0.0326686	-0.0804791	-0.0885083	-0.132988	-0.125552	-0.113072	-0.144197	290	290	320	G290C	P320R
2	2	2	FALSE	51.6667	TRUE	1	31	G	P	C	S	0.0368114	0.0278723	0.0277207	0.0260725	0.024612	0.0232002	-0.176381	-0.136981	-0.209829	-0.169941	-0.142567	-0.197718	290	290	320	G290C	P320S
2	2	2	FALSE	23.3333	TRUE	1	31	G	P	C	T	0.0468599	0.0410525	0.0575016	0.0289433	0.0390592	0.0315423	-0.161119	-0.0441032	-0.281542	-0.158692	-0.082847	-0.20934	290	290	320	G290C	P320T
2	2	2	FALSE	18	TRUE	1	31	G	P	D	A	0.0468927	0.045523	0.0638522	0.0302247	0.0328269	0.033511	-0.188842	-0.191941	-0.2549	-0.182614	-0.185515	-0.195315	290	290	320	G290D	P320A
2	2	2	FALSE	24.3333	TRUE	1	31	G	P	D	L	0.0460344	0.0386518	0.0563769	0.0340339	0.0322341	0.0335084	-0.11285	-0.150653	-0.142196	-0.148879	-0.15731	-0.165509	290	290	320	G290D	P320L
2	2	2	FALSE	39	TRUE	1	31	G	P	D	Q	0.0290599	0.0413483	0.040796	0.0221784	0.0328039	0.0305394	-0.212671	-0.131153	-0.0999294	-0.193367	-0.142943	-0.13442	290	290	320	G290D	P320Q
2	2	2	FALSE	13	TRUE	1	31	G	P	D	R	0.0584444	0.0584751	0.0848743	0.0391934	0.0419287	0.0381291	-0.0762577	-0.131153	-0.111524	-0.11076	-0.134429	-0.137029	290	290	320	G290D	P320R
2	2	2	FALSE	17	TRUE	1	31	G	P	D	S	0.0439413	0.0527423	0.084271	0.0323546	0.0344874	0.0363277	-0.124772	-0.176221	-0.217422	-0.138843	-0.164927	-0.168404	290	290	320	G290D	P320S
2	2	2	FALSE	33.6667	TRUE	1	31	G	P	R	A	0.0374134	0.0348567	0.0374021	0.0281009	0.026337	0.025665	-0.155254	-0.232962	-0.25956	-0.172979	-0.218984	-0.219554	290	290	320	G290R	P320A
2	2	2	FALSE	34.6667	TRUE	1	31	G	P	R	L	0.0366968	0.0302779	0.0389547	0.0255522	0.0226572	0.025642	-0.271577	-0.277377	-0.25043	-0.233224	-0.246628	-0.214946	290	290	320	G290R	P320L
2	2	2	FALSE	20	TRUE	1	31	G	P	R	R	0.0851247	0.0397809	0.0460455	0.036533	0.0296316	0.0308563	-0.105865	-0.135908	-0.155184	-0.140677	-0.150325	-0.149992	290	290	320	G290R	P320R
2	2	2	FALSE	13.3333	TRUE	1	31	G	P	R	S	0.0784111	0.060221	0.050869	0.0371198	0.0314586	0.0321257	-0.131512	-0.191941	-0.12494	-0.160504	-0.177085	-0.144608	290	290	320	G290R	P320S
3	2	2	FALSE	33	TRUE	1	31	G	P	R	T	0.0408504	0.0320054	0.038658	0.0271603	0.0255378	0.0279791	-0.222197	-0.219159	-0.204485	-0.190992	-0.201896	-0.182816	290	290	320	G290R	P320T
2	2	2	FALSE	17.6667	TRUE	1	31	G	P	S	A	0.0595343	0.0413321	0.0663634	0.0345051	0.0365151	0.0339229	-0.155552	-0.112349	-0.282597	-0.171146	-0.131007	-0.204671	290	290	320	G290S	P320A
2	2	2	FALSE	14	TRUE	1	31	G	P	S	L	0.0554054	0.0523243	0.0817112	0.0335114	0.0439973	0.0353462	-0.167469	-0.0876418	-0.271753	-0.177028	-0.119796	-0.19336	290	290	320	G290S	P320L
2	2	2	FALSE	21.6667	TRUE	1	31	G	P	S	Q	0.0584444	0.0399997	0.0579804	0.0390367	0.0370501	0.0346217	-0.0762577	-0.0667154	-0.198347	-0.123221	-0.09355	-0.178399	290	290	320	G290S	P320Q
2	2	2	FALSE	39.6667	TRUE	1	31	G	P	S	S	0.0304547	0.0394136	0.0403268	0.0256743	0.0364329	0.0270747	-0.128284	-0.0803568	-0.25753	-0.137186	-0.101805	-0.215604	290	290	320	G290S	P320S
2	2	2	FALSE	10.3333	TRUE	1	31	G	P	S	T	0.0656756	0.0624002	0.109039	0.0374672	0.0559731	0.0328959	-0.123979	-0.0361697	-0.438977	-0.139054	-0.0892075	-0.217819	290	290	320	G290S	P320T
2	2	2	FALSE	25	TRUE	1	31	G	P	V	Q	0.0493301	0.0352003	0.0577989	0.0284374	0.0297975	0.0339396	-0.262098	-0.0762621	-0.202931	-0.199312	-0.106016	-0.180682	290	290	320	G290V	P320Q
2	2	2	FALSE	27.6667	TRUE	1	31	G	P	V	R	0.0398793	0.0385177	0.0539546	0.0275338	0.0313027	0.033948	-0.145139	-0.118689	-0.156053	-0.143964	-0.129555	-0.15342	290	290	320	G290V	P320R
2	2	2	FALSE	34.6667	TRUE	1	31	G	P	V	S	0.0393401	0.0335873	0.0411366	0.0299064	0.0275586	0.0292774	-0.112426	-0.137077	-0.223124	-0.136448	-0.14492	-0.196133	290	290	320	G290V	P320S
2	2	2	FALSE	37.3333	TRUE	1	31	G	P	V	T	0.0396668	0.0364592	0.0351431	0.0303088	0.0298806	0.0275791	-0.103627	-0.116231	-0.151482	-0.12981	-0.13302	-0.155185	290	290	320	G290V	P320T
2	2	2	FALSE	39	TRUE	1	32	G	A	A	D	0.0554054	0.0562874	0.0583708	0.0404445	0.042757	0.0456715	0.170706	0.191626	0.189914	0.18383	0.197784	0.185124	290	290	321	G290A	A321D
2	2	2	FALSE	37	TRUE	1	32	G	A	A	G	0.060443	0.0334062	0.0419938	0.0343039	0.0277193	0.0312095	-0.0454612	0.00962508	-0.0333445	0.0276462	0.025528	0.00510029	290	290	321	G290A	A321G
2	2	2	FALSE	24.6667	TRUE	1	32	G	A	A	P	0.051077	0.0636334	0.0681422	0.0319542	0.0368899	0.0466838	0.0354014	0.0617077	0.159046	0.0539444	0.0651949	0.108914	290	290	321	G290A	A321P
2	2	2	FALSE	19.3333	TRUE	1	32	G	A	A	S	0.0900425	0.0782292	0.0479671	0.0399882	0.0444372	0.0358921	0.120516	0.131762	0.00690174	0.101826	0.109998	0.0524034	290	290	321	G290A	A321S
2	2	2	FALSE	34.3333	TRUE	1	32	G	A	A	T	0.0462309	0.0506056	0.0533405	0.0314653	0.0347102	0.0395073	0.0927463	0.0136225	0.104714	0.0775258	0.0372735	0.0858543	290	290	321	G290A	A321T
2	2	2	FALSE	44	TRUE	1	32	G	A	A	V	0.0311932	0.0386397	0.0351332	0.0257015	0.0299719	0.0277683	-0.102171	-0.132279	-0.122663	-0.087806	-0.103128	-0.115263	290	290	321	G290A	A321V
2	2	2	FALSE	22.6667	TRUE	1	32	G	A	C	G	0.0624015	0.050762	0.067367	0.0343866	0.0371913	0.0519118	0.0218549	0.131762	-0.17244	0.0509635	0.128483	-0.0923116	290	290	321	G290C	A321G
2	2	2	FALSE	22	TRUE	1	32	G	A	C	P	0.0544997	0.0824608	0.0685915	0.0329812	0.0472798	0.0460603	-0.0291778	0.256988	0.0994964	0.0340608	0.178023	0.0512155	290	290	321	G290C	A321P
2	2	2	FALSE	31	TRUE	1	32	G	A	C	S	0.045038	0.0607563	0.0543131	0.0311791	0.0416029	0.0419252	0.0688809	0.103913	0.0409472	0.0850662	0.134384	0.0440676	290	290	321	G290C	A321S
2	2	2	FALSE	20.3333	TRUE	1	32	G	A	C	T	0.0576439	0.0836305	0.0591286	0.0357112	0.0475531	0.0448839	0.123105	0.131762	-0.0919325	0.0886899	0.127171	-0.0456895	290	290	321	G290C	A321T
2	2	2	FALSE	13	TRUE	1	32	G	A	C	V	0.059544	0.065202	0.100723	0.0358516	0.0460924	0.0483066	-0.0350767	-0.0285399	-0.0273591	-0.0486734	-0.0137954	-0.081208	290	290	321	G290C	A321V
2	2	2	FALSE	32.6667	TRUE	1	32	G	A	D	D	0.0752677	0.0965681	0.057251	0.0511854	0.0618779	0.0449712	0.285091	0.358089	0.166436	0.251389	0.290755	0.169019	290	290	321	G290D	A321D
2	2	2	FALSE	14	TRUE	1	32	G	A	D	G	0.0735055	0.113664	0.192025	0.0401424	0.0558133	0.0554249	0.096207	0.308961	0.377016	0.0949213	0.183958	0.0934022	290	290	321	G290D	A321G
2	2	2	FALSE	33.3333	TRUE	1	32	G	A	D	P	0.0637361	0.0410621	0.0412257	0.0393398	0.0338332	0.0257593	0.0538481	0.0835141	-0.105866	0.0859151	0.102868	-0.028014	290	290	321	G290D	A321P
2	2	2	FALSE	23	TRUE	1	32	G	A	D	S	0.0625506	0.0818697	0.0853445	0.0437386	0.0514922	0.0439851	0.251168	0.155886	0.000548717	0.180222	0.161666	0.0697306	290	290	321	G290D	A321S
2	2	2	FALSE	100.333	TRUE	1	32	G	A	D	T	0.0289623	0.0334079	0.0341024	0.0251351	0.0299306	0.0268172	0.143415	0.171192	0.0388047	0.132394	0.160609	0.0435235	290	290	321	G290D	A321T
2	2	2	FALSE	28	TRUE	1	32	G	A	D	V	0.0409906	0.0531658	0.0484169	0.0304873	0.0392561	0.03749	-0.0586245	-0.129015	0.0134858	-0.0519781	-0.072952	-0.0262776	290	290	321	G290D	A321V
2	2	2	FALSE	25	TRUE	1	32	G	A	R	P	0.045714	0.0466731	0.0976473	0.0311875	0.0348599	0.0389624	0.0553176	-0.00551184	-0.142196	0.0560515	0.0318378	0.0173898	290	290	321	G290R	A321P
2	2	2	FALSE	29.6667	TRUE	1	32	G	A	R	S	0.103157	0.0556132	0.063277	0.0512093	0.0387826	0.0420894	0.36113	0.126026	0.193873	0.159841	0.112372	0.135896	290	290	321	G290R	A321S
2	2	2	FALSE	15.6667	TRUE	1	32	G	A	R	T	0.069318	0.0563316	0.104525	0.0370939	0.0349281	0.0424608	0.0389096	0.05851	0.000548717	0.0510334	0.0582462	0.0432399	290	290	321	G290R	A321T
2	2	2	FALSE	14.3333	TRUE	1	32	G	A	R	V	0.069318	0.0952175	0.0530042	0.0396143	0.0400518	0.041149	0.0389096	-0.0667154	-0.0603671	-0.0307554	-0.0648206	-0.0771438	290	290	321	G290R	A321V
2	2	2	FALSE	11.6667	TRUE	1	32	G	A	S	P	0.151842	0.0706153	0.147821	0.0488921	0.0512544	0.0585718	0.26788	0.183735	0.000548717	0.119509	0.167966	0.00925916	290	290	321	G290S	A321P
2	2	2	FALSE	14.6667	TRUE	1	32	G	A	S	S	0.0960336	0.0919115	0.124931	0.0495127	0.059651	0.0590512	0.26788	0.227627	0.153946	0.160298	0.199636	0.0726228	290	290	321	G290S	A321S
3	2	2	FALSE	100	TRUE	1	32	G	A	S	T	0.0232773	0.0331231	0.0358148	0.0214475	0.030308	0.0308137	0.0394555	0.166839	-0.0311707	0.0504597	0.161026	-0.0203945	290	290	321	G290S	A321T
2	2	2	FALSE	25.3333	TRUE	1	32	G	A	S	V	0.0513323	0.0498678	0.0583708	0.0376827	0.0427315	0.0376486	0.00161868	0.0988236	-0.188816	-0.0210529	0.0803691	-0.141801	290	290	321	G290S	A321V
2	2	2	FALSE	14.3333	TRUE	1	32	G	A	V	D	0.0899437	0.104305	0.116863	0.0509548	0.060954	0.0711333	0.22301	0.205014	0.251527	0.210357	0.224983	0.193602	290	290	321	G290V	A321D
2	2	2	FALSE	25.3333	TRUE	1	32	G	A	V	G	0.0619896	0.0518154	0.0589189	0.0351446	0.0380757	0.0448419	-0.0762577	0.0857128	0.132391	0.0219345	0.102418	0.073818	290	290	321	G290V	A321G
2	2	2	FALSE	11.3333	TRUE	1	32	G	A	V	P	0.128842	0.0774585	0.0798325	0.0405545	0.0441078	0.0468927	0.0444771	0.142715	0.0526314	0.0723146	0.132262	0.0315093	290	290	321	G290V	A321P
2	2	2	FALSE	44.6667	TRUE	1	32	G	A	V	S	0.0403785	0.0512764	0.0471467	0.029829	0.0370801	0.037082	0.117538	0.150797	0.00668634	0.111	0.151909	0.0272071	290	290	321	G290V	A321S
2	2	2	FALSE	35.6667	TRUE	1	32	G	A	V	T	0.0544278	0.0435321	0.0761508	0.0328075	0.0328863	0.0453548	0.097801	0.175062	0.0480478	0.0822854	0.153076	0.0273169	290	290	321	G290V	A321T
2	2	2	FALSE	13.6667	TRUE	1	32	G	A	V	V	0.0505486	0.0624002	0.116863	0.0331662	0.0439424	0.049422	-0.122577	-0.0361697	-0.0728577	-0.0852907	-0.0225476	-0.0920895	290	290	321	G290V	A321V
3	2	2	FALSE	173.667	TRUE	1	33	G	M	A	I	0.0188754	0.0199134	0.0179977	0.0169628	0.0176357	0.016221	-0.0541653	-0.0810716	0.00859638	-0.046227	-0.0703788	0.00781093	290	290	322	G290A	M322I
2	2	2	FALSE	12.3333	TRUE	1	33	G	M	A	K	0.198366	0.100398	Inf	0.0794608	0.0644062	0.0977816	0.521745	0.26794	Inf	0.31818	0.259157	0.304932	290	290	322	G290A	M322K
2	2	2	FALSE	21.6667	TRUE	1	33	G	M	A	L	0.0473261	0.0563316	0.0637674	0.0298031	0.0324315	0.0381643	-0.0668867	-0.0454365	0.0558358	-0.0347756	-0.0317643	0.0192961	290	290	322	G290A	M322L
2	2	2	FALSE	47.3333	TRUE	1	33	G	M	A	T	0.0499661	0.0642093	0.0573318	0.0378971	0.0463174	0.0481743	0.139065	0.247721	0.288883	0.162934	0.228054	0.267374	290	290	322	G290A	M322T
2	2	2	FALSE	37	TRUE	1	33	G	M	A	V	0.0376406	0.056854	0.0386889	0.0284561	0.033664	0.0302125	-0.0494141	-0.0377476	0.0252747	-0.011598	-0.00970964	0.0309604	290	290	322	G290A	M322V
2	2	2	FALSE	69.6667	TRUE	1	33	G	M	C	I	0.0311234	0.0327529	0.027871	0.0243534	0.0271491	0.0251494	0.0416732	-0.0112476	-0.103102	0.0196027	0.00548788	-0.0896022	290	290	322	G290C	M322I
2	2	2	FALSE	11	TRUE	1	33	G	M	C	K	0.146694	Inf	0.116863	0.0692928	0.0920687	0.0715691	0.0568728	Inf	0.251527	0.217909	0.385202	0.246228	290	290	322	G290C	M322K
2	2	2	FALSE	21.3333	TRUE	1	33	G	M	C	L	0.0572636	0.0617081	0.06137	0.0372921	0.0392807	0.0402296	0.0997313	0.05851	-0.0893275	0.0279025	0.0553899	-0.061873	290	290	322	G290C	M322L
2	2	2	FALSE	18	TRUE	1	33	G	M	C	R	0.0829089	0.113664	0.136284	0.0541037	0.0691872	0.0730395	0.230098	0.308961	0.365332	0.234573	0.287375	0.284684	290	290	322	G290C	M322R
2	2	2	FALSE	12	TRUE	1	33	G	M	C	T	0.0862552	0.188039	0.124931	0.0498189	0.0753484	0.0771375	0.17204	0.455465	0.153946	0.18877	0.284613	0.175682	290	290	322	G290C	M322T
2	2	2	FALSE	23	TRUE	1	33	G	M	C	V	0.0500386	0.0684473	0.0563807	0.0314838	0.0423635	0.043076	0.0531433	0.105277	-0.107119	0.0431509	0.0946318	-0.065253	290	290	322	G290C	M322V
2	2	2	FALSE	63.3333	TRUE	1	33	G	M	D	I	0.0336104	0.0322322	0.0358523	0.0261717	0.0273059	0.0275823	0.0221645	0.0436527	0.000548717	0.0192332	0.0455544	-0.00379614	290	290	322	G290D	M322I
2	2	2	FALSE	14.3333	TRUE	1	33	G	M	D	L	0.0644214	0.0661158	0.0771971	0.0355109	0.0404323	0.0376773	-0.0412398	0.0306608	0.000548717	-0.0007388	0.0489902	-0.00799571	290	290	322	G290D	M322L
2	2	2	FALSE	18.6667	TRUE	1	33	G	M	D	T	0.0769982	0.0800701	0.136855	0.051327	0.0565849	0.0745207	0.242233	0.107638	0.352841	0.226965	0.178752	0.26043	290	290	322	G290D	M322T
2	2	2	FALSE	28.3333	TRUE	1	33	G	M	D	V	0.0498296	0.0636334	0.0550899	0.0340594	0.0407727	0.036605	0.0948686	0.0617077	0.0739552	0.0830073	0.0791991	0.048189	290	290	322	G290D	M322V
2	2	2	FALSE	57.6667	TRUE	1	33	G	M	R	I	0.0300297	0.0354056	0.0424375	0.0238111	0.025417	0.0339353	-0.0333992	-0.0414657	0.112621	-0.0293246	-0.036274	0.0586471	290	290	322	G290R	M322I
2	2	2	FALSE	18.3333	TRUE	1	33	G	M	R	L	0.0441984	0.0617081	0.0590664	0.034	0.0354328	0.0340218	-0.18584	-0.159002	-0.0377072	-0.119077	-0.0686418	-0.0236049	290	290	322	G290R	M322L
2	2	2	FALSE	15.6667	TRUE	1	33	G	M	R	R	0.0913462	0.133983	0.18698	0.0559137	0.0755723	0.0839473	0.105142	0.422527	0.490821	0.187242	0.317839	0.318496	290	290	322	G290R	M322R
2	2	2	FALSE	41.6667	TRUE	1	33	G	M	R	T	0.0500368	0.0540162	0.061637	0.0377809	0.0417827	0.0499941	0.112648	0.200954	0.234272	0.145428	0.203046	0.225145	290	290	322	G290R	M322T
2	2	2	FALSE	12.6667	TRUE	1	33	G	M	R	V	0.0518741	0.0830087	0.147821	0.0322004	0.037663	0.044837	-0.0193549	-0.0124979	0.000548717	0.00574535	0.00232885	0.0229878	290	290	322	G290R	M322V
2	2	2	FALSE	53	TRUE	1	33	G	M	S	I	0.0427031	0.0312005	0.0407409	0.0349531	0.0271688	0.0327255	0.105642	0.0492433	-0.157409	0.0662702	0.0521402	-0.117099	290	290	322	G290S	M322I
2	2	2	FALSE	28.6667	TRUE	1	33	G	M	S	L	0.0394139	0.0605962	0.0515905	0.0281165	0.0431506	0.0369603	-0.00242498	0.0468504	-0.110052	0.00462049	0.0615347	-0.0766588	290	290	322	G290S	M322L
2	2	2	FALSE	11	TRUE	1	33	G	M	S	T	0.106169	0.14123	0.128017	0.0578077	0.0712524	0.0784267	0.290502	0.278267	0.126038	0.23711	0.252133	0.166369	290	290	322	G290S	M322T
3	2	2	FALSE	14.6667	TRUE	1	33	G	M	S	V	0.0614559	0.100511	0.0775181	0.0383802	0.0527915	0.0474808	0.121498	-0.0213124	-0.0324593	0.088657	0.0742583	-0.0195653	290	290	322	G290S	M322V
2	2	2	FALSE	93.3333	TRUE	1	33	G	M	V	I	0.0240957	0.0272435	0.0275967	0.0204401	0.023427	0.0233362	-0.0388872	0.0147501	-0.0533354	-0.029958	0.0193314	-0.0489029	290	290	322	G290V	M322I
2	2	2	FALSE	10	TRUE	1	33	G	M	V	L	0.0784111	0.0807948	0.109627	0.0384441	0.0419549	0.0448587	0.079495	0.00653677	-0.0324593	0.0118145	0.0326115	-0.0335653	290	290	322	G290V	M322L
2	2	2	FALSE	14	TRUE	1	33	G	M	V	T	0.0905413	0.1859	0.100723	0.0512741	0.075532	0.0662834	0.212626	0.518391	0.0284566	0.203913	0.306583	0.124552	290	290	322	G290V	M322T
2	2	2	FALSE	199.333	TRUE	1	34	G	M	A	I	0.0169527	0.0175815	0.0195558	0.0155343	0.0153685	0.0187245	-0.0103426	-0.0156477	-0.051534	-0.0102841	-0.0161829	-0.045241	290	290	323	G290A	M323I
2	2	2	FALSE	19.3333	TRUE	1	34	G	M	A	K	0.0806203	0.186587	0.103515	0.0564227	0.0839854	0.0639225	0.281131	0.495779	0.213935	0.267368	0.326956	0.241191	290	290	323	G290A	M323K
2	2	2	FALSE	56.6667	TRUE	1	34	G	M	A	L	0.0340879	0.0381969	0.0277649	0.0252051	0.0279854	0.0233177	0.00464342	-0.0967634	-0.0720058	-0.00366658	-0.0644562	-0.0497752	290	290	323	G290A	M323L
2	2	2	FALSE	73.3333	TRUE	1	34	G	M	A	R	0.0512391	0.0471305	0.0538214	0.0431249	0.0413343	0.0443159	0.30148	0.276022	0.260975	0.284307	0.269667	0.258621	290	290	323	G290A	M323R
2	2	2	FALSE	56.3333	TRUE	1	34	G	M	C	I	0.0302634	0.0399188	0.0367667	0.0247858	0.0313639	0.030423	-0.0772109	0.0955086	-0.00318425	-0.0513506	0.0810885	-0.0162661	290	290	323	G290C	M323I
2	2	2	FALSE	22	TRUE	1	34	G	M	C	K	0.0940933	0.132759	0.0866678	0.0610057	0.0771959	0.0651305	0.310738	0.46284	0.178121	0.279421	0.351536	0.204155	290	290	323	G290C	M323K
2	2	2	FALSE	25.6667	TRUE	1	34	G	M	C	L	0.0645916	0.0497117	0.0463844	0.0383865	0.035178	0.0349805	0.105142	0.027011	-0.0799584	0.0240358	0.0364465	-0.0624327	290	290	323	G290C	M323L
2	2	2	FALSE	18.6667	TRUE	1	34	G	M	C	R	0.0808829	0.092562	0.0791034	0.0563284	0.0617263	0.0731069	0.27462	0.216674	0.0178039	0.259671	0.249243	0.0951818	290	290	323	G290C	M323R
2	2	2	FALSE	12.3333	TRUE	1	34	G	M	C	T	0.109495	0.100993	0.0813533	0.0570661	0.0648232	0.0654417	0.0918908	0.256988	0.0884463	0.180175	0.263544	0.14741	290	290	323	G290C	M323T
3	2	2	FALSE	15	TRUE	1	34	G	M	D	F	0.0862552	0.0629276	0.0483861	0.0421948	0.0444539	0.0316644	-0.168803	0.0174893	-0.12494	-0.0625805	0.0743356	-0.155712	290	290	323	G290D	M323F
2	2	2	FALSE	91	TRUE	1	34	G	M	D	I	0.0229934	0.028318	0.0328534	0.0203407	0.0244564	0.0254909	-0.0298934	0.0483292	-0.0608638	-0.0164999	0.0522829	-0.0438748	290	290	323	G290D	M323I
2	2	2	FALSE	13	TRUE	1	34	G	M	D	K	0.0784111	0.13994	0.198322	0.0544467	0.0734213	0.0795744	0.212626	0.297301	0.291926	0.243146	0.28363	0.260149	290	290	323	G290D	M323K
2	2	2	FALSE	56.6667	TRUE	1	34	G	M	D	L	0.0324165	0.0404453	0.037894	0.0256406	0.0326639	0.02806	0.0261712	0.0976909	-0.0310167	0.022112	0.0822146	-0.0199238	290	290	323	G290D	M323L
2	2	2	FALSE	83	TRUE	1	34	G	M	R	I	0.0273745	0.0259538	0.0276076	0.0222517	0.0214493	0.0232967	-0.0707809	-0.0395651	-0.0267114	-0.0531682	-0.0321264	-0.0246025	290	290	323	G290R	M323I
2	2	2	FALSE	36.3333	TRUE	1	34	G	M	R	L	0.043502	0.0418012	0.0361739	0.0295714	0.028093	0.0264664	-0.0423342	-0.0686477	-0.0597646	-0.0300075	-0.0473309	-0.0390208	290	290	323	G290R	M323L
2	2	2	FALSE	14	TRUE	1	34	G	M	R	T	0.13003	0.102426	0.079506	0.0577098	0.0626233	0.0570045	0.190003	0.232864	0.190611	0.200553	0.241629	0.221094	290	290	323	G290R	M323T
2	2	2	FALSE	54.3333	TRUE	1	34	G	M	S	I	0.0324956	0.0373115	0.0463305	0.0249551	0.0328698	0.0343815	0.0180916	0.105533	-0.063327	0.0170124	0.100737	-0.0536423	290	290	323	G290S	M323I
2	2	2	FALSE	29.3333	TRUE	1	34	G	M	S	L	0.0473057	0.0411292	0.0685915	0.0313031	0.0335533	0.0425976	0.0132627	0.0437264	-0.098399	0.0131434	0.0510336	-0.0610771	290	290	323	G290S	M323L
2	2	2	FALSE	18.6667	TRUE	1	34	G	M	S	R	0.0880466	Inf	0.0785056	0.0571138	0.0906241	0.0659973	0.259705	Inf	0.0671226	0.260417	0.400623	0.132588	290	290	323	G290S	M323R
2	2	2	FALSE	10.3333	TRUE	1	34	G	M	S	T	0.0937192	Inf	0.190836	0.0552921	0.09287	0.0794136	0.164356	Inf	0.39834	0.205468	0.333004	0.269416	290	290	323	G290S	M323T
3	2	2	FALSE	13.3333	TRUE	1	34	G	M	S	V	0.0570884	0.0877862	0.122567	0.0360892	0.0525397	0.0491967	0.0760955	0.0278157	-0.177023	0.0391454	0.067114	-0.0648789	290	290	323	G290S	M323V
2	2	2	FALSE	54.3333	TRUE	1	34	G	M	V	I	0.0360668	0.0348579	0.0357976	0.0271062	0.0281805	0.0270231	0.0286198	0.0498366	-0.0910472	0.013426	0.0506917	-0.068982	290	290	323	G290V	M323I
3	2	2	FALSE	28	TRUE	1	34	G	M	V	K	0.101373	0.108345	0.0976473	0.0665839	0.0731892	0.0677712	0.418222	0.465233	0.143293	0.332443	0.372859	0.197432	290	290	323	G290V	M323K
2	2	2	FALSE	27.3333	TRUE	1	34	G	M	V	L	0.0492432	0.0577844	0.0480263	0.0307589	0.037674	0.0348175	0.0205257	0.0611475	-0.018526	0.00267995	0.0478882	-0.0237185	290	290	323	G290V	M323L
2	2	2	FALSE	28.3333	TRUE	1	34	G	M	V	R	0.0756909	0.087067	0.0752188	0.0549194	0.0624169	0.0578738	0.27379	0.336164	0.175269	0.261829	0.305481	0.201416	290	290	323	G290V	M323R
2	2	2	FALSE	26.6667	TRUE	1	34	G	M	V	V	0.04445	0.062688	0.0672778	0.0321101	0.0394967	0.0396937	0.0524573	0.109613	-0.0119419	0.0223416	0.074568	-0.0266873	290	290	323	G290V	M323V
3	2	2	FALSE	24.3333	TRUE	1	35	G	A	A	D	0.0732867	0.0830087	0.0711414	0.0505246	0.0577145	0.0533997	0.22635	0.0255714	0.262503	0.231163	0.137415	0.255786	290	290	324	G290A	A324D
2	2	2	FALSE	11	TRUE	1	35	G	A	A	G	0.0733469	0.0864856	0.0791034	0.0370301	0.0391704	0.044069	0.0568728	-0.170662	0.0178039	0.0541114	-0.0256338	0.0600021	290	290	324	G290A	A324G
2	2	2	FALSE	14.6667	TRUE	1	35	G	A	A	S	0.0625263	0.117672	0.0934902	0.0409776	0.0491887	0.0548567	0.0713208	0.241268	0.0930299	0.105205	0.12231	0.139394	290	290	324	G290A	A324S
3	2	2	FALSE	80	TRUE	1	35	G	A	A	T	0.03402	0.0298763	0.0343132	0.0269755	0.0248882	0.0291382	0.0997313	0.0457521	0.0881366	0.0981501	0.0495911	0.0954134	290	290	324	G290A	A324T
2	2	2	FALSE	26.3333	TRUE	1	35	G	A	A	V	0.035025	0.0401751	0.0879711	0.0257857	0.028926	0.0474712	-0.146213	-0.21979	0.0218725	-0.148192	-0.203303	-0.0975688	290	290	324	G290A	A324V
2	2	2	FALSE	23.6667	TRUE	1	35	G	A	C	D	0.100503	0.113664	0.0785056	0.067712	0.0653437	0.0651433	0.45324	0.308961	0.0671226	0.345497	0.265458	0.130099	290	290	324	G290C	A324D
2	2	2	FALSE	51.6667	TRUE	1	35	G	A	C	T	0.0429478	0.0488458	0.0579286	0.0297029	0.0380336	0.043476	0.177608	0.214782	0.113547	0.139666	0.179899	0.0944435	290	290	324	G290C	A324T
2	2	2	FALSE	24.6667	TRUE	1	35	G	A	C	V	0.0514638	0.0414206	0.0525111	0.0370512	0.0346381	0.0341465	-0.0258662	-0.0928358	-0.11984	-0.0968429	-0.12048	-0.136359	290	290	324	G290C	A324V
2	2	2	FALSE	30.6667	TRUE	1	35	G	A	D	D	0.06808	0.0776059	0.0811973	0.0489323	0.0539406	0.0590506	0.263017	0.229138	0.285788	0.258269	0.236592	0.265049	290	290	324	G290D	A324D
2	2	2	FALSE	33	TRUE	1	35	G	A	D	G	0.0604956	0.0646223	0.0570234	0.0418302	0.0450162	0.0415253	0.183018	0.168761	0.171536	0.12944	0.13588	0.120609	290	290	324	G290D	A324G
2	2	2	FALSE	44.3333	TRUE	1	35	G	A	D	S	0.0591008	0.0511133	0.0563769	0.0443672	0.0435836	0.0431398	0.217145	0.236061	0.143293	0.18799	0.211342	0.148202	290	290	324	G290D	A324S
2	2	2	FALSE	86.3333	TRUE	1	35	G	A	D	T	0.0361411	0.0345563	0.033109	0.0280332	0.0287431	0.0272026	0.205765	0.131762	0.0396012	0.176568	0.131142	0.0592647	290	290	324	G290D	A324T
2	2	2	FALSE	28.3333	TRUE	1	35	G	A	D	V	0.0456901	0.0488902	0.0373886	0.0358633	0.0397421	0.0268062	-0.0675259	-0.0824351	-0.162017	-0.0999095	-0.117995	-0.150671	290	290	324	G290D	A324V
3	2	2	FALSE	20.3333	TRUE	1	35	G	A	E	T	0.0598138	0.134658	0.115181	0.0407377	0.0704082	0.0590934	0.115842	0.403492	0.279435	0.132214	0.24664	0.19049	290	290	324	G290E	A324T
2	2	2	FALSE	18.6667	TRUE	1	35	G	A	R	D	0.0679061	0.0653771	0.0595485	0.0711722	0.047133	0.0548393	0.00161868	0.107638	0.0103372	0.101566	0.161152	0.0856834	290	290	324	G290R	A324D
2	2	2	FALSE	29.6667	TRUE	1	35	G	A	R	G	0.0546474	0.0517662	0.0530816	0.0344479	0.0336171	0.0363951	0.0701241	0.0648497	0.0832414	0.0526672	0.0361189	0.0741677	290	290	324	G290R	A324G
2	2	2	FALSE	22.3333	TRUE	1	35	G	A	R	P	0.0940933	0.110633	0.0867141	0.057393	0.059743	0.0621443	0.310738	0.131762	0.347593	0.245378	0.156716	0.286556	290	290	324	G290R	A324P
2	2	2	FALSE	23.3333	TRUE	1	35	G	A	R	S	0.0566639	0.0617081	0.0741686	0.0396033	0.0402843	0.0485926	0.0592588	0.172076	0.0307926	0.0938446	0.127698	0.100727	290	290	324	G290R	A324S
3	2	2	FALSE	74.3333	TRUE	1	35	G	A	R	T	0.0287926	0.026234	0.0369557	0.0246487	0.0248684	0.0292689	0.00161868	-0.0727887	0.0526314	0.0255511	-0.0483243	0.0687944	290	290	324	G290R	A324T
2	2	2	FALSE	35.6667	TRUE	1	35	G	A	R	V	0.0363771	0.0318064	0.0417448	0.0249971	0.0234896	0.0282772	-0.260482	-0.161395	-0.149952	-0.212374	-0.171386	-0.144571	290	290	324	G290R	A324V
2	2	2	FALSE	13	TRUE	1	35	G	A	S	D	0.123021	0.0993859	0.106008	0.064802	0.0623972	0.078114	0.283253	0.288034	0.0614645	0.261765	0.263184	0.149237	290	290	324	G290S	A324D
2	2	2	FALSE	22.6667	TRUE	1	35	G	A	S	G	0.0538378	0.0712543	0.0650666	0.0345857	0.0500912	0.0453417	0.109102	0.112728	-0.0111355	0.0964833	0.11744	0.00688711	290	290	324	G290S	A324G
2	2	2	FALSE	22.3333	TRUE	1	35	G	A	S	S	0.0739268	0.0982004	0.0769286	0.048326	0.0614787	0.0562404	0.212626	0.31452	0.147362	0.179057	0.233058	0.129858	290	290	324	G290S	A324S
2	2	2	FALSE	59.3333	TRUE	1	35	G	A	S	T	0.0353242	0.052153	0.0548137	0.0273379	0.0439353	0.0432365	0.184057	0.205014	0.0335567	0.162301	0.185176	0.0477484	290	290	324	G290S	A324T
2	2	2	FALSE	32	TRUE	1	35	G	A	S	V	0.0345876	0.0445596	0.0475109	0.0293236	0.0376474	0.0327894	-0.0799873	-0.111314	-0.175888	-0.100713	-0.131298	-0.161363	290	290	324	G290S	A324V
2	2	2	FALSE	14.3333	TRUE	1	35	G	A	V	D	0.146694	Inf	0.0866678	0.0701426	0.08562	0.0628826	0.345756	Inf	0.178121	0.268481	0.33205	0.204474	290	290	324	G290V	A324D
2	2	2	FALSE	28.6667	TRUE	1	35	G	A	V	G	0.0480171	0.0552363	0.0632933	0.0347156	0.038655	0.0430105	0.134749	-0.0187129	0.0335567	0.0972873	0.0432005	0.0327484	290	290	324	G290V	A324G
2	2	2	FALSE	17.3333	TRUE	1	35	G	A	V	P	0.0825049	0.0750607	0.145157	0.0503626	0.052407	0.0759651	0.238273	0.18089	0.227352	0.225491	0.19363	0.198059	290	290	324	G290V	A324P
2	2	2	FALSE	22	TRUE	1	35	G	A	V	S	0.0821314	0.0591359	0.0761508	0.0485061	0.0395128	0.0519327	0.246113	0.131762	0.0480478	0.176236	0.142334	0.089637	290	290	324	G290V	A324S
2	2	2	FALSE	65	TRUE	1	35	G	A	V	T	0.0363783	0.0363293	0.0409361	0.0277592	0.029035	0.0334936	0.0460076	0.148524	0.0976427	0.0695214	0.139854	0.0925733	290	290	324	G290V	A324T
2	2	2	FALSE	31.6667	TRUE	1	35	G	A	V	V	0.0412084	0.0381491	0.0477654	0.0364086	0.0316881	0.0315527	-0.0116326	-0.129319	-0.168924	-0.0698491	-0.144614	-0.155819	290	290	324	G290V	A324V
2	2	2	FALSE	33.6667	TRUE	1	36	G	A	A	D	0.0735055	0.0483892	0.10868	0.0513377	0.0396552	0.0719529	0.096207	0.157012	0.455383	0.175471	0.170666	0.357276	290	290	325	G290A	A325D
2	2	2	FALSE	86.6667	TRUE	1	36	G	A	A	G	0.0291023	0.0237945	0.0283662	0.0276608	0.0197362	0.0242067	-0.0736085	-0.0215535	-0.00611618	-0.0420523	-0.018926	0.0113511	290	290	325	G290A	A325G
2	2	2	FALSE	40.3333	TRUE	1	36	G	A	A	P	0.0418318	0.0538412	0.0552607	0.0410079	0.0415296	0.0457506	-0.0523333	0.162809	0.215914	-0.0186084	0.146493	0.220274	290	290	325	G290A	A325P
2	2	2	FALSE	32	TRUE	1	36	G	A	A	S	0.043621	0.0727911	0.0478293	0.0300519	0.035828	0.0353382	0.0695412	-0.0370321	0.0914487	0.0652057	0.000759537	0.0828319	290	290	325	G290A	A325S
2	2	2	FALSE	115.333	TRUE	1	36	G	A	A	T	0.0258621	0.0232026	0.0198364	0.021606	0.0197099	0.0189434	-0.0381419	-0.07147	-0.0509129	-0.0359338	-0.0706511	-0.0448837	290	290	325	G290A	A325T
2	2	2	FALSE	16.3333	TRUE	1	36	G	A	A	V	0.0590551	0.0480827	0.0798325	0.0342758	0.0297111	0.0499941	-0.0942209	-0.151627	0.0526314	-0.130786	-0.171328	-0.0709336	290	290	325	G290A	A325V
2	2	2	FALSE	16.6667	TRUE	1	36	G	A	C	D	0.142441	0.103298	0.0859698	0.0725968	0.0603693	0.0644272	0.443869	0.219475	0.189096	0.303936	0.227776	0.209347	290	290	325	G290C	A325D
2	2	2	FALSE	15	TRUE	1	36	G	A	C	G	0.0634641	0.102993	0.100981	0.0421176	0.0464494	0.0528208	0.168532	-0.0783751	0.106963	0.0792621	0.0340677	0.0367652	290	290	325	G290C	A325G
2	2	2	FALSE	17	TRUE	1	36	G	A	C	P	0.0641074	0.0891656	0.100981	0.0443055	0.0554104	0.0728751	0.155723	0.146223	0.106963	0.172267	0.168671	0.157459	290	290	325	G290C	A325P
2	2	2	FALSE	13.3333	TRUE	1	36	G	A	C	S	0.0823482	0.113236	0.0607238	0.0414066	0.0494218	0.0438075	0.146393	0.107638	-0.0398498	0.0859917	0.0999878	-0.0104629	290	290	325	G290C	A325S
2	2	2	FALSE	46	TRUE	1	36	G	A	C	T	0.0333554	0.0389736	0.0398647	0.0256362	0.0348252	0.0314326	-0.0186176	-0.00186764	-0.0919325	-0.0221822	-0.00305592	-0.073683	290	290	325	G290C	A325T
2	2	2	FALSE	41	TRUE	1	36	G	A	C	V	0.0341584	0.0350737	0.0398838	0.0300208	0.0296466	0.0292786	-0.0405647	-0.129914	-0.211284	-0.0793926	-0.141216	-0.181315	290	290	325	G290C	A325V
2	2	2	FALSE	32.3333	TRUE	1	36	G	A	D	D	0.0650152	0.0965681	0.0796783	0.0481595	0.0615524	0.058484	0.190003	0.358089	0.329894	0.221076	0.288467	0.295273	290	290	325	G290D	A325D
2	2	2	FALSE	35	TRUE	1	36	G	A	D	G	0.0352436	0.0532544	0.0614974	0.0284729	0.0433376	0.0141872	-0.0369235	0.176537	-0.338327	0.00174904	0.131134	-0.0935532	290	290	325	G290D	A325G
2	2	2	FALSE	31.6667	TRUE	1	36	G	A	D	S	0.0713745	0.0551445	0.0590365	0.0414652	0.0449715	0.0427131	0.0148699	0.22145	0.174605	0.0719441	0.175262	0.119423	290	290	325	G290D	A325S
2	2	2	FALSE	108.333	TRUE	1	36	G	A	D	T	0.0263994	0.0263901	0.0237395	0.0237146	0.025186	0.0206972	0.041249	-0.0260514	0.0145418	0.0313117	-0.0237862	0.00782857	290	290	325	G290D	A325T
2	2	2	FALSE	45	TRUE	1	36	G	A	D	V	0.030356	0.0318405	0.0400659	0.0253628	0.0266515	0.0277278	-0.11367	-0.174722	-0.156381	-0.121321	-0.172808	-0.145042	290	290	325	G290D	A325V
2	2	2	FALSE	35.3333	TRUE	1	36	G	A	R	D	0.0554452	0.0545206	0.0718666	0.0440648	0.0429243	0.0634434	0.26788	0.147952	-0.0556025	0.253454	0.168001	0.0529236	290	290	325	G290R	A325D
2	2	2	FALSE	31	TRUE	1	36	G	A	R	G	0.035426	0.0549856	0.052676	0.0267516	0.032802	0.0327357	-0.0405136	-0.0430436	-0.0449499	-0.0157859	-0.0216239	0.0111654	290	290	325	G290R	A325G
2	2	2	FALSE	45	TRUE	1	36	G	A	R	P	0.0684545	0.0440774	0.0558713	0.0470301	0.0360522	0.04576	0.252906	0.159611	0.199444	0.21325	0.147159	0.20712	290	290	325	G290R	A325P
2	2	2	FALSE	33.6667	TRUE	1	36	G	A	R	S	0.0480854	0.0416038	0.0488967	0.0323193	0.0291235	0.0344823	0.0722464	-0.0454365	0.0203184	0.0614872	-0.0152435	0.0408843	290	290	325	G290R	A325S
2	2	2	FALSE	79.3333	TRUE	1	36	G	A	R	T	0.0300321	0.0262651	0.0261832	0.0241337	0.0237097	0.022621	-0.0171344	-0.12627	-0.0221111	-0.0240956	-0.110961	-0.0218832	290	290	325	G290R	A325T
2	2	2	FALSE	76	TRUE	1	36	G	A	R	V	0.0260492	0.0222944	0.0252371	0.0216963	0.0181437	0.0206418	-0.214651	-0.256304	-0.141095	-0.196135	-0.239987	-0.139231	290	290	325	G290R	A325V
2	2	2	FALSE	16.3333	TRUE	1	36	G	A	S	D	0.083825	Inf	0.0838067	0.0550331	0.0851403	0.0652837	0.212626	Inf	0.126038	0.236665	0.329407	0.173936	290	290	325	G290S	A325D
2	2	2	FALSE	20	TRUE	1	36	G	A	S	G	0.0506025	0.0932937	0.0662551	0.0340182	0.0568879	0.0447	0.0606763	0.0988236	0.0247236	0.0611928	0.0973847	0.0163428	290	290	325	G290S	A325G
2	2	2	FALSE	11	TRUE	1	36	G	A	S	P	0.0831676	0.0974421	0.100723	0.0530181	0.0614382	0.0840231	0.134749	0.148981	-0.0273591	0.177363	0.179447	0.0792797	290	290	325	G290S	A325P
2	2	2	FALSE	30.6667	TRUE	1	36	G	A	S	S	0.0530594	0.0562584	0.052676	0.034848	0.045199	0.0407085	0.124897	0.148981	-0.0449499	0.107664	0.137472	-0.017066	290	290	325	G290S	A325S
3	2	2	FALSE	53.3333	TRUE	1	36	G	A	S	T	0.0360001	0.0407342	0.0299506	0.0289588	0.0361546	0.0256149	-0.0118652	0.029436	-0.057887	-0.0102365	0.0292675	-0.054028	290	290	325	G290S	A325T
2	2	2	FALSE	27.3333	TRUE	1	36	G	A	S	V	0.0530015	0.0412084	0.0511676	0.0417964	0.0438931	0.0371087	-0.0347284	-0.00754793	-0.069961	-0.087403	-0.0353881	-0.109051	290	290	325	G290S	A325V
2	2	2	FALSE	54	TRUE	1	36	G	A	V	D	0.0508164	0.0696922	0.0546766	0.0403233	0.0494433	0.0465962	0.177608	0.306116	0.305342	0.200711	0.272211	0.288984	290	290	325	G290V	A325D
3	2	2	FALSE	45	TRUE	1	36	G	A	V	G	0.0387959	0.03827	0.0440853	0.0273726	0.0298476	0.0374022	0.0557529	0.05851	-0.110449	0.0428122	0.0583675	-0.0658095	290	290	325	G290V	A325G
2	2	2	FALSE	24	TRUE	1	36	G	A	V	S	0.052865	0.058179	0.0655148	0.0332116	0.0380708	0.0434548	0.079495	0.112728	-0.100766	0.0735926	0.0994194	-0.0275722	290	290	325	G290V	A325S
2	2	2	FALSE	52	TRUE	1	36	G	A	V	T	0.0327863	0.0322322	0.0386269	0.0256507	0.0293885	0.0283179	-0.026266	-0.0305792	-0.0939898	-0.0255764	-0.0289169	-0.0685953	290	290	325	G290V	A325T
2	2	2	FALSE	38.6667	TRUE	1	36	G	A	V	V	0.0354819	0.0371038	0.0368001	0.0270224	0.0303387	0.0273721	-0.118261	-0.0980191	-0.163196	-0.130574	-0.122782	-0.15179	290	290	325	G290V	A325V
2	2	2	FALSE	10.6667	TRUE	1	37	G	A	A	D	0.0600097	0.0789372	0.181043	0.0727548	0.0864289	0.0795002	-0.00775229	-0.0106822	0.000548717	0.0681972	0.105492	0.218141	290	290	326	G290A	A326D
2	2	2	FALSE	17	TRUE	1	37	G	A	A	G	0.0490154	0.0910453	0.0802388	0.0307665	0.039689	0.0436457	-0.0356722	0.0519398	0.101863	0.00799356	0.0302404	0.0579214	290	290	326	G290A	A326G
2	2	2	FALSE	10	TRUE	1	37	G	A	A	P	0.125101	0.115717	0.195548	0.0582492	0.0593302	0.0809708	0.251168	0.271448	0.324934	0.199444	0.2172	0.265236	290	290	326	G290A	A326P
2	2	2	FALSE	45	TRUE	1	37	G	A	A	S	0.0590259	0.0445469	0.0521771	0.0399219	0.0346511	0.0435256	0.169767	0.055368	0.25452	0.144395	0.0783287	0.220844	290	290	326	G290A	A326S
2	2	2	FALSE	59.3333	TRUE	1	37	G	A	A	T	0.0411904	0.0406748	0.0419592	0.0307085	0.0306503	0.0334973	0.187587	0.0650328	0.106268	0.139202	0.048974	0.105072	290	290	326	G290A	A326T
2	2	2	FALSE	25.3333	TRUE	1	37	G	A	A	V	0.0467658	0.0405117	0.0591286	0.0323073	0.0297748	0.0422848	-0.0323638	-0.115652	-0.0919325	-0.0456073	-0.0906594	-0.0876573	290	290	326	G290A	A326V
2	2	2	FALSE	12.6667	TRUE	1	37	G	A	C	D	0.145189	0.113664	0.143127	0.0710695	0.0688544	0.0773966	0.375363	0.308961	0.251527	0.290793	0.287869	0.242933	290	290	326	G290C	A326D
2	2	2	FALSE	17.3333	TRUE	1	37	G	A	C	G	0.0694926	0.0719989	0.0522254	0.0430782	0.0465141	0.0420762	0.159302	-0.0893277	-0.158834	0.0830478	0.0274744	-0.105172	290	290	326	G290C	A326G
2	2	2	FALSE	44.6667	TRUE	1	37	G	A	C	P	0.0485796	0.0850725	0.0751425	0.037819	0.059983	0.0578152	0.174083	0.407463	0.286678	0.179166	0.326529	0.26358	290	290	326	G290C	A326P
3	2	2	FALSE	27.3333	TRUE	1	37	G	A	C	S	0.0558263	0.0589423	0.0554331	0.0379145	0.0475935	0.0455811	0.0729837	0.0447123	0.126038	0.100696	0.10447	0.118056	290	290	326	G290C	A326S
2	2	2	FALSE	98.3333	TRUE	1	37	G	A	C	T	0.0272075	0.0326889	0.0293696	0.0225545	0.0276494	0.0269156	0.104533	0.107638	0.000548717	0.0982232	0.109798	0.00953527	290	290	326	G290C	A326T
2	2	2	FALSE	28.6667	TRUE	1	37	G	A	C	V	0.0395548	0.0410525	0.0522629	0.0295789	0.0341722	0.0330503	-0.106605	-0.0441032	-0.25043	-0.0847459	-0.0293909	-0.176555	290	290	326	G290C	A326V
2	2	2	FALSE	22.3333	TRUE	1	37	G	A	D	D	0.0759213	0.184548	0.104525	0.0533934	0.0838583	0.0645968	0.26788	0.573002	0.199444	0.269004	0.374753	0.235734	290	290	326	G290D	A326D
2	2	2	FALSE	39.3333	TRUE	1	37	G	A	D	G	0.0490498	0.0598235	0.042231	0.0355618	0.0448727	0.0311255	0.134749	0.214782	-0.0288741	0.106017	0.171164	-0.00402316	290	290	326	G290D	A326G
2	2	2	FALSE	20.6667	TRUE	1	37	G	A	D	P	0.144583	0.186222	0.0757607	0.0630016	0.0747464	0.0563299	0.388615	0.507439	0.269954	0.250099	0.301253	0.258975	290	290	326	G290D	A326P
2	2	2	FALSE	19.3333	TRUE	1	37	G	A	D	S	0.0704098	0.0737552	0.0859698	0.0427955	0.0491219	0.0541221	0.143287	0.131762	0.189096	0.144586	0.157041	0.162942	290	290	326	G290D	A326S
3	2	2	FALSE	103.667	TRUE	1	37	G	A	D	T	0.0314092	0.0269746	0.0353442	0.0264718	0.0241695	0.0282863	0.169465	0.0973118	0.0711911	0.154253	0.101588	0.0795681	290	290	326	G290D	A326T
2	2	2	FALSE	23.6667	TRUE	1	37	G	A	D	V	0.0563139	0.0435033	0.0499317	0.0361798	0.036414	0.0318805	-0.0861094	0.0117737	-0.221632	-0.0586994	0.0135218	-0.15609	290	290	326	G290D	A326V
2	2	2	FALSE	17.3333	TRUE	1	37	G	A	R	D	0.105199	0.136568	Inf	0.0642176	0.0753674	0.130978	0.310738	0.358089	Inf	0.275315	0.291966	0.390921	290	290	326	G290R	A326D
2	2	2	FALSE	24.3333	TRUE	1	37	G	A	R	G	0.0598876	0.0465242	0.0921051	0.0336384	0.0325462	0.0461933	-0.0536355	0.0821819	0.222104	0.00118103	0.0522195	0.0749287	290	290	326	G290R	A326G
3	2	2	FALSE	22.3333	TRUE	1	37	G	A	R	P	0.0788361	0.0895063	0.0833823	0.0494808	0.0547759	0.059177	0.204451	0.274207	0.235774	0.187135	0.227991	0.239977	290	290	326	G290R	A326P
2	2	2	FALSE	16.3333	TRUE	1	37	G	A	R	S	0.060443	0.0891656	0.103515	0.0400577	0.0507289	0.0565992	0.0486986	0.146223	0.213935	0.0879403	0.126246	0.164472	290	290	326	G290R	A326S
3	2	2	FALSE	63.6667	TRUE	1	37	G	A	R	T	0.0356716	0.028637	0.0439287	0.0277835	0.0236904	0.0360757	0.0634802	0.0448318	-0.0101039	0.063289	0.0406415	0.0344126	290	290	326	G290R	A326T
3	2	2	FALSE	37.3333	TRUE	1	37	G	A	R	V	0.028342	0.0428137	0.046768	0.0258311	0.0336087	0.0333974	-0.157341	-0.184252	-0.136882	-0.134803	-0.131639	-0.118371	290	290	326	G290R	A326V
2	2	2	FALSE	13.6667	TRUE	1	37	G	A	S	D	0.118546	0.186587	0.132215	0.0676789	0.0816027	0.0827034	0.375363	0.495779	0.0930299	0.307114	0.338711	0.190938	290	290	326	G290S	A326D
2	2	2	FALSE	14.6667	TRUE	1	37	G	A	S	G	0.0632172	0.0812018	0.0831836	0.0374178	0.0506756	0.0481885	0.0918908	0.0427904	-0.018526	0.0812996	0.0936051	-0.0173968	290	290	326	G290S	A326G
2	2	2	FALSE	11.6667	TRUE	1	37	G	A	S	P	0.104781	0.188696	Inf	0.0578748	0.0749394	0.0908038	0.320109	0.439746	Inf	0.243948	0.279413	0.250857	290	290	326	G290S	A326P
2	2	2	FALSE	12.3333	TRUE	1	37	G	A	S	S	0.0955752	0.0877862	0.106008	0.0532517	0.0624105	0.0658547	0.277251	0.0278157	0.0614645	0.184626	0.118269	0.0851862	290	290	326	G290S	A326S
2	2	2	FALSE	53	TRUE	1	37	G	A	S	T	0.0384206	0.0418819	0.0413013	0.03044	0.0348188	0.0376282	0.142382	0.0951737	-0.0595817	0.128829	0.104571	-0.0319852	290	290	326	G290S	A326T
2	2	2	FALSE	41.6667	TRUE	1	37	G	A	S	V	0.033523	0.0365073	0.0482204	0.0269539	0.0324052	0.0326354	-0.0418898	-0.00083822	-0.231913	-0.0428793	0.00817812	-0.172135	290	290	326	G290S	A326V
2	2	2	FALSE	28.3333	TRUE	1	37	G	A	V	D	0.0791644	0.131804	0.0921051	0.05552	0.0787445	0.0636837	0.321411	0.501703	0.222104	0.290488	0.375633	0.235629	290	290	326	G290V	A326D
2	2	2	FALSE	72	TRUE	1	37	G	A	V	G	0.0306584	0.0384028	0.0260824	0.0242599	0.0308102	0.023232	0.00406542	0.0666441	-0.0531433	0.0201358	0.0799724	-0.0433558	290	290	326	G290V	A326G
2	2	2	FALSE	23.6667	TRUE	1	37	G	A	V	P	0.0769982	0.0824608	0.0909967	0.0486848	0.0547765	0.064113	0.242233	0.256988	0.242241	0.2106	0.241609	0.237637	290	290	326	G290V	A326P
3	2	2	FALSE	20	TRUE	1	37	G	A	V	S	0.0825049	0.0733855	0.11792	0.0485371	0.0529386	0.0631626	0.238273	0.212389	0.235774	0.166714	0.189202	0.152361	290	290	326	G290V	A326S
2	2	2	FALSE	68	TRUE	1	37	G	A	V	T	0.0343781	0.037979	0.036328	0.0259737	0.0309374	0.0309332	0.038314	0.147482	0.0783179	0.058454	0.135221	0.0753765	290	290	326	G290V	A326T
2	2	2	FALSE	30	TRUE	1	37	G	A	V	V	0.0357754	0.051497	0.0480181	0.0275563	0.0380701	0.0355634	-0.0668867	-0.0783751	-0.133363	-0.0616486	-0.0480766	-0.115501	290	290	326	G290V	A326V
3	2	2	TRUE	34	TRUE	1	38	G	Q	A	*	0.0366224	0.0473957	0.0292263	0.0249215	0.0265169	0.0239214	-0.275621	-0.313589	-0.200698	-0.234969	-0.247914	-0.192932	290	290	327	G290A	Q327*
2	2	2	FALSE	23	TRUE	1	38	G	Q	A	E	0.0635999	0.113135	0.115181	0.0463509	0.058088	0.0690685	0.22301	0.319913	0.279435	0.224246	0.247182	0.253719	290	290	327	G290A	Q327E
2	2	2	FALSE	18	TRUE	1	38	G	Q	A	H	0.0550863	0.0496074	0.0676005	0.0341913	0.0363262	0.0417475	-0.0825555	-0.0908395	-0.0370429	-0.134382	-0.1539	-0.110319	290	290	327	G290A	Q327H
2	2	2	FALSE	60.3333	TRUE	1	38	G	Q	A	K	0.0482417	0.0381468	0.0464409	0.0373865	0.0326725	0.0381879	0.154567	0.160416	0.174858	0.174579	0.173624	0.172461	290	290	327	G290A	Q327K
2	2	2	FALSE	47	TRUE	1	38	G	Q	A	L	0.0340646	0.0391042	0.0235106	0.0245989	0.0232047	0.0201721	-0.283395	-0.312283	-0.21836	-0.242246	-0.256028	-0.20676	290	290	327	G290A	Q327L
2	2	2	FALSE	35	TRUE	1	38	G	Q	A	P	0.0634378	0.0769289	0.0826345	0.0452829	0.0505605	0.0585415	0.310738	0.243599	0.251527	0.259786	0.231216	0.248379	290	290	327	G290A	Q327P
2	2	2	FALSE	45	TRUE	1	38	G	Q	A	R	0.0447288	0.0511402	0.0385424	0.0324498	0.0380955	0.0323062	0.127764	-0.00792392	0.0837436	0.122416	0.0375437	0.0997682	290	290	327	G290A	Q327R
3	2	2	FALSE	17.3333	TRUE	1	38	G	Q	A	Y	0.105199	0.0348971	0.0524428	0.0372095	0.0233482	0.0305188	-0.131512	-0.289787	-0.244292	-0.147773	-0.250569	-0.196478	290	290	327	G290A	Q327Y
2	2	2	TRUE	16	TRUE	1	38	G	Q	C	*	0.0544278	0.0487213	0.0725788	0.0354936	0.0378421	0.0347948	-0.0945636	-0.135908	-0.226255	-0.157061	-0.155073	-0.186206	290	290	327	G290C	Q327*
2	2	2	FALSE	21	TRUE	1	38	G	Q	C	E	0.0727523	0.0698706	0.0729444	0.0496832	0.0506847	0.0644702	0.161593	0.198196	0.0442093	0.198887	0.221007	0.104419	290	290	327	G290C	Q327E
2	2	2	FALSE	22.6667	TRUE	1	38	G	Q	C	H	0.0433229	0.0468639	0.0641339	0.0296178	0.0387071	0.0405019	-0.12166	-0.102254	-0.0221111	-0.142911	-0.133161	-0.109462	290	290	327	G290C	Q327H
2	2	2	FALSE	17.3333	TRUE	1	38	G	Q	C	K	0.101687	0.0891656	0.109627	0.0643623	0.0586397	0.0720902	0.40692	0.146223	0.0335567	0.28534	0.204559	0.0868549	290	290	327	G290C	Q327K
2	2	2	FALSE	22.3333	TRUE	1	38	G	Q	C	L	0.0473975	0.0436344	0.0595446	0.0315914	0.0391301	0.0349541	-0.146885	-0.0454365	-0.162532	-0.173901	-0.0933591	-0.166005	290	290	327	G290C	Q327L
2	2	2	FALSE	16	TRUE	1	38	G	Q	C	P	0.0899437	0.132964	0.114502	0.0505099	0.074935	0.0886286	0.22301	0.455465	0.000548717	0.210035	0.329298	0.117258	290	290	327	G290C	Q327P
2	2	2	FALSE	14	TRUE	1	38	G	Q	C	R	0.0520123	0.0622146	0.101879	0.0484857	0.0622735	0.0580272	-0.0333992	-0.104228	-0.238745	0.0358415	-0.0384825	-0.0696782	290	290	327	G290C	Q327R
2	2	2	TRUE	42	TRUE	1	38	G	Q	D	*	0.0318219	0.0367115	0.0315395	0.0234294	0.0326277	0.0245015	-0.236054	-0.123639	-0.21445	-0.215958	-0.138953	-0.201044	290	290	327	G290D	Q327*
2	2	2	FALSE	57	TRUE	1	38	G	Q	D	E	0.0621213	0.0563883	0.0652709	0.0455351	0.0473812	0.0536847	0.263836	0.327713	0.321549	0.255948	0.302048	0.292531	290	290	327	G290D	Q327E
2	2	2	FALSE	20.3333	TRUE	1	38	G	Q	D	H	0.0398793	0.0527423	0.0618072	0.0295084	0.0369595	0.0342937	-0.145139	-0.176221	-0.228591	-0.147247	-0.17554	-0.172737	290	290	327	G290D	Q327H
2	2	2	FALSE	36.3333	TRUE	1	38	G	Q	D	K	0.0701331	0.0751783	0.0503337	0.0484993	0.0537618	0.040694	0.212626	0.286671	0.170415	0.221098	0.266191	0.168546	290	290	327	G290D	Q327K
2	2	2	FALSE	49	TRUE	1	38	G	Q	D	L	0.0261161	0.0359347	0.0345906	0.0230407	0.0272883	0.024306	-0.139736	-0.207661	-0.256966	-0.151656	-0.199924	-0.221376	290	290	327	G290D	Q327L
2	2	2	FALSE	32.3333	TRUE	1	38	G	Q	D	P	0.0769982	0.087067	0.0528261	0.0516603	0.0608452	0.043766	0.242233	0.336164	0.146174	0.232921	0.292579	0.176589	290	290	327	G290D	Q327P
2	2	2	FALSE	19.3333	TRUE	1	38	G	Q	D	R	0.0761658	0.0649298	0.11792	0.0484148	0.0550595	0.0577896	0.261782	0.0181964	0.235774	0.188566	0.083934	0.161169	290	290	327	G290D	Q327R
2	2	2	TRUE	33.6667	TRUE	1	38	G	Q	R	*	0.051118	0.0324714	0.0312491	0.031141	0.0238318	0.0234673	-0.16653	-0.260917	-0.229237	-0.183091	-0.237108	-0.21034	290	290	327	G290R	Q327*
2	2	2	FALSE	10.3333	TRUE	1	38	G	Q	R	E	0.119775	0.109397	0.0967715	0.0658279	0.0616617	0.0633449	0.345756	0.0394754	0.000548717	0.261303	0.168658	0.142125	290	290	327	G290R	Q327E
3	2	2	FALSE	38	TRUE	1	38	G	Q	R	H	0.039134	0.0341126	0.0334399	0.0299619	0.0263975	0.0265495	-0.0904914	-0.221218	-0.199888	-0.125851	-0.211727	-0.179824	290	290	327	G290R	Q327H
2	2	2	FALSE	18.3333	TRUE	1	38	G	Q	R	K	0.0727681	0.0824608	0.188435	0.0465323	0.0523982	0.0723165	0.106592	0.256988	0.450423	0.164461	0.230774	0.230291	290	290	327	G290R	Q327K
2	2	2	FALSE	53.3333	TRUE	1	38	G	Q	R	L	0.0271209	0.0289321	0.0296397	0.0210496	0.020009	0.0239263	-0.260014	-0.303576	-0.180973	-0.236414	-0.264977	-0.178322	290	290	327	G290R	Q327L
2	2	2	FALSE	29.3333	TRUE	1	38	G	Q	R	R	0.0743874	0.046105	0.0678666	0.0417041	0.0328326	0.0502458	0.134749	0.0416134	0.241179	0.117427	0.0610939	0.187515	290	290	327	G290R	Q327R
3	2	2	TRUE	27	TRUE	1	38	G	Q	S	*	0.0347467	0.0405671	0.0636519	0.0272622	0.0340626	0.0295281	-0.156064	-0.153765	-0.394994	-0.169271	-0.160626	-0.25072	290	290	327	G290S	Q327*
2	2	2	FALSE	29.6667	TRUE	1	38	G	Q	S	E	0.0628689	0.0954971	0.0550899	0.0478486	0.0658764	0.0495052	0.134749	0.393166	0.0739552	0.18938	0.321534	0.110071	290	290	327	G290S	Q327E
2	2	2	FALSE	22.6667	TRUE	1	38	G	Q	S	H	0.0495107	0.0479172	0.0579804	0.0471012	0.0394593	0.0357725	0.0458946	-0.127093	-0.198347	-0.0232372	-0.144295	-0.172223	290	290	327	G290S	Q327H
2	2	2	FALSE	16.3333	TRUE	1	38	G	Q	S	K	0.105199	0.187482	0.0754347	0.0582562	0.0785841	0.0569099	0.310738	0.469926	0.104714	0.253767	0.303438	0.113448	290	290	327	G290S	Q327K
2	2	2	FALSE	22	TRUE	1	38	G	Q	S	L	0.0454791	0.05297	0.0501677	0.0403787	0.0481916	0.0303267	-0.0567086	-0.0759822	-0.266653	-0.116076	-0.112328	-0.211734	290	290	327	G290S	Q327L
3	2	2	FALSE	27	TRUE	1	38	G	Q	S	P	0.06808	0.18386	0.0729444	0.0485616	0.0862069	0.0652132	0.263017	0.60854	0.0442093	0.242541	0.387519	0.106851	290	290	327	G290S	Q327P
2	2	2	TRUE	14	TRUE	1	38	G	Q	V	*	0.0533042	0.0562874	0.0746317	0.032741	0.0361985	0.0369111	-0.146106	-0.178552	-0.114592	-0.176044	-0.179737	-0.160932	290	290	327	G290V	Q327*
2	2	2	FALSE	36.6667	TRUE	1	38	G	Q	V	E	0.0492919	0.0689021	0.0515885	0.0395441	0.0506801	0.0442822	0.155421	0.148981	0.140529	0.183883	0.194766	0.160574	290	290	327	G290V	Q327E
2	2	2	FALSE	52.3333	TRUE	1	38	G	Q	V	H	0.030475	0.0243494	0.0404251	0.0231109	0.0216317	0.030189	-0.181903	-0.176877	-0.191514	-0.172866	-0.179208	-0.174524	290	290	327	G290V	Q327H
2	2	2	FALSE	24.3333	TRUE	1	38	G	Q	V	K	0.0776535	0.0851651	0.0762404	0.0478584	0.0561482	0.058694	0.227999	0.205014	0.25788	0.21686	0.223353	0.20856	290	290	327	G290V	Q327K
2	2	2	FALSE	71.6667	TRUE	1	38	G	Q	V	L	0.0274741	0.0260173	0.0237608	0.0216884	0.0225419	0.0207109	-0.211348	-0.173715	-0.145304	-0.204772	-0.179351	-0.150883	290	290	327	G290V	Q327L
2	2	2	FALSE	39	TRUE	1	38	G	Q	V	P	0.0801423	0.0591069	0.111133	0.0501831	0.0478846	0.0687042	0.293527	0.318945	0.369311	0.241896	0.29393	0.292732	290	290	327	G290V	Q327P
2	2	2	FALSE	27.3333	TRUE	1	38	G	Q	V	R	0.0501521	0.0891656	0.0823033	0.0348563	0.0490964	0.0544375	0.134749	0.146223	0.258918	0.127624	0.146196	0.17482	290	290	327	G290V	Q327R
2	2	2	FALSE	35.6667	TRUE	1	39	G	A	A	E	0.0668693	0.0705815	0.0527358	0.04563	0.0495356	0.0439703	0.212626	0.122495	0.235774	0.209862	0.155952	0.238151	290	290	328	G290A	A328E
2	2	2	FALSE	22	TRUE	1	39	G	A	A	G	0.0625263	0.043989	0.0963675	0.0355744	0.0292756	0.0504184	0.0713208	-0.0254279	0.159046	0.0385954	-0.0245307	0.0851547	290	290	328	G290A	A328G
2	2	2	FALSE	40.6667	TRUE	1	39	G	A	A	P	0.0795234	0.0657022	0.0684279	0.0524812	0.0466817	0.0546525	0.310738	0.210938	0.352841	0.256323	0.206233	0.319134	290	290	328	G290A	A328P
2	2	2	FALSE	20	TRUE	1	39	G	A	A	S	0.0610284	0.0689021	0.0755717	0.0351938	0.0418584	0.0452964	0.0948686	0.148981	0.0163015	0.0909262	0.0725129	0.0804084	290	290	328	G290A	A328S
3	2	2	FALSE	117	TRUE	1	39	G	A	A	T	0.0252212	0.0227566	0.0233158	0.0208629	0.0196216	0.020645	-0.0016929	-0.0712894	0.0319183	0.00434597	-0.0604376	0.0338749	290	290	328	G290A	A328T
2	2	2	FALSE	17	TRUE	1	39	G	A	A	V	0.0525531	0.064981	0.0522629	0.0358363	0.0341076	0.0328745	-0.0819915	-0.148869	-0.12494	-0.150365	-0.190394	-0.154341	290	290	328	G290A	A328V
2	2	2	FALSE	27.6667	TRUE	1	39	G	A	C	E	0.0440196	0.0864856	0.057251	0.0327321	0.0570865	0.0495678	-0.072214	0.183735	0.166436	-0.0480629	0.208594	0.181069	290	290	328	G290C	A328E
2	2	2	FALSE	28.3333	TRUE	1	39	G	A	C	G	0.0449978	0.049387	0.100075	0.0291149	0.0352025	0.053856	-0.0141765	0.0661989	0.272851	0.0100877	0.060132	0.0968944	290	290	328	G290C	A328G
3	2	2	FALSE	14.6667	TRUE	1	39	G	A	C	K	Inf	0.135998	0.11596	0.0626824	0.0674704	0.0698946	Inf	0.370553	0.266018	0.206868	0.23944	0.25377	290	290	328	G290C	A328K
3	2	2	FALSE	15	TRUE	1	39	G	A	C	R	0.0762427	0.0706153	0.0831836	0.0803154	0.0443344	0.0696907	-0.0579518	0.183735	0.0196235	0.0439404	0.149835	0.0834865	290	290	328	G290C	A328R
2	2	2	FALSE	11.6667	TRUE	1	39	G	A	C	S	0.0755168	0.0935017	0.198322	0.037797	0.0500609	0.0656121	0.181829	-0.0175873	0.291926	0.114415	0.0776153	0.0980386	290	290	328	G290C	A328S
2	2	2	FALSE	48.3333	TRUE	1	39	G	A	C	T	0.0393386	0.0361618	0.0424151	0.0285762	0.0289178	0.0339633	0.076267	-0.00792392	0.0154373	0.0495006	0.0110443	0.00763633	290	290	328	G290C	A328T
2	2	2	FALSE	22	TRUE	1	39	G	A	C	V	0.0408516	0.0447403	0.0608843	0.0274547	0.0323878	0.0359817	-0.196137	-0.183536	-0.0970326	-0.194577	-0.186672	-0.146888	290	290	328	G290C	A328V
2	2	2	FALSE	32.6667	TRUE	1	39	G	A	D	E	0.0611955	0.0836305	0.0690472	0.0460023	0.0570098	0.0524237	0.294026	0.232864	0.143293	0.268311	0.230471	0.186386	290	290	328	G290D	A328E
2	2	2	FALSE	33	TRUE	1	39	G	A	D	G	0.0466431	0.0478663	0.0483255	0.0323867	0.0346819	0.0339956	0.0520101	0.000197095	0.0452409	0.0582697	0.0290046	0.0421155	290	290	328	G290D	A328G
2	2	2	FALSE	13	TRUE	1	39	G	A	D	S	0.058596	0.0873492	0.116863	0.0387707	0.0492909	0.0488378	0.0105536	0.0881934	0.0739552	0.0737581	0.109727	0.0983452	290	290	328	G290D	A328S
2	2	2	FALSE	74.3333	TRUE	1	39	G	A	D	T	0.0345007	0.0316148	0.0315161	0.0293715	0.0272455	0.0255224	0.140912	-0.012789	0.000548717	0.115229	0.0053781	0.0107915	290	290	328	G290D	A328T
2	2	2	FALSE	20	TRUE	1	39	G	A	D	V	0.0523857	0.0410339	0.0701178	0.0341947	0.0344759	0.0419153	-0.136254	-0.139968	-0.0398498	-0.166551	-0.157409	-0.138698	290	290	328	G290D	A328V
2	2	2	FALSE	18.3333	TRUE	1	39	G	A	R	E	0.0652421	0.0916897	0.100075	0.0436851	0.0559885	0.0649532	0.134749	0.116043	0.272851	0.172835	0.162079	0.25205	290	290	328	G290R	A328E
2	2	2	FALSE	15	TRUE	1	39	G	A	R	G	0.0816129	0.0965681	0.0726683	0.04344	0.0375925	0.0441165	0.157371	0.00653677	0.145113	0.0503503	-0.0185173	0.0754685	290	290	328	G290R	A328G
2	2	2	FALSE	37	TRUE	1	39	G	A	R	S	0.0509028	0.0472106	0.0439269	0.0346766	0.0324715	0.0339878	0.0740844	-0.0241576	0.11528	0.0753395	0.00713896	0.106971	290	290	328	G290R	A328S
2	2	2	FALSE	72.6667	TRUE	1	39	G	A	R	T	0.0270012	0.0282272	0.038356	0.0219083	0.0230479	0.0287535	-0.0192168	-0.0824351	0.0755789	-0.00936286	-0.0636067	0.0541867	290	290	328	G290R	A328T
2	2	2	FALSE	14	TRUE	1	39	G	A	R	V	0.0588922	0.0594998	0.0707302	0.0361066	0.0349652	0.0360877	-0.069009	-0.112118	-0.115654	-0.153634	-0.177311	-0.161602	290	290	328	G290R	A328V
2	2	2	FALSE	25	TRUE	1	39	G	A	S	E	0.102236	0.0772546	0.134265	0.0590515	0.0550768	0.0726183	0.388615	0.236513	0.417415	0.290188	0.233813	0.301621	290	290	328	G290S	A328E
2	2	2	FALSE	43	TRUE	1	39	G	A	S	G	0.0401482	0.0444037	0.0495809	0.0305851	0.0389327	0.04252	0.0944689	0.128112	-0.12494	0.0804798	0.113774	-0.0804296	290	290	328	G290S	A328G
2	2	2	FALSE	20.3333	TRUE	1	39	G	A	S	S	0.0594583	0.0705815	0.0655148	0.0365756	0.04941	0.0557248	0.122354	0.122495	-0.100766	0.117291	0.126467	-0.0373999	290	290	328	G290S	A328S
2	2	2	FALSE	58.3333	TRUE	1	39	G	A	S	T	0.035275	0.0350897	0.0367984	0.0265978	0.0321094	0.0332894	0.0242409	0.115642	-0.11488	0.0343736	0.105972	-0.0891807	290	290	328	G290S	A328T
2	2	2	FALSE	17.3333	TRUE	1	39	G	A	S	V	0.0492687	0.0487818	0.0554038	0.0309005	0.0303408	0.0328704	-0.183305	-0.251714	-0.210838	-0.185923	-0.215294	-0.185695	290	290	328	G290S	A328V
2	2	2	FALSE	11.3333	TRUE	1	39	G	A	V	E	0.100065	0.105484	0.108793	0.0539894	0.0601912	0.0698759	0.199374	0.189295	0.147362	0.20949	0.213095	0.194331	290	290	328	G290V	A328E
2	2	2	FALSE	42.3333	TRUE	1	39	G	A	V	G	0.0435523	0.040523	0.0437669	0.0288805	0.0310536	0.0351271	-0.0180978	0.0559105	0.0823773	0.00933234	0.0505434	0.053353	290	290	328	G290V	A328G
2	2	2	FALSE	27	TRUE	1	39	G	A	V	P	0.102041	0.0738836	0.095418	0.0609876	0.0512951	0.071384	0.394912	0.325886	0.0739552	0.286244	0.282643	0.164139	290	290	328	G290V	A328P
2	2	2	FALSE	27.6667	TRUE	1	39	G	A	V	S	0.0573401	0.0510993	0.0591286	0.0350817	0.0394682	0.0415828	0.129015	0.00653677	0.0930299	0.106886	0.0543182	0.0868114	290	290	328	G290V	A328S
2	2	2	FALSE	48.6667	TRUE	1	39	G	A	V	T	0.0402878	0.0412774	0.0372478	0.028922	0.0323342	0.0306329	0.0435379	0.109351	-0.0449499	0.0340693	0.0813505	-0.0296909	290	290	328	G290V	A328T
2	2	2	FALSE	41.6667	TRUE	1	39	G	A	V	V	0.0318407	0.0376521	0.0317031	0.0245445	0.0273357	0.025349	-0.173616	-0.20916	-0.189925	-0.182317	-0.202282	-0.183639	290	290	328	G290V	A328V
2	2	2	FALSE	17.3333	TRUE	1	40	G	A	A	E	0.0823482	0.0891452	0.116863	0.053412	0.0605754	0.0679005	0.146393	0.282237	0.251527	0.20558	0.264033	0.260447	290	290	329	G290A	A329E
2	2	2	FALSE	33	TRUE	1	40	G	A	A	G	0.0596427	0.0534088	0.070764	0.0417394	0.037996	0.0491182	0.203255	0.136999	0.178121	0.158801	0.115188	0.167147	290	290	329	G290A	A329G
2	2	2	FALSE	42.3333	TRUE	1	40	G	A	A	S	0.0382195	0.0401751	0.0404955	0.0270536	0.0287278	0.0296762	-0.0361628	0.0199253	-0.0085053	-0.0223022	-0.00843049	0.00479694	290	290	329	G290A	A329S
3	2	2	FALSE	84.3333	TRUE	1	40	G	A	A	T	0.0224486	0.0251451	0.0246701	0.0198974	0.0208586	0.0222573	-0.198752	-0.190187	-0.098623	-0.18438	-0.184512	-0.10459	290	290	329	G290A	A329T
2	2	2	FALSE	38.3333	TRUE	1	40	G	A	A	V	0.0373902	0.0348095	0.0328805	0.0265166	0.0258494	0.0247265	-0.173329	-0.19026	-0.172108	-0.16265	-0.186122	-0.155999	290	290	329	G290A	A329V
2	2	2	FALSE	29.3333	TRUE	1	40	G	A	C	E	0.0643314	0.0821303	0.135782	0.0502093	0.0587445	0.0718304	0.280548	0.264363	0.377016	0.268073	0.267788	0.290618	290	290	329	G290C	A329E
2	2	2	FALSE	41.3333	TRUE	1	40	G	A	C	G	0.0533986	0.0580485	0.0504433	0.0380805	0.0441539	0.0426045	0.181829	0.200322	0.135324	0.151999	0.180365	0.126833	290	290	329	G290C	A329G
2	2	2	FALSE	12	TRUE	1	40	G	A	C	S	0.0947727	0.104305	0.106008	0.0685835	0.0478888	0.05019	0.294723	0.00653677	0.0614645	0.104013	0.0247794	-0.00923138	290	290	329	G290C	A329S
2	2	2	FALSE	62.3333	TRUE	1	40	G	A	C	T	0.0302026	0.0271738	0.0286298	0.0237468	0.0245252	0.023807	-0.128337	-0.0979	-0.154204	-0.132137	-0.111738	-0.148107	290	290	329	G290C	A329T
2	2	2	FALSE	35.3333	TRUE	1	40	G	A	C	V	0.0357113	0.0336131	0.0413593	0.0253743	0.0274778	0.0298925	-0.201	-0.166088	-0.16127	-0.177768	-0.16543	-0.15169	290	290	329	G290C	A329V
2	2	2	FALSE	25	TRUE	1	40	G	A	D	E	0.0854465	0.0970313	0.113373	0.0574511	0.066075	0.0677827	0.323134	0.344701	0.314585	0.291887	0.307319	0.281558	290	290	329	G290D	A329E
2	2	2	FALSE	28.3333	TRUE	1	40	G	A	D	G	0.0582291	0.0776059	0.0670196	0.038526	0.0528155	0.0481413	0.146393	0.229138	0.18037	0.145273	0.192553	0.165518	290	290	329	G290D	A329G
2	2	2	FALSE	10.3333	TRUE	1	40	G	A	D	P	0.11089	0.094123	Inf	0.0590057	0.0587562	0.0975459	0.212626	0.19255	Inf	0.224407	0.217906	0.293988	290	290	329	G290D	A329P
2	2	2	FALSE	40.3333	TRUE	1	40	G	A	D	S	0.0443097	0.0441238	0.034064	0.0302404	0.0352878	0.0274542	-0.0389668	-0.0361697	0.00375309	-0.00448629	-0.0078846	0.00466538	290	290	329	G290D	A329S
2	2	2	FALSE	112.333	TRUE	1	40	G	A	D	T	0.0194494	0.0212021	0.0262015	0.0177863	0.0200258	0.0218262	-0.106759	-0.0907085	-0.145972	-0.112036	-0.100679	-0.139522	290	290	329	G290D	A329T
2	2	2	FALSE	35.6667	TRUE	1	40	G	A	D	V	0.0365447	0.0436749	0.0413176	0.0319464	0.0369707	0.0328028	-0.0664776	-0.0751198	-0.0728577	-0.0917029	-0.108388	-0.101373	290	290	329	G290D	A329V
2	2	2	FALSE	29	TRUE	1	40	G	A	R	G	0.0523102	0.051082	0.0714044	0.0388876	0.0372767	0.0475472	0.0158524	0.155258	0.106963	0.066372	0.12617	0.129165	290	290	329	G290R	A329G
2	2	2	FALSE	13.3333	TRUE	1	40	G	A	R	S	0.0809827	0.072323	0.064499	0.0426454	0.0355584	0.0359047	0.0997313	-0.00792392	-0.0774413	0.0145954	-0.0295299	-0.0230984	290	290	329	G290R	A329S
2	2	2	FALSE	45.3333	TRUE	1	40	G	A	R	T	0.0323123	0.0325793	0.0364334	0.0249552	0.0250256	0.0335652	-0.131512	-0.210523	-0.053627	-0.137135	-0.194169	-0.0762958	290	290	329	G290R	A329T
2	2	2	FALSE	42	TRUE	1	40	G	A	R	V	0.0311034	0.0338131	0.0381432	0.024256	0.0245328	0.0265656	-0.192676	-0.143363	-0.138161	-0.177972	-0.161535	-0.136038	290	290	329	G290R	A329V
2	2	2	FALSE	38.6667	TRUE	1	40	G	A	S	E	0.0898554	0.0600598	0.0739106	0.0647927	0.0487864	0.0792146	0.45506	0.28366	0.000548717	0.368963	0.279035	0.0755713	290	290	329	G290S	A329E
2	2	2	FALSE	14.3333	TRUE	1	40	G	A	S	G	0.104781	0.0903312	0.221731	0.0529248	0.0586171	0.0809765	0.320109	0.256988	0.126038	0.191688	0.209467	0.105529	290	290	329	G290S	A329G
2	2	2	FALSE	16.6667	TRUE	1	40	G	A	S	P	0.121474	Inf	0.189093	0.0605805	0.0818441	0.0779719	0.310738	Inf	0.43467	0.249388	0.38445	0.281397	290	290	329	G290S	A329P
2	2	2	FALSE	24.3333	TRUE	1	40	G	A	S	S	0.0495107	0.0568227	0.0792602	0.0330031	0.047921	0.0445212	0.0458946	0.137686	-0.113256	0.0310921	0.109578	-0.057736	290	290	329	G290S	A329S
2	2	2	FALSE	41.6667	TRUE	1	40	G	A	S	T	0.0378737	0.0308044	0.0398245	0.0301739	0.0281728	0.0297774	-0.0983587	-0.104512	-0.12494	-0.113644	-0.116339	-0.129121	290	290	329	G290S	A329T
2	2	2	FALSE	14.3333	TRUE	1	40	G	A	S	V	0.0601011	0.0577844	0.0611715	0.0355621	0.0505002	0.0345911	-0.143908	-0.0480739	-0.246268	-0.140134	-0.0957759	-0.179549	290	290	329	G290S	A329V
2	2	2	FALSE	11.6667	TRUE	1	40	G	A	V	E	0.107369	Inf	0.113475	0.0628033	0.0925118	0.07494	0.26788	Inf	0.101863	0.258005	0.357123	0.192061	290	290	329	G290V	A329E
2	2	2	FALSE	28.6667	TRUE	1	40	G	A	V	G	0.0825049	0.0662525	0.0491765	0.0490871	0.0454437	0.0398836	0.238273	0.19889	0.0659075	0.164049	0.172907	0.0850255	290	290	329	G290V	A329G
2	2	2	FALSE	17.3333	TRUE	1	40	G	A	V	P	0.0855535	0.0919115	0.0721506	0.0495502	0.0575853	0.0583334	0.183018	0.227627	0.096615	0.200952	0.230306	0.154377	290	290	329	G290V	A329P
2	2	2	FALSE	11	TRUE	1	40	G	A	V	S	0.080028	0.0890315	0.119177	0.0423846	0.0441341	0.0514274	0.112127	-0.0579009	0.218519	0.0276752	0.00177675	0.0292606	290	290	329	G290V	A329S
3	2	2	FALSE	137.333	TRUE	1	40	G	A	V	T	0.018002	0.0202851	0.0202848	0.0168509	0.0186061	0.017874	-0.0969156	-0.159327	-0.127208	-0.103937	-0.160005	-0.128438	290	290	329	G290V	A329T
2	2	2	FALSE	42.6667	TRUE	1	40	G	A	V	V	0.0314887	0.0348504	0.0386334	0.0246861	0.0289691	0.0277769	-0.14005	-0.109654	-0.141164	-0.144117	-0.128551	-0.139039	290	290	329	G290V	A329V
2	2	2	FALSE	22.3333	TRUE	1	41	G	L	A	I	0.0398201	0.0560084	0.0831836	0.0291357	0.0329358	0.0418112	-0.0861094	-0.0279797	0.0196235	-0.0472432	-0.0106859	-0.000155542	290	290	330	G290A	L330I
2	2	2	FALSE	10.6667	TRUE	1	41	G	L	A	P	0.099183	0.120442	0.192025	0.0568922	0.0641202	0.0817519	0.212626	0.205014	0.377016	0.219175	0.228825	0.277284	290	290	330	G290A	L330P
2	2	2	FALSE	18.3333	TRUE	1	41	G	L	A	R	0.103593	0.0629276	0.0592604	0.0588717	0.0748388	0.04991	0.153055	-0.00441581	0.126038	0.215676	0.0746555	0.177955	290	290	330	G290A	L330R
2	2	2	FALSE	14.6667	TRUE	1	41	G	L	A	V	0.0715793	0.0952175	0.06826	0.0371511	0.0400296	0.0410433	0.079495	0.079789	0.0636071	0.0453451	0.0179815	0.0516798	290	290	330	G290A	L330V
2	2	2	FALSE	16	TRUE	1	41	G	L	C	I	0.0598876	0.084603	0.0874521	0.0361585	0.050214	0.0459648	0.0568728	0.214782	-0.323836	0.0162548	0.126448	-0.154388	290	290	330	G290C	L330I
2	2	2	FALSE	16.3333	TRUE	1	41	G	L	C	R	0.103157	0.142826	0.114502	0.0666782	0.0738798	0.0695569	0.36113	0.256988	0.291926	0.293431	0.259037	0.26293	290	290	330	G290C	L330R
2	2	2	FALSE	16	TRUE	1	41	G	L	C	V	0.0768885	0.0598892	0.0798325	0.0361117	0.0405298	0.0487815	0.0169922	0.118374	-0.051534	0.0328881	0.0999008	-0.0232568	290	290	330	G290C	L330V
2	2	2	FALSE	28.3333	TRUE	1	41	G	L	D	I	0.0493497	0.0496877	0.0813533	0.0327196	0.0376033	0.0397184	0.0331758	0.127188	0.0884463	0.0298774	0.107637	0.00886635	290	290	330	G290D	L330I
2	2	2	FALSE	27.3333	TRUE	1	41	G	L	D	Q	0.075073	0.081824	0.112091	0.0506828	0.0591428	0.0696028	0.290502	0.271448	0.344008	0.268126	0.267946	0.281352	290	290	330	G290D	L330Q
2	2	2	FALSE	17.6667	TRUE	1	41	G	L	D	R	0.0797181	Inf	0.0792602	0.0547511	0.0891994	0.0583146	0.305171	Inf	0.114354	0.282041	0.294424	0.187232	290	290	330	G290D	L330R
3	2	2	FALSE	82.3333	TRUE	1	41	G	L	D	V	0.0339908	0.0290939	0.0296553	0.0279384	0.0252471	0.0243845	-0.0164008	0.0964773	0.0414868	0.0142569	0.0948823	0.0380836	290	290	330	G290D	L330V
2	2	2	FALSE	12.6667	TRUE	1	41	G	L	R	R	0.104781	0.109397	0.0976473	0.0641823	0.0658348	0.0646094	0.320109	0.0394754	0.143293	0.268548	0.176192	0.211754	290	290	330	G290R	L330R
2	2	2	FALSE	54	TRUE	1	41	G	L	R	V	0.0436439	0.0344123	0.0327179	0.0309278	0.0260262	0.0270249	-0.052218	-0.0388662	0.0833621	-0.0142356	-0.019897	0.0634355	290	290	330	G290R	L330V
2	2	2	FALSE	11.6667	TRUE	1	41	G	L	S	I	0.0637361	0.120442	0.121447	0.0367346	0.0662078	0.0505612	0.0538481	0.205014	0.0409472	0.0322171	0.138342	-0.0312611	290	290	330	G290S	L330I
2	2	2	FALSE	12.3333	TRUE	1	41	G	L	S	Q	0.146694	0.187003	0.0918828	0.0659907	0.0829084	0.0693751	0.345756	0.483314	0.110285	0.270527	0.327041	0.160411	290	290	330	G290S	L330Q
2	2	2	FALSE	13.3333	TRUE	1	41	G	L	S	V	0.075335	0.0767669	0.0773501	0.0400597	0.0544308	0.0490191	0.00161868	0.153041	-0.0794418	0.0491361	0.131579	-0.0355283	290	290	330	G290S	L330V
2	2	2	FALSE	23.3333	TRUE	1	41	G	L	V	I	0.0631745	0.0528928	0.048596	0.034687	0.0356185	0.0316493	0.0120032	0.0673246	-0.0754627	0.00299648	0.0698289	-0.0549347	290	290	330	G290V	L330I
2	2	2	FALSE	16.3333	TRUE	1	41	G	L	V	P	0.0894024	0.112238	0.140235	0.0541479	0.0702752	0.0757231	0.232862	0.340008	0.291926	0.229397	0.295453	0.250705	290	290	330	G290V	L330P
2	2	2	FALSE	37.6667	TRUE	1	41	G	L	V	R	0.072851	0.131937	0.109627	0.0564923	0.0781406	0.0672323	0.364788	0.495779	0.417415	0.317047	0.36223	0.32785	290	290	330	G290V	L330R
2	2	2	FALSE	19.6667	TRUE	1	41	G	L	V	V	0.0649572	0.0639991	0.055512	0.0341441	0.0392956	0.0386527	0.0125969	-0.0160755	0.0671226	0.033635	0.0435361	0.0328567	290	290	330	G290V	L330V
2	2	2	TRUE	14	TRUE	1	42	G	Q	A	*	0.0644916	0.0604357	0.048562	0.031372	0.0416272	0.0307941	-0.19841	-0.186851	-0.220414	-0.165506	-0.124189	-0.196107	290	290	331	G290A	Q331*
2	2	2	FALSE	39.6667	TRUE	1	42	G	Q	A	H	0.0435523	0.0349189	0.0402937	0.0287752	0.0259107	0.0290479	-0.0180978	-0.0270153	-0.0817779	0.00153701	-0.0101353	-0.0486596	290	290	331	G290A	Q331H
2	2	2	FALSE	24	TRUE	1	42	G	Q	A	K	0.0947727	0.0743077	0.0755717	0.0586245	0.0570819	0.0457577	0.294723	0.312159	-0.015204	0.254811	0.289323	0.070493	290	290	331	G290A	Q331K
2	2	2	FALSE	39.3333	TRUE	1	42	G	Q	A	L	0.0410502	0.0314718	0.0304204	0.0278475	0.0249391	0.0237589	-0.189152	-0.227017	-0.218207	-0.190928	-0.217002	-0.201192	290	290	331	G290A	Q331L
2	2	2	FALSE	18.6667	TRUE	1	42	G	Q	A	P	0.0707565	0.0731054	0.108793	0.0454452	0.0503005	0.0663366	0.199374	0.14153	0.147362	0.197346	0.166065	0.215249	290	290	331	G290A	Q331P
2	2	2	FALSE	46.6667	TRUE	1	42	G	Q	A	R	0.0419232	0.0518889	0.0409403	0.0302322	0.0337944	0.0313758	0.143825	0.0435354	0.0683842	0.117679	0.0398353	0.0801339	290	290	331	G290A	Q331R
3	2	2	TRUE	35.6667	TRUE	1	42	G	Q	C	*	0.0356708	0.0324055	0.0468004	0.0256589	0.0285791	0.0264522	-0.167697	-0.0929775	-0.360649	-0.161832	-0.0816997	-0.262074	290	290	331	G290C	Q331*
2	2	2	FALSE	11.6667	TRUE	1	42	G	Q	C	E	0.125101	0.0891656	0.11792	0.0566301	0.0575405	0.0718235	0.251168	0.146223	0.235774	0.203707	0.200087	0.176712	290	290	331	G290C	Q331E
2	2	2	FALSE	27.3333	TRUE	1	42	G	Q	C	H	0.0411471	0.0475978	0.0668547	0.03001	0.0343543	0.0414619	-0.0674051	0.0620876	-0.12494	-0.0225187	0.0759687	-0.074906	290	290	331	G290C	Q331H
2	2	2	FALSE	19.3333	TRUE	1	42	G	Q	C	L	0.0416319	0.0512764	0.0600835	0.0277469	0.0385637	0.0326559	-0.193277	-0.137723	-0.280674	-0.192352	-0.158676	-0.208805	290	290	331	G290C	Q331L
2	2	2	FALSE	38	TRUE	1	42	G	Q	C	R	0.0462309	0.0555211	0.0563769	0.031098	0.0391487	0.042329	0.0927463	0.164701	0.143293	0.0914739	0.141003	0.102	290	290	331	G290C	Q331R
2	2	2	FALSE	32.3333	TRUE	1	42	G	Q	D	H	0.0400491	0.05458	0.0533869	0.0285163	0.038431	0.0339942	0.00161868	0.0863592	0.000548717	0.0252437	0.0926553	-0.00849231	290	290	331	G290D	Q331H
2	2	2	FALSE	12.3333	TRUE	1	42	G	Q	D	K	0.0919452	0.135053	0.128017	0.0551695	0.0747299	0.0503534	0.190003	0.393166	0.000548717	0.229592	0.317145	0.0902156	290	290	331	G290D	Q331K
2	2	2	FALSE	22.6667	TRUE	1	42	G	Q	D	L	0.054109	0.0389933	0.0435261	0.0334628	0.0287239	0.0288475	-0.161119	-0.208376	-0.235423	-0.173361	-0.197754	-0.201081	290	290	331	G290D	Q331L
2	2	2	FALSE	10	TRUE	1	42	G	Q	D	R	0.0807878	0.0961649	Inf	0.0418759	0.0522039	0.0532783	0.0520101	0.164701	Inf	0.09939	0.135602	0.117553	290	290	331	G290D	Q331R
2	2	2	TRUE	26	TRUE	1	42	G	Q	R	*	0.0415048	0.0477448	0.0409619	0.0294366	0.0348345	0.0258339	-0.116381	-0.131153	-0.266653	-0.138564	-0.102576	-0.222024	290	290	331	G290R	Q331*
2	2	2	FALSE	14.6667	TRUE	1	42	G	Q	R	E	0.0905413	0.062688	0.104525	0.0597861	0.0461131	0.0618975	0.00161868	0.109613	0.199444	0.118515	0.154703	0.180053	290	290	331	G290R	Q331E
2	2	2	FALSE	58.6667	TRUE	1	42	G	Q	R	H	0.0312757	0.030878	0.036602	0.0255865	0.0241857	0.0262143	-0.0536355	0.0144502	-0.0816908	-0.0291408	0.0128983	-0.0549818	290	290	331	G290R	Q331H
2	2	2	FALSE	11	TRUE	1	42	G	Q	R	K	0.104781	0.14123	0.132215	0.0617743	0.0742475	0.0503873	0.320109	0.278267	-0.0919325	0.2591	0.264363	0.072497	290	290	331	G290R	Q331K
2	2	2	FALSE	11	TRUE	1	42	G	Q	R	L	0.0590259	0.0756015	0.0630312	0.0325791	0.0340086	0.0336741	-0.16653	-0.262302	-0.198347	-0.184326	-0.213551	-0.179016	290	290	331	G290R	Q331L
2	2	2	FALSE	18	TRUE	1	42	G	Q	R	P	0.11089	0.0753836	0.0934902	0.0537893	0.0523984	0.0643034	0.212626	0.281112	0.0930299	0.19594	0.235881	0.185381	290	290	331	G290R	Q331P
2	2	2	FALSE	16.6667	TRUE	1	42	G	Q	S	H	0.0632172	0.0730426	0.0813728	0.0347047	0.0548396	0.0449868	-0.0886534	0.219475	-0.0357812	0.00496387	0.175354	-0.0394323	290	290	331	G290S	Q331H
2	2	2	FALSE	22.3333	TRUE	1	42	G	Q	S	K	0.117355	0.131347	0.113475	0.066512	0.0777865	0.0598978	0.408851	0.523628	0.101863	0.304378	0.391073	0.0781409	290	290	331	G290S	Q331K
2	2	2	FALSE	10.3333	TRUE	1	42	G	Q	S	R	0.0870378	0.118927	0.121447	0.041811	0.0629085	0.0594597	0.160396	0.224049	0.0409472	0.124855	0.163188	0.0423362	290	290	331	G290S	Q331R
2	2	2	TRUE	11.3333	TRUE	1	42	G	Q	V	*	0.0640225	0.0748015	0.0711414	0.0315268	0.0501265	0.0328412	-0.209388	0.0673246	-0.261405	-0.166322	0.00878421	-0.199161	290	290	331	G290V	Q331*
2	2	2	FALSE	15	TRUE	1	42	G	Q	V	E	0.101859	0.195137	0.100723	0.065169	0.069235	0.063258	0.40101	0.33024	0.0284566	0.274633	0.246367	0.100404	290	290	331	G290V	Q331E
2	2	2	FALSE	27.3333	TRUE	1	42	G	Q	V	H	0.0563139	0.0677239	0.0612289	0.0349878	0.0453726	0.0384302	0.0893468	0.246661	0.0108968	0.0481973	0.161843	-0.0181887	290	290	331	G290V	Q331H
2	2	2	FALSE	27.6667	TRUE	2	3	N	S	D	C	0.0498223	0.0422511	0.0502497	0.0387177	0.0281825	0.0343979	-0.114039	-0.0326786	0.0144819	-0.030198	-0.00440779	0.0190046	290	291	292	N291D	S292C
2	2	2	FALSE	12	TRUE	2	3	N	S	D	G	0.0797991	0.0965681	0.0977744	0.0413663	0.0366972	0.0466505	0.186979	0.00653677	0.0526314	0.0706539	0.00640878	0.0510521	290	291	292	N291D	S292G
2	2	2	FALSE	28.3333	TRUE	2	3	N	S	D	I	0.0559606	0.0445469	0.0691371	0.0362222	0.0305067	0.0408695	0.0956446	0.055368	0.0526314	0.0656564	0.0673475	0.0231066	290	291	292	N291D	S292I
2	2	2	FALSE	61	TRUE	2	3	N	S	D	N	0.0312781	0.0384457	0.041493	0.02442	0.0291894	0.033458	-0.0111056	0.117965	0.0701436	0.0134754	0.0968151	0.0602084	290	291	292	N291D	S292N
2	2	2	FALSE	118.333	TRUE	2	3	N	S	D	R	0.0243495	0.0258841	0.0241812	0.0201347	0.0218693	0.0215368	0.0369172	-0.00272999	0.0326757	0.0374662	0.00691497	0.029929	290	291	292	N291D	S292R
2	2	2	FALSE	54	TRUE	2	3	N	S	D	T	0.03588	0.0341687	0.0813044	0.0292523	0.0265904	0.0453146	0.0980539	0.0759036	0.161188	0.0800861	0.0749465	0.086467	290	291	292	N291D	S292T
2	2	2	FALSE	25.6667	TRUE	2	3	N	S	H	C	0.0535427	0.0512636	0.0546949	0.0339156	0.0335655	0.0374519	-0.0642496	0.0355046	0.0805393	-0.0174862	0.0144741	0.0271235	290	291	292	N291H	S292C
2	2	2	FALSE	30.3333	TRUE	2	3	N	S	H	G	0.0500788	0.0395251	0.0556655	0.0345103	0.0284759	0.0368649	-0.0866422	-0.0193161	0.0908874	-0.0304143	-0.0157227	0.0479026	290	291	292	N291H	S292G
2	2	2	FALSE	31	TRUE	2	3	N	S	H	I	0.0445508	0.0451659	0.0588198	0.0300443	0.0352752	0.0360876	0.0375758	0.00653677	0.0196235	0.0291156	0.0282124	-0.00896238	290	291	292	N291H	S292I
2	2	2	FALSE	31.6667	TRUE	2	3	N	S	H	N	0.050366	0.0418156	0.0454613	0.0331674	0.0323618	0.0315041	-0.0441722	0.0306608	-0.0334967	-0.00217975	0.0369604	-0.0117181	290	291	292	N291H	S292N
2	2	2	FALSE	130	TRUE	2	3	N	S	H	R	0.0205403	0.0240422	0.0237852	0.0185281	0.0205158	0.0208453	-0.0290021	-0.0284367	0.027014	-0.019544	-0.0186603	0.0174215	290	291	292	N291H	S292R
2	2	2	FALSE	15.3333	TRUE	2	3	N	S	H	T	0.074321	0.0540564	0.0893534	0.039872	0.0422649	0.0441656	0.0852288	-0.144918	0.140529	0.0461042	-0.0639913	0.0464796	290	291	292	N291H	S292T
2	2	2	FALSE	38.6667	TRUE	2	3	N	S	I	C	0.0324657	0.0459844	0.0577989	0.0242392	0.0304738	0.0335151	0.00161868	0.0298804	-0.202931	0.0100634	0.0323785	-0.0837706	290	291	292	N291I	S292C
2	2	2	FALSE	22.6667	TRUE	2	3	N	S	I	G	0.0508879	0.0583399	0.0739106	0.030167	0.0329388	0.0425689	-0.0051212	0.0531167	0.126038	0.0124181	0.0304103	0.052319	290	291	292	N291I	S292G
2	2	2	FALSE	37.3333	TRUE	2	3	N	S	I	N	0.0403295	0.045253	0.0502497	0.0276629	0.0311732	0.0340862	0.0227462	0.0568897	0.0144819	0.0313446	0.0701328	0.0125848	290	291	292	N291I	S292N
2	2	2	FALSE	114.667	TRUE	2	3	N	S	I	R	0.0230728	0.0263663	0.0264625	0.0192407	0.0225474	0.0226365	0.0401608	0.0352737	-0.0225946	0.03613	0.0372734	-0.019759	290	291	292	N291I	S292R
2	2	2	FALSE	32	TRUE	2	3	N	S	I	T	0.0413178	0.045188	0.0437957	0.028935	0.0326066	0.0311747	-0.0293556	-0.00475829	-0.138874	0.00795561	0.0420645	-0.0604964	290	291	292	N291I	S292T
2	2	2	FALSE	81.6667	TRUE	2	3	N	S	K	C	0.0284635	0.0329848	0.02978	0.0232848	0.0264443	0.0251866	0.0496242	0.079789	-0.0431119	0.0436476	0.0625707	-0.0244551	290	291	292	N291K	S292C
2	2	2	FALSE	77.6667	TRUE	2	3	N	S	K	G	0.0282468	0.0328727	0.0398647	0.0231024	0.0251685	0.032541	0.0305867	0.0421921	0.143293	0.0306831	0.0325616	0.108982	290	291	292	N291K	S292G
2	2	2	FALSE	45.6667	TRUE	2	3	N	S	K	I	0.0372697	0.0514821	0.0479812	0.0293141	0.0331266	0.034629	0.0823833	0.116905	0.068855	0.0680514	0.10113	0.0361149	290	291	292	N291K	S292I
2	2	2	FALSE	80.6667	TRUE	2	3	N	S	K	N	0.0298162	0.0306968	0.0347733	0.0232387	0.0252503	0.0288655	0.0315819	0.0777004	0.0659075	0.03889	0.0790042	0.0557906	290	291	292	N291K	S292N
2	2	2	FALSE	146.667	TRUE	2	3	N	S	K	R	0.0220705	0.0216139	0.0221034	0.0187255	0.0188941	0.0193793	0.0331758	-0.00895805	0.0180609	0.034735	0.00259161	0.0169358	290	291	292	N291K	S292R
2	2	2	FALSE	28	TRUE	2	3	N	S	K	T	0.0496168	0.0516288	0.0667033	0.0353722	0.0343621	0.0408612	0.121796	-0.00083822	0.0491159	0.0874259	0.0497846	0.0450801	290	291	292	N291K	S292T
2	2	2	FALSE	29	TRUE	2	3	N	S	S	C	0.0443918	0.0659687	0.0456707	0.0295356	0.0337402	0.032205	0.0169922	0.00653677	0.0178039	0.0251729	0.0153393	0.0142034	290	291	292	N291S	S292C
2	2	2	FALSE	21.6667	TRUE	2	3	N	S	S	G	0.059907	0.0479024	0.0662551	0.0356124	0.0297898	0.0387406	0.0832246	-0.0436208	-0.0236262	0.049357	-0.0150217	0.0159033	290	291	292	N291S	S292G
2	2	2	FALSE	38.6667	TRUE	2	3	N	S	S	I	0.0422921	0.0551166	0.0441551	0.0325675	0.0364052	0.0328834	0.0997313	-0.00186764	0.0587691	0.0753223	0.0450301	0.0299578	290	291	292	N291S	S292I
2	2	2	FALSE	34.3333	TRUE	2	3	N	S	S	N	0.0586692	0.0472106	0.0397474	0.0370112	0.031232	0.0304597	0.104198	0.0372311	0.0049114	0.0730047	0.0549504	0.0149646	290	291	292	N291S	S292N
2	2	2	FALSE	78.6667	TRUE	2	3	N	S	S	R	0.0321168	0.0309706	0.0335703	0.0276532	0.0245645	0.027886	0.101742	0.0356108	0.0437113	0.0806645	0.0325047	0.0319154	290	291	292	N291S	S292R
2	2	2	FALSE	54	TRUE	2	3	N	S	S	T	0.0446713	0.0337596	0.0353766	0.0293761	0.0262392	0.0287212	-0.00876584	0.0772622	0.0178039	0.0266825	0.0744159	0.0239759	290	291	292	N291S	S292T
2	2	2	FALSE	15.3333	TRUE	2	3	N	S	T	C	0.0651069	0.0952175	0.0700552	0.0359086	0.0364387	0.0396101	0.0969677	-0.0667154	0.0793598	0.0449657	0.00101496	0.033163	290	291	292	N291T	S292C
2	2	2	FALSE	45.6667	TRUE	2	3	N	S	T	G	0.0339042	0.040919	0.0465172	0.0250012	0.0276374	0.0338223	0.0284623	-0.0348062	0.0302946	0.0262175	-0.0163673	0.0332941	290	291	292	N291T	S292G
2	2	2	FALSE	10.3333	TRUE	2	3	N	S	T	I	0.0773861	0.0974421	0.104525	0.0374207	0.0412186	0.04333	0.0479379	0.148981	0.000548717	0.0407471	0.0855983	-0.00300075	290	291	292	N291T	S292I
2	2	2	FALSE	36.3333	TRUE	2	3	N	S	T	N	0.0560428	0.0415689	0.0548137	0.0401119	0.0295955	0.0357591	0.156112	0.102401	-0.0324593	0.0931994	0.0833135	0.00279404	290	291	292	N291T	S292N
2	2	2	FALSE	48.6667	TRUE	2	3	N	S	T	R	0.0450684	0.0311403	0.0338344	0.030863	0.0240331	0.027556	-0.0506107	-0.0122154	-0.052437	-0.0047604	0.000364765	-0.0295646	290	291	292	N291T	S292R
2	2	2	FALSE	13	TRUE	2	3	N	S	T	T	0.0840866	0.102426	0.140235	0.0403058	0.042273	0.0509788	0.122354	0.232864	0.291926	0.0627629	0.0993621	0.0811501	290	291	292	N291T	S292T
2	2	2	FALSE	14.6667	TRUE	2	3	N	S	Y	C	0.0598876	0.0857891	0.122567	0.0347392	0.0392808	0.0400835	0.0568728	0.194688	-0.177023	0.0257788	0.0604292	-0.0429017	290	291	292	N291Y	S292C
2	2	2	FALSE	18.3333	TRUE	2	3	N	S	Y	G	0.0717168	0.0578775	0.0551014	0.0362198	0.0325292	0.0359809	0.0414993	0.0158035	-0.049136	0.0186745	0.010527	-0.0182755	290	291	292	N291Y	S292G
2	2	2	FALSE	38.3333	TRUE	2	3	N	S	Y	I	0.0464844	0.0374557	0.0482673	0.0311638	0.0281217	0.0311788	-0.0374859	0.0890557	-0.0625096	-0.00275796	0.084488	-0.0469873	290	291	292	N291Y	S292I
2	2	2	FALSE	31	TRUE	2	3	N	S	Y	N	0.0614322	0.0438934	0.0405335	0.0354121	0.0319177	0.0312595	0.0596768	-0.0147422	-0.0175707	0.0387911	0.0300631	-0.0101937	290	291	292	N291Y	S292N
2	2	2	FALSE	41.3333	TRUE	2	3	N	S	Y	R	0.0366808	0.0462331	0.0454613	0.0266669	0.0310799	0.033779	-0.0193549	0.0702782	0.0345942	-0.00373181	0.0482086	0.00643165	290	291	292	N291Y	S292R
2	2	2	FALSE	17	TRUE	2	3	N	S	Y	T	0.0643129	0.0496409	0.0798325	0.0364412	0.0329904	0.040595	-0.0719414	0.013355	-0.051534	-0.000511642	0.0489364	-0.0101932	290	291	292	N291Y	S292T
2	2	2	TRUE	58.6667	TRUE	2	4	N	R	D	*	0.025427	0.0273424	0.0329229	0.0205669	0.0215977	0.025396	-0.173408	-0.253682	-0.170439	-0.166043	-0.224098	-0.160092	290	291	293	N291D	R293*
2	2	2	FALSE	55.3333	TRUE	2	4	N	R	D	G	0.0328022	0.0417263	0.0404099	0.0251169	0.0288548	0.0329467	0.0568728	0.00171883	0.0667125	0.0556796	0.0136363	0.068058	290	291	293	N291D	R293G
2	2	2	FALSE	25.6667	TRUE	2	4	N	R	D	I	0.0462159	0.0553953	0.0588198	0.0306205	0.0343724	0.0390935	0.0457123	-0.0598972	0.0196235	0.04559	-0.0033173	0.0364826	290	291	293	N291D	R293I
2	2	2	FALSE	47	TRUE	2	4	N	R	D	K	0.04188	0.0401751	0.0502448	0.0293924	0.0286774	0.039469	0.109932	0.0199253	0.139795	0.0923591	0.0424508	0.115082	290	291	293	N291D	R293K
2	2	2	FALSE	41	TRUE	2	4	N	R	D	S	0.0388767	0.0455287	0.0441551	0.0276643	0.0300026	0.0344871	0.0251665	0.000800981	0.0587691	0.039615	0.0213713	0.0667104	290	291	293	N291D	R293S
2	2	2	FALSE	15.6667	TRUE	2	4	N	R	D	T	0.0689273	0.0552363	0.10321	0.0395366	0.0322769	0.048339	0.118037	-0.0187129	-0.084542	0.0757882	0.0092748	0.0350765	290	291	293	N291D	R293T
3	2	2	FALSE	11.3333	TRUE	2	4	N	R	D	V	0.103728	0.0607563	0.221731	0.0540214	0.0464095	0.0604493	0.0568728	0.103913	0.126038	0.148177	0.165141	0.121153	290	291	293	N291D	R293V
2	2	2	TRUE	15.3333	TRUE	2	4	N	R	H	*	0.0489915	0.0516052	0.0831836	0.0303587	0.030949	0.0391193	-0.159868	-0.26385	-0.018526	-0.15835	-0.213938	-0.123785	290	291	293	N291H	R293*
2	2	2	FALSE	27.6667	TRUE	2	4	N	R	H	G	0.050366	0.0479253	0.0663685	0.033181	0.0316408	0.0429484	0.0474095	-0.0124979	0.134086	0.0385979	-0.00280354	0.0767586	290	291	293	N291H	R293G
2	2	2	FALSE	61.6667	TRUE	2	4	N	R	H	I	0.0325881	0.0329893	0.0355319	0.0252893	0.0254365	0.027877	0.048159	0.000514139	-0.0375237	0.0376176	0.00335644	-0.0176739	290	291	293	N291H	R293I
2	2	2	FALSE	26	TRUE	2	4	N	R	H	K	0.048385	0.0782292	0.0668547	0.0336939	0.043383	0.0422812	0.0843578	0.131762	0.126038	0.0678819	0.0685269	0.0791065	290	291	293	N291H	R293K
2	2	2	FALSE	16	TRUE	2	4	N	R	H	S	0.0535427	0.0727911	0.0905215	0.0348346	0.0398998	0.0398573	0.067487	-0.0370321	-0.12494	0.0487546	-0.000775624	0.011865	290	291	293	N291H	R293S
2	2	2	FALSE	60	TRUE	2	4	N	R	H	T	0.029713	0.0292057	0.0446521	0.0246728	0.0235071	0.0311091	-0.0258662	-0.0216756	-0.0214228	-0.00643569	-0.0127794	0.00970042	290	291	293	N291H	R293T
2	2	2	TRUE	106.333	TRUE	2	4	N	R	I	*	0.0213002	0.0196119	0.0227293	0.0186034	0.0165601	0.0194976	-0.179403	-0.168916	-0.164114	-0.173034	-0.168548	-0.160446	290	291	293	N291I	R293*
2	2	2	FALSE	41.6667	TRUE	2	4	N	R	I	G	0.037852	0.0653771	0.0368608	0.0273868	0.0371574	0.0279903	0.00534825	0.107638	0.0267241	0.02399	0.0625791	0.0330859	290	291	293	N291I	R293G
2	2	2	FALSE	22	TRUE	2	4	N	R	I	I	0.0544278	0.0517662	0.0755717	0.0365564	0.0341532	0.0400011	0.097801	-0.0517762	0.0163015	0.0608636	0.00403812	0.0186847	290	291	293	N291I	R293I
3	2	2	FALSE	69.3333	TRUE	2	4	N	R	I	K	0.0314129	0.0423407	0.0422971	0.0248648	0.0308462	0.0343879	0.0598052	0.184637	0.11607	0.0616043	0.136883	0.0901671	290	291	293	N291I	R293K
2	2	2	FALSE	53.6667	TRUE	2	4	N	R	I	S	0.0327036	0.0387689	0.0392986	0.025461	0.0290826	0.028988	-0.00394886	0.0477745	0.0133335	0.0172421	0.0507337	0.0295446	290	291	293	N291I	R293S
2	2	2	FALSE	20.6667	TRUE	2	4	N	R	I	T	0.0739268	0.0648345	0.0952711	0.0427781	0.0367058	0.0468197	0.212626	0.116043	0.173537	0.0992234	0.0645982	0.0753558	290	291	293	N291I	R293T
2	2	2	TRUE	20.3333	TRUE	2	4	N	R	K	*	0.045038	0.0536363	0.0608843	0.0336961	0.0302113	0.0374222	-0.0656436	-0.154428	-0.0970326	-0.107657	-0.161822	-0.128711	290	291	293	N291K	R293*
2	2	2	FALSE	24.3333	TRUE	2	4	N	R	K	G	0.0638059	0.0695849	0.0606215	0.0477071	0.0364938	0.0403573	0.217888	0.0199253	0.0698866	0.133027	0.0351951	0.0668193	290	291	293	N291K	R293G
2	2	2	FALSE	60.3333	TRUE	2	4	N	R	K	I	0.0390552	0.0299068	0.0334766	0.0277747	0.0239828	0.0272786	0.0214369	0.00158681	-0.0025461	0.0345234	0.0159013	0.0118891	290	291	293	N291K	R293I
2	2	2	FALSE	93.6667	TRUE	2	4	N	R	K	K	0.0326561	0.0308044	0.0298551	0.0256595	0.0252195	0.0261754	0.0850305	0.117585	0.0837436	0.082294	0.104907	0.0809048	290	291	293	N291K	R293K
2	2	2	FALSE	131.333	TRUE	2	4	N	R	K	S	0.0217841	0.0264237	0.0268869	0.0202553	0.0216096	0.0238295	0.0854053	0.00460453	0.0440496	0.0797697	0.0191242	0.0487945	290	291	293	N291K	R293S
2	2	2	FALSE	52.3333	TRUE	2	4	N	R	K	T	0.0321746	0.0450793	0.0530816	0.0277558	0.0304523	0.0386591	0.109102	-0.0325266	0.0832414	0.0930867	0.00584827	0.0740538	290	291	293	N291K	R293T
3	2	2	FALSE	22.3333	TRUE	2	4	N	R	Q	S	0.0566639	0.0418156	0.124931	0.0319193	0.0309877	0.0496546	-0.0560214	0.0306608	0.153946	0.0194403	0.0218899	0.0719047	290	291	293	N291Q	R293S
2	2	2	TRUE	19.3333	TRUE	2	4	N	R	S	*	0.0559861	0.0718877	0.0395173	0.0334356	0.0316732	0.0289149	-0.120534	-0.232254	-0.116249	-0.138204	-0.183107	-0.131782	290	291	293	N291S	R293*
2	2	2	FALSE	24.3333	TRUE	2	4	N	R	S	G	0.075335	0.0484669	0.054213	0.0364797	0.0321635	0.0382824	0.00161868	0.0640693	0.0641667	0.044438	0.0403222	0.0614222	290	291	293	N291S	R293G
2	2	2	FALSE	17	TRUE	2	4	N	R	S	I	0.0690831	0.0653771	0.0686032	0.0434267	0.0358106	0.0393827	0.166835	-0.0945646	-0.0253586	0.0900872	-0.00909393	0.016369	290	291	293	N291S	R293I
2	2	2	FALSE	55	TRUE	2	4	N	R	S	K	0.0399124	0.0425669	0.0385028	0.0288773	0.0303156	0.0334139	0.0627831	0.0656517	0.12876	0.0691811	0.0644189	0.109703	290	291	293	N291S	R293K
2	2	2	FALSE	54.6667	TRUE	2	4	N	R	S	S	0.0330571	0.0436191	0.0410526	0.0270571	0.0314023	0.0312771	0.0817681	0.0734493	-0.0180361	0.0723622	0.0537802	0.0154247	290	291	293	N291S	R293S
2	2	2	FALSE	15	TRUE	2	4	N	R	S	T	0.0662696	0.0631603	0.0853445	0.0375406	0.0337099	0.044052	0.079495	-0.0264018	0.000548717	0.0644882	0.00800077	0.0440429	290	291	293	N291S	R293T
2	2	2	TRUE	17	TRUE	2	4	N	R	T	*	0.0544997	0.065757	0.0700552	0.0465893	0.0360452	0.0387474	0.0324152	-0.0522547	-0.0782624	-0.0669036	-0.143121	-0.127951	290	291	293	N291T	R293*
2	2	2	FALSE	20.3333	TRUE	2	4	N	R	T	G	0.0818978	0.052335	0.0584316	0.0376326	0.0327887	0.0401812	0.00161868	0.0367171	0.0739552	0.0376807	0.024267	0.0660249	290	291	293	N291T	R293G
2	2	2	FALSE	22.3333	TRUE	2	4	N	R	T	I	0.0518643	0.0580304	0.0776216	0.0323426	0.032598	0.044669	0.0568728	-0.0213124	0.137014	0.0451392	0.00727115	0.0707735	290	291	293	N291T	R293I
2	2	2	FALSE	23.6667	TRUE	2	4	N	R	T	K	0.0632172	0.0511402	0.0546432	0.0355794	0.0336448	0.0369299	0.0918908	0.0209975	-0.0159211	0.0750127	0.0422988	0.0281865	290	291	293	N291T	R293K
2	2	2	FALSE	57.3333	TRUE	2	4	N	R	T	S	0.0334351	0.0352637	0.0364828	0.0256468	0.0261375	0.0292738	0.00161868	0.00997805	0.0261935	0.0214933	0.0184889	0.03908	290	291	293	N291T	R293S
2	2	2	FALSE	25.3333	TRUE	2	4	N	R	T	T	0.0746624	0.0804735	0.0469809	0.0438042	0.0427582	0.034589	0.197844	0.177165	0.0368787	0.0952801	0.0590808	0.0462841	290	291	293	N291T	R293T
3	2	2	TRUE	57	TRUE	2	4	N	R	Y	*	0.029376	0.037055	0.0261438	0.0232181	0.0247753	0.0218803	-0.141896	-0.164396	-0.103164	-0.147565	-0.166881	-0.118028	290	291	293	N291Y	R293*
2	2	2	FALSE	36.3333	TRUE	2	4	N	R	Y	G	0.0376748	0.0528126	0.0518568	0.0277005	0.0322096	0.0386483	0.00900677	-0.0165579	0.105901	0.0198039	0.0107411	0.0665688	290	291	293	N291Y	R293G
2	2	2	FALSE	48.6667	TRUE	2	4	N	R	Y	I	0.0312982	0.0329033	0.0482731	0.0253529	0.0253173	0.0333995	-0.0463317	-0.0143897	-0.103102	-0.0207378	0.0045261	-0.0492238	290	291	293	N291Y	R293I
2	2	2	FALSE	20	TRUE	2	4	N	R	Y	K	0.0579106	0.0629276	0.0515108	0.0345149	0.0351575	0.0363761	0.00161868	0.0174893	-0.0640246	0.0363801	0.0517879	-0.0155071	290	291	293	N291Y	R293K
2	2	2	FALSE	47.3333	TRUE	2	4	N	R	Y	S	0.0354444	0.0418107	0.0415921	0.0267872	0.0293885	0.0319656	0.0277016	0.0543567	-0.018526	0.0306107	0.0466181	0.0018264	290	291	293	N291Y	R293S
2	2	2	FALSE	39.6667	TRUE	2	4	N	R	Y	T	0.0398355	0.05106	0.0430902	0.0285843	0.0331215	0.0325928	0.00574931	0.0768983	0.0511655	0.0187805	0.0452341	0.0383525	290	291	293	N291Y	R293T
2	2	2	FALSE	80.3333	TRUE	2	5	N	G	D	A	0.031217	0.0352765	0.0301571	0.0268179	0.0261006	0.0258564	0.122795	0.0168631	0.0280701	0.0902458	0.0110872	0.0323514	290	291	294	N291D	G294A
2	2	2	FALSE	174	TRUE	2	5	N	G	D	E	0.0208449	0.0257992	0.0229414	0.01803	0.0219921	0.0212947	0.0991656	0.0783142	0.10634	0.0949836	0.0678912	0.102767	290	291	294	N291D	G294E
2	2	2	FALSE	69.6667	TRUE	2	5	N	G	D	R	0.0324225	0.0345028	0.0339207	0.0274025	0.025605	0.0283304	0.101098	-0.0131914	0.0352892	0.0758568	-0.00528127	0.0405087	290	291	294	N291D	G294R
3	2	2	FALSE	50	TRUE	2	5	N	G	D	V	0.0403942	0.0356179	0.0387594	0.0283882	0.026036	0.0312115	0.0520101	-0.00399022	0.0335567	0.045444	0.0022967	0.0385905	290	291	294	N291D	G294V
2	2	2	FALSE	18	TRUE	2	5	N	G	D	W	0.0620227	0.0710327	0.0475728	0.0350925	0.0327243	0.0331197	-0.0479017	-0.162973	-0.0119419	0.00232301	-0.0543949	0.000884662	290	291	294	N291D	G294W
2	2	2	FALSE	24.3333	TRUE	2	5	N	G	H	A	0.0547204	0.070761	0.0876672	0.0339239	0.0388201	0.0425724	0.0479379	0.0742297	0.318796	0.0178139	0.00970521	0.130198	290	291	294	N291H	G294A
2	2	2	FALSE	70	TRUE	2	5	N	G	H	E	0.0287117	0.0338791	0.0314409	0.0235015	0.031191	0.0261471	0.0420912	-0.070519	-0.018526	0.046273	-0.0423235	0.0050286	290	291	294	N291H	G294E
2	2	2	FALSE	50.3333	TRUE	2	5	N	G	H	R	0.0328245	0.0385277	0.0505376	0.0252694	0.0282546	0.034372	0.0351062	-0.00167656	0.0823773	0.0246172	-0.00844774	0.0498817	290	291	294	N291H	G294R
2	2	2	FALSE	43.3333	TRUE	2	5	N	G	H	V	0.0278861	0.0525858	0.0508175	0.0244357	0.0438359	0.0346023	-0.0484207	-0.180281	0.0567	-0.0286274	-0.103058	0.0349564	290	291	294	N291H	G294V
2	2	2	FALSE	23.6667	TRUE	2	5	N	G	H	W	0.0514638	0.0445048	0.0701178	0.0323801	0.0312369	0.0380642	0.0291036	-0.0925683	0.0409472	0.012708	-0.0591406	-0.00265832	290	291	294	N291H	G294W
2	2	2	FALSE	12.3333	TRUE	2	5	N	G	I	A	0.0581514	0.0789372	0.109627	0.0342504	0.0359562	0.0441198	-0.0333992	0.0237557	0.0335567	-0.00400925	0.0190147	0.0168633	290	291	294	N291I	G294A
2	2	2	FALSE	78.3333	TRUE	2	5	N	G	I	E	0.0309173	0.0331861	0.0366703	0.0249738	0.0273906	0.0303714	0.074506	0.0834388	0.0930299	0.0720287	0.0759116	0.0796957	290	291	294	N291I	G294E
2	2	2	FALSE	93.3333	TRUE	2	5	N	G	I	R	0.0235108	0.0271	0.0365428	0.0200146	0.0219701	0.0292677	0.00593497	0.0468504	-0.0324593	0.0112584	0.0371661	-0.0098724	290	291	294	N291I	G294R
2	2	2	FALSE	44.6667	TRUE	2	5	N	G	I	V	0.0368027	0.0458886	0.0409461	0.0298455	0.0292902	0.0294171	0.0837165	0.00653677	-0.054177	0.058893	0.0170247	-0.0218553	290	291	294	N291I	G294V
2	2	2	FALSE	12.3333	TRUE	2	5	N	G	I	W	0.0649307	0.106881	0.0826345	0.0348849	0.0344359	0.0400566	0.0662438	-0.159002	0.0739552	0.0301548	-0.0262528	0.00659463	290	291	294	N291I	G294W
2	2	2	FALSE	56.6667	TRUE	2	5	N	G	K	A	0.0333939	0.0384028	0.0359631	0.0270945	0.0283896	0.0290386	0.0560432	-0.0535706	0.029006	0.0419883	-0.0193108	0.0317337	290	291	294	N291K	G294A
2	2	2	FALSE	148.667	TRUE	2	5	N	G	K	E	0.0235858	0.0233706	0.0222052	0.0205304	0.020647	0.0201863	0.0818091	0.0528842	0.0236341	0.0821927	0.0540377	0.0315143	290	291	294	N291K	G294E
2	2	2	FALSE	121.667	TRUE	2	5	N	G	K	R	0.0225772	0.0231446	0.0262815	0.0197794	0.0197625	0.0232729	0.0175229	0.0183877	-0.027946	0.0218237	0.0183248	-0.0106357	290	291	294	N291K	G294R
2	2	2	FALSE	88.3333	TRUE	2	5	N	G	K	V	0.0305375	0.027264	0.0291808	0.0238866	0.0226238	0.024768	0.0282365	0.0632028	-0.00415395	0.0333329	0.050113	0.00828363	290	291	294	N291K	G294V
2	2	2	FALSE	234.333	TRUE	2	5	N	G	K	W	0.0167245	0.0177591	0.0189504	0.0157434	0.016042	0.0172008	0.0527064	0.00653677	0.0183706	0.049307	0.00270746	0.0162888	290	291	294	N291K	G294W
2	2	2	FALSE	22	TRUE	2	5	N	G	S	A	0.0557086	0.0659687	0.0685915	0.03567	0.0334911	0.0417389	0.129339	-0.0857501	0.0994964	0.0643128	-0.0220963	0.0570879	290	291	294	N291S	G294A
2	2	2	FALSE	86	TRUE	2	5	N	G	S	E	0.029805	0.0263455	0.0363915	0.023309	0.0220206	0.0302053	0.103192	0.0314291	-0.0357812	0.0950955	0.0335114	-0.000700747	290	291	294	N291S	G294E
2	2	2	FALSE	81	TRUE	2	5	N	G	S	R	0.0264262	0.0335536	0.0383184	0.0218543	0.0255981	0.0314942	0.0448811	0.0127671	0.117869	0.0411022	0.00759969	0.0922397	290	291	294	N291S	G294R
2	2	2	FALSE	50.3333	TRUE	2	5	N	G	S	V	0.0392059	0.0333652	0.0428688	0.0293754	0.0264259	0.0329342	0.079495	-0.0654822	0.0555282	0.0615429	-0.0358405	0.0475996	290	291	294	N291S	G294V
2	2	2	FALSE	37	TRUE	2	5	N	G	S	W	0.0435523	0.0370797	0.0655148	0.02999	0.0289382	0.0404905	-0.0180978	0.0443117	0.101863	0.00486534	0.0109748	0.037766	290	291	294	N291S	G294W
2	2	2	FALSE	24.3333	TRUE	2	5	N	G	T	A	0.0535148	0.0603141	0.0820421	0.0371106	0.0330947	0.0449429	0.144601	-0.0135575	0.150213	0.068754	-0.00662134	0.0686232	290	291	294	N291T	G294A
2	2	2	FALSE	43	TRUE	2	5	N	G	T	E	0.0463811	0.050641	0.0367823	0.0314566	0.0356729	0.0298044	0.108083	0.107638	-0.0106534	0.086211	0.0682144	0.016723	290	291	294	N291T	G294E
2	2	2	FALSE	93.3333	TRUE	2	5	N	G	T	R	0.0334389	0.0245606	0.025733	0.0245074	0.0204201	0.0226517	0.00743933	-0.0117949	0.0368787	0.0152731	-0.0100663	0.0380053	290	291	294	N291T	G294R
2	2	2	FALSE	40.3333	TRUE	2	5	N	G	T	V	0.0445508	0.0388645	0.0409403	0.0292724	0.0285315	0.0298003	0.0375758	0.0356718	-0.0672868	0.0339465	0.0196963	-0.0230297	290	291	294	N291T	G294V
2	2	2	FALSE	12.6667	TRUE	2	5	N	G	T	W	0.0774248	0.0659687	0.0967715	0.0366873	0.033969	0.0420408	0.0918908	0.00653677	0.000548717	0.0343903	-0.0172999	0.00159937	290	291	294	N291T	G294W
2	2	2	FALSE	50.6667	TRUE	2	5	N	G	Y	A	0.0508879	0.0296403	0.0446408	0.0316532	0.0236086	0.0326604	0.00835856	0.0522437	0.0494828	0.00497515	0.035368	0.0270326	290	291	294	N291Y	G294A
2	2	2	FALSE	100.667	TRUE	2	5	N	G	Y	E	0.0225563	0.0254216	0.0333927	0.0194648	0.0204916	0.0283354	0.0564944	-0.0906512	-0.0391653	0.0557984	-0.0622332	-0.0165995	290	291	294	N291Y	G294E
2	2	2	FALSE	79.6667	TRUE	2	5	N	G	Y	R	0.0251682	0.0342793	0.0330957	0.0204593	0.0256223	0.0267767	-0.00332752	0.038884	0.0186681	0.00165102	0.0244382	0.0160761	290	291	294	N291Y	G294R
3	2	2	FALSE	27.6667	TRUE	2	5	N	G	Y	V	0.0560428	0.0507368	0.0741686	0.042847	0.0325961	0.0401982	0.156112	0.0826341	0.0307926	0.0802354	0.0397386	0.0122501	290	291	294	N291Y	G294V
2	2	2	FALSE	56.3333	TRUE	2	5	N	G	Y	W	0.0314707	0.0342906	0.033256	0.0239281	0.0249432	0.0251233	-0.000959437	-0.0693149	-0.0765153	0.00198442	-0.0454273	-0.0591518	290	291	294	N291Y	G294W
2	2	2	FALSE	39.3333	TRUE	2	6	N	G	D	A	0.0395191	0.0426609	0.0513716	0.0277755	0.0305696	0.0365257	-0.0267373	0.0937698	0.0295776	0.00906843	0.0548171	0.0451109	290	291	295	N291D	G295A
2	2	2	FALSE	44.3333	TRUE	2	6	N	G	D	C	0.0505599	0.0324526	0.0394103	0.0318092	0.0235848	0.0314159	-0.0249154	-0.0395947	0.0636071	0.00538493	-0.0291606	0.049025	290	291	295	N291D	G295C
2	2	2	FALSE	52	TRUE	2	6	N	G	D	D	0.0406517	0.0573702	0.0373427	0.0295758	0.0400595	0.0311131	0.126083	0.166839	0.0646689	0.100907	0.0927493	0.0676051	290	291	295	N291D	G295D
2	2	2	FALSE	89.6667	TRUE	2	6	N	G	D	R	0.0249319	0.032649	0.0293925	0.0220806	0.0252906	0.0247075	0.0743037	-0.0761026	-0.0137516	0.0622267	-0.0446226	0.0029052	290	291	295	N291D	G295R
2	2	2	FALSE	76	TRUE	2	6	N	G	D	S	0.0263773	0.0348647	0.0399003	0.0214656	0.0258572	0.0326129	0.0464883	0.0333506	0.0651221	0.046493	0.0206558	0.0632728	290	291	295	N291D	G295S
2	2	2	FALSE	30.6667	TRUE	2	6	N	G	D	V	0.0563139	0.0479713	0.0475975	0.0358715	0.0327274	0.0366771	0.0893468	-0.0793543	0.0961514	0.0622077	-0.0198223	0.0779807	290	291	295	N291D	G295V
2	2	2	FALSE	51.6667	TRUE	2	6	N	G	H	A	0.0354444	0.0365932	0.0344031	0.0265803	0.0310947	0.0272042	0.0277016	-0.0857501	-0.0157725	0.0244933	-0.0541645	0.00307743	290	291	295	N291H	G295A
2	2	2	FALSE	40	TRUE	2	6	N	G	H	C	0.0435523	0.0358875	0.0580127	0.029826	0.0262664	0.0445351	0.0213351	-0.0218607	0.150213	0.0120141	-0.0237482	0.070839	290	291	295	N291H	G295C
2	2	2	FALSE	35	TRUE	2	6	N	G	H	D	0.0382581	0.0471017	0.0828703	0.0286907	0.0318059	0.045035	0.057961	0.024925	0.138529	0.0549904	0.0183331	0.0724444	290	291	295	N291H	G295D
3	2	2	FALSE	10.3333	TRUE	2	6	N	G	H	F	0.0680391	0.120442	0.105706	0.0370794	0.0410741	0.0475551	0.0256584	-0.191941	0.183692	0.00286861	-0.0515498	0.046472	290	291	295	N291H	G295F
2	2	2	FALSE	11.6667	TRUE	2	6	N	G	H	R	0.059544	0.0728275	0.128017	0.0336057	0.0380837	0.0453268	-0.0350767	-0.0783751	0.126038	-0.00580842	-0.0360475	0.0346963	290	291	295	N291H	G295R
2	2	2	FALSE	41	TRUE	2	6	N	G	H	S	0.0311098	0.046105	0.0553527	0.0247016	0.0312015	0.0343435	-0.0210035	-0.0285399	0.0258516	-0.00351215	-0.0187243	0.0278653	290	291	295	N291H	G295S
2	2	2	FALSE	12.3333	TRUE	2	6	N	G	H	V	0.0625263	0.0740127	0.10321	0.036165	0.0376455	0.0431983	-0.0680834	0.0367171	0.0856394	-0.00682904	0.0145097	0.032403	290	291	295	N291H	G295V
2	2	2	FALSE	40	TRUE	2	6	N	G	I	A	0.0508164	0.0466731	0.0515885	0.0395396	0.0297348	0.0407398	0.177608	0.0185854	0.140529	0.109362	0.0270063	0.0878497	290	291	295	N291I	G295A
2	2	2	FALSE	50	TRUE	2	6	N	G	I	C	0.0401346	0.0406012	0.0339207	0.0277536	0.0297989	0.0277448	-0.0234691	0.0427904	0.0352892	-0.00267114	0.0200623	0.0199737	290	291	295	N291I	G295C
2	2	2	FALSE	44.3333	TRUE	2	6	N	G	I	D	0.0358225	0.0391706	0.0534374	0.0266188	0.03013	0.0339111	-0.0017217	0.0729707	0.0163015	0.0276525	0.0640862	0.0355102	290	291	295	N291I	G295D
3	2	2	FALSE	24	TRUE	2	6	N	G	I	N	0.0584444	0.0666166	0.0459031	0.0352519	0.0416067	0.0326604	-0.0762577	0.0895569	0.0409472	-0.0640504	-0.00146709	0.0101248	290	291	295	N291I	G295N
2	2	2	FALSE	39.3333	TRUE	2	6	N	G	I	R	0.03397	0.0472767	0.113904	0.0252282	0.0336771	0.0486764	-0.0103894	0.106513	0.30361	0.0034	0.0545329	0.0881827	290	291	295	N291I	G295R
2	2	2	FALSE	83	TRUE	2	6	N	G	I	S	0.0262606	0.0292425	0.0336644	0.0215865	0.0231731	0.025973	0.00520882	0.0230795	0.019294	0.0159874	0.0216213	0.0236817	290	291	295	N291I	G295S
2	2	2	FALSE	71.3333	TRUE	2	6	N	G	I	V	0.0278163	0.0317509	0.0377847	0.0220064	0.025245	0.0286995	0.0435817	0.0288002	-0.0760064	0.0397626	0.0334461	-0.0369707	290	291	295	N291I	G295V
3	2	2	FALSE	10.3333	TRUE	2	6	N	G	I	Y	0.0768885	0.0856958	0.089219	0.0365568	0.0359698	0.0404299	0.0169922	-0.0337768	0.0651221	0.0151388	0.0161578	0.00171461	290	291	295	N291I	G295Y
2	2	2	FALSE	45.6667	TRUE	2	6	N	G	K	A	0.0413872	0.0435399	0.0579804	0.0334838	0.0289873	0.0454059	0.122741	0.0222564	0.199444	0.09121	0.0275884	0.140652	290	291	295	N291K	G295A
2	2	2	FALSE	91.6667	TRUE	2	6	N	G	K	C	0.0283781	0.035454	0.0335874	0.0242418	0.0395883	0.0283079	0.0693839	0.14549	0.109185	0.0571654	0.107558	0.0831301	290	291	295	N291K	G295C
2	2	2	FALSE	78.6667	TRUE	2	6	N	G	K	D	0.0375705	0.0403041	0.0339396	0.0317797	0.0309646	0.0302254	0.170199	0.101068	0.148828	0.132186	0.0806616	0.129571	290	291	295	N291K	G295D
2	2	2	FALSE	55	TRUE	2	6	N	G	K	R	0.0336814	0.0358045	0.0465311	0.026044	0.0263318	0.0354506	0.0339503	0.0207136	0.0975003	0.0317132	0.016983	0.0752992	290	291	295	N291K	G295R
2	2	2	FALSE	107	TRUE	2	6	N	G	K	S	0.0279775	0.0252709	0.0345536	0.0247228	0.0211027	0.0299149	0.116838	0.0468504	0.0922051	0.101013	0.0384258	0.0817365	290	291	295	N291K	G295S
2	2	2	FALSE	76	TRUE	2	6	N	G	K	V	0.0262045	0.0355365	0.0520009	0.0216099	0.0273956	0.0382681	0.0476519	0.034386	0.206835	0.0467783	0.0371523	0.137923	290	291	295	N291K	G295V
2	2	2	FALSE	36.6667	TRUE	2	6	N	G	S	A	0.0551949	0.0470342	0.0444796	0.0390667	0.0317135	0.0330835	0.140012	0.072414	0.0385171	0.0874382	0.0396169	0.0431802	290	291	295	N291S	G295A
2	2	2	FALSE	40	TRUE	2	6	N	G	S	C	0.0382195	0.0542105	0.0442806	0.0289776	0.0356941	0.0310976	0.0394002	0.0926989	0.0167723	0.0335411	0.0253143	0.0156209	290	291	295	N291S	G295C
2	2	2	FALSE	106	TRUE	2	6	N	G	S	D	0.0238203	0.0267141	0.0306525	0.0211162	0.0220611	0.0257435	0.0723807	0.0124606	-0.0201644	0.0733587	0.0183364	0.00290057	290	291	295	N291S	G295D
2	2	2	FALSE	34	TRUE	2	6	N	G	S	R	0.0527257	0.051497	0.0599495	0.0356698	0.0303343	0.0412372	0.162907	-0.0783751	0.209233	0.0885474	-0.0304117	0.12396	290	291	295	N291S	G295R
2	2	2	FALSE	22	TRUE	2	6	N	G	S	S	0.0502952	0.0673291	0.0567005	0.0331125	0.0340104	0.0363738	0.0662438	-0.0667154	-0.0259928	0.0575019	-0.0139274	0.0159679	290	291	295	N291S	G295S
3	2	2	FALSE	52.3333	TRUE	2	6	N	G	S	V	0.0337432	0.0396869	0.0563769	0.0277059	0.0280847	0.0393359	0.079495	0.0196024	0.143293	0.0661529	0.0227239	0.0900812	290	291	295	N291S	G295V
2	2	2	FALSE	17.3333	TRUE	2	6	N	G	T	A	0.0543685	0.0631603	0.0791034	0.0316011	0.0341903	0.0419101	-0.0137549	0.0394754	-0.0167065	0.0185998	0.0192342	0.0323042	290	291	295	N291T	G295A
2	2	2	FALSE	17.6667	TRUE	2	6	N	G	T	C	0.0566913	0.0560084	0.074959	0.0321796	0.0315307	0.0381941	0.0183307	-0.0279797	-0.0603671	0.0175276	-0.0217235	-0.0047595	290	291	295	N291T	G295C
2	2	2	FALSE	91	TRUE	2	6	N	G	T	D	0.0361569	0.0264263	0.0342277	0.0276492	0.0219751	0.0315574	0.0903186	0.0334938	0.1692	0.079063	0.0309947	0.146619	290	291	295	N291T	G295D
2	2	2	FALSE	54	TRUE	2	6	N	G	T	R	0.0341843	0.0314823	0.0381676	0.0281194	0.0242244	0.0292538	-0.06402	-0.00989839	0.000548717	-0.0278239	-0.00923774	0.016314	290	291	295	N291T	G295R
2	2	2	FALSE	50	TRUE	2	6	N	G	T	S	0.0345339	0.0438174	0.0443923	0.0309228	0.0294791	0.0323754	0.115842	0.00653677	-0.053088	0.0910949	0.00276725	-0.0071785	290	291	295	N291T	G295S
3	2	2	FALSE	34	TRUE	2	6	N	G	T	V	0.0377307	0.0470342	0.0493078	0.0275005	0.0297394	0.0339989	-0.0205675	-0.0593404	0.0139654	0.00672048	-0.0129508	0.0280454	290	291	295	N291T	G295V
2	2	2	FALSE	15.6667	TRUE	2	6	N	G	Y	A	0.0543685	0.0807948	0.0761508	0.0331982	0.0359532	0.0415742	-0.0137549	0.00653677	0.0480478	0.00923906	0.0173131	0.0243631	290	291	295	N291Y	G295A
2	2	2	FALSE	59.3333	TRUE	2	6	N	G	Y	C	0.0305133	0.0379957	0.0366816	0.0235428	0.0290655	0.0277292	0.0233854	0.0539361	-0.057887	0.0161279	0.0207399	-0.0433703	290	291	295	N291Y	G295C
2	2	2	FALSE	78.6667	TRUE	2	6	N	G	Y	D	0.0311686	0.0301109	0.0299506	0.0243385	0.0247643	0.0261494	0.0343364	0.079789	-0.057887	0.041077	0.0654345	-0.0361844	290	291	295	N291Y	G295D
3	2	2	FALSE	59.6667	TRUE	2	6	N	G	Y	R	0.0301024	0.0361401	0.0377862	0.0232544	0.0264558	0.0298926	0.0134056	0.0137642	-0.015204	0.0114956	0.0069005	-0.00643111	290	291	295	N291Y	G295R
2	2	2	FALSE	29.6667	TRUE	2	6	N	G	Y	S	0.041603	0.0455287	0.0604412	0.0290153	0.029418	0.0374279	-0.0342183	0.000800981	0.0206853	-0.00299476	0.00501502	0.0163363	290	291	295	N291Y	G295S
2	2	2	FALSE	27	TRUE	2	6	N	G	Y	V	0.046935	0.0471017	0.0559348	0.0308783	0.0305872	0.0363141	-0.00411508	-0.0118515	-0.0167065	0.0117098	0.0110304	-0.00286882	290	291	295	N291Y	G295V
2	2	2	TRUE	146	TRUE	2	7	N	G	D	*	0.0169779	0.0173367	0.0187047	0.0150416	0.0162603	0.0171462	-0.212378	-0.235823	-0.166166	-0.201736	-0.224592	-0.163387	290	291	296	N291D	G296*
2	2	2	FALSE	48	TRUE	2	7	N	G	D	A	0.0386073	0.0429996	0.036985	0.0279756	0.0295677	0.03154	-0.0369235	-0.0439736	0.110729	0.00497528	-0.00721633	0.0964518	290	291	296	N291D	G296A
2	2	2	FALSE	43.3333	TRUE	2	7	N	G	D	E	0.0413554	0.0556132	0.0562194	0.0308166	0.0372473	0.0450812	0.107481	0.126026	0.190611	0.088601	0.0754777	0.146933	290	291	296	N291D	G296E
2	2	2	FALSE	147.333	TRUE	2	7	N	G	D	R	0.0228364	0.0204618	0.025457	0.0203473	0.0181044	0.0236905	-0.00245356	0.036524	0.08674	0.00854292	0.0308266	0.080865	290	291	296	N291D	G296R
2	2	2	FALSE	51.3333	TRUE	2	7	N	G	D	V	0.0380249	0.0411446	0.0361949	0.0294305	0.0291971	0.0303509	0.0854976	-0.0834038	0.0505623	0.065886	-0.0354893	0.0497314	290	291	296	N291D	G296V
2	2	2	TRUE	55.6667	TRUE	2	7	N	G	H	*	0.0219805	0.033879	0.0390532	0.0187052	0.0253219	0.0283875	-0.223576	-0.190349	-0.189826	-0.20809	-0.183332	-0.174594	290	291	296	N291H	G296*
2	2	2	FALSE	17.6667	TRUE	2	7	N	G	H	A	0.0769982	0.0811823	0.0721506	0.0491929	0.0419083	0.0408376	0.242233	-0.0811761	0.096615	0.103999	-0.017025	0.0489855	290	291	296	N291H	G296A
2	2	2	FALSE	14.6667	TRUE	2	7	N	G	H	E	0.0674519	0.0789372	0.095418	0.0400456	0.0409451	0.0441846	0.14259	-0.0106822	0.0739552	0.0758551	0.010061	0.0577276	290	291	296	N291H	G296E
2	2	2	FALSE	102.333	TRUE	2	7	N	G	H	R	0.0214811	0.0307314	0.0243181	0.0206651	0.0277008	0.0214811	-0.0632066	-0.088359	0.0136025	-0.0485393	-0.0636209	0.015535	290	291	296	N291H	G296R
2	2	2	FALSE	36.3333	TRUE	2	7	N	G	H	V	0.0403617	0.0341799	0.0552328	0.0305086	0.0265849	0.0354301	-0.0608841	-0.0445124	-0.00787339	-0.0243829	-0.0293963	0.00666786	290	291	296	N291H	G296V
2	2	2	TRUE	27	TRUE	2	7	N	G	I	*	0.039446	0.0443613	0.0667033	0.0284073	0.0341315	0.0417145	-0.109537	-0.0775367	0.0491159	-0.132747	-0.123529	-0.0849682	290	291	296	N291I	G296*
2	2	2	FALSE	23	TRUE	2	7	N	G	I	A	0.0449978	0.0594998	0.0612289	0.0294408	0.0345547	0.0358536	0.0174139	-0.112118	-0.00979939	0.0288277	-0.0135715	0.0161237	290	291	296	N291I	G296A
2	2	2	FALSE	21	TRUE	2	7	N	G	I	E	0.0677816	0.0493058	0.0630602	0.0367022	0.0327393	0.0365876	0.0937287	-0.0202771	0.0115244	0.0679463	0.0240166	0.0400955	290	291	296	N291I	G296E
2	2	2	FALSE	70	TRUE	2	7	N	G	I	R	0.029811	0.0356179	0.0318776	0.0252238	0.0254367	0.0246323	0.0739275	0.0170638	-0.0627032	0.0571785	0.0213432	-0.0353189	290	291	296	N291I	G296R
2	2	2	FALSE	84.6667	TRUE	2	7	N	G	I	V	0.0239625	0.0282174	0.0494638	0.0201694	0.0226537	0.0361024	0.000123989	0.0350639	0.10309	0.00891229	0.030864	0.061301	290	291	296	N291I	G296V
3	2	2	TRUE	57.6667	TRUE	2	7	N	G	K	*	0.0276723	0.0291627	0.037768	0.0245227	0.0228194	0.0349067	-0.0904914	-0.144651	-0.053783	-0.10751	-0.152804	-0.0923236	290	291	296	N291K	G296*
2	2	2	FALSE	169.333	TRUE	2	7	N	G	K	A	0.0233682	0.0211127	0.0209834	0.0211029	0.0183785	0.0199018	0.0777878	0.0127033	0.0817015	0.0715117	0.0179344	0.0781877	290	291	296	N291K	G296A
2	2	2	FALSE	120	TRUE	2	7	N	G	K	E	0.0257314	0.0251509	0.0315545	0.022767	0.0224644	0.0270668	0.100593	0.079789	0.0728546	0.0921519	0.0745356	0.0724615	290	291	296	N291K	G296E
2	2	2	FALSE	203	TRUE	2	7	N	G	K	R	0.0197635	0.017773	0.0187917	0.0171072	0.0166768	0.0175442	0.0419901	-0.0273552	0.0411639	0.0419485	-0.0167625	0.0410348	290	291	296	N291K	G296R
2	2	2	FALSE	51.6667	TRUE	2	7	N	G	K	V	0.038598	0.0371726	0.0448447	0.030481	0.0265158	0.0339548	0.0948686	0.033209	0.0605385	0.0724313	0.0281593	0.0529922	290	291	296	N291K	G296V
2	2	2	TRUE	102.667	TRUE	2	7	N	G	S	*	0.0208718	0.0207835	0.0210144	0.0178148	0.0185723	0.0188451	-0.208821	-0.221116	-0.20559	-0.195145	-0.207616	-0.194928	290	291	296	N291S	G296*
2	2	2	FALSE	16.6667	TRUE	2	7	N	G	S	A	0.0807878	0.0839467	0.055512	0.038911	0.0385629	0.0381139	0.0520101	0.0640693	0.0671226	0.0522242	0.0327496	0.0557715	290	291	296	N291S	G296A
[truncated: 55,275 more rows]

## Sheet: Synonymous
Nmut_nt	Nmut_aa	Nmut_codons	STOP	mean_count	is.reads0	sigma1	sigma2	sigma3	toxicity1	toxicity2	toxicity3	region
[truncated: 5,373 more rows]

[truncated: 1 more sheets: ALL]
