# Supplementary material for: The mutational landscape of a prion-like domain
Source: Nat Commun. 2019 Sep 13;10:4162. doi: 10.1038/s41467-019-12101-z (PMC6744496; doi:10.1038/s41467-019-12101-z)
Supplement: Supplementary file 9 — Source Data [file 41467_2019_12101_MOESM9_ESM.xlsx]

## Sheet: Fig 3b-d
Fig 3b-d	A328P		W334K		M322K		WT		Q360Y		G335I		A328V
Number of foci per cell, classifed as either at the nuclear periphery or in the cytoplasm	NP	Cyt	NP	Cyt	NP	Cyt	NP	Cyt	NP	Cyt	NP	Cyt	NP	Cyt
	0	0	0	0	1	0	1	1	2	6	0	12	2	2
	2	1	2	1	1	0	0	1	1	5	1	5	1	1
	4	1	4	0	0	0	0	1	0	5	0	0	0	1
	0	0	1	0	0	0	4	1	0	0	0	0	0	1
	4	0	2	0	2	0	1	4	1	1	0	0	0	1
	1	0	3	0	0	0	2	2	0	5	0	0	0	1
	0	0	2	0	0	0	0	2	0	0	0	0	0	0
	2	0	1	1	0	0	0	2	0	0	0	1	0	1
	3	1	0	1	1	0	1	2	0	1	0	0	1	0
	4	0	2	0	2	0	1	2	0	1	0	0	0	3
	0	1	1	0	0	0	3	1	0	0	2	5	0	2
	0	0	2	2	2	0	0	1	0	1	0	7	2	3
	0	0	0	0	2	0	0	0	0	0	1	1	1	5
	0	0	2	0	1	0	0	1	0	0	0	1	1	5
	0	0	3	0	0	0	1	0	0	1	0	1	2	4
	0	0	4	0	0	0	2	1	0	3	0	2	0	3
	3	0	0	0	0	0	2	1	0	1	3	0	0	0
	2	0	0	0	0	0	3	1	2	1	0	2	1	2
	0	0	0	0	1	0	0	1	0	1	0	1	0	2
	0	0	0	0	4	0	0	1	2	0	0	2	0	0
	1	0	0	0	3	0	0	0	0	0	0	1	0	0
	2	0	0	0	5	2	0	0	0	0	0	1	0	0
	0	2	0	0	5	0	0	0	0	3	0	0	2	0
	1	0	0	0	0	6	0	0	0	3	0	0	0	1
	1	1	0	1	0	1	0	0	0	3	0	0	0	3
	0	0	1	0	0	2	0	0	0	3	0	0	1	0
	0	0	2	0	2	1	0	0	3	2	2	0	0	0
	0	0	1	0	0	0	0	0	0	3	0	2	0	0
	1	0	2	0	0	0			0	0	0	4	1	0
	0	0	2	1	3	0			0	0	0	4	0	2
	0	0			0	0			0	1	0	2	1	0
	0	0			1	0			0	1	0	1	3	0
	0	0			1	0			0	3	0	0	0	0
	0	0			0	0			0	0	0	0	0	0
	0	0			2	0			0	0	0	0	0	0
	0	0			1	0			0	1	0	0	0	0
	2	0			3	0			0	1	0	0	0	0
	4	3			2	0			0	1	0	0	0	0
	3	0			3	0			0	1	0	1	1	0
	0	3			0	0			0	2	0	1	1	0
	0	4			0	0			0	2	0	0	0	1
	5	0			0	0			1	3	0	0	0	1
	0	5			4	0			1	3	0	0	2	1
	4	0			0	0			1	1	0	0	1	2
	2	0			3	0			2	3	0	0	0	1
	1	0			2	0			0	1	0	0	1	5
	3	0			1	0			3	1	0	1	1	2
	4	1			0	0			0	0	0	1	0	2
	0	0			2	0			0	0	0	1
	0	0			1	0			1	0	0	1
	0	0			0	0			1	1	0	1
	0	0			0	0			0	1	0	1
	0	0			0	0			0	1	0	1
	3	0			0	0			0	1	0	1
	2	0			2	0			0	0	0	1
	1	0			2	0			0	1	0	3
	0	0			2	0					2	0
	0	0			3	0					0	2
	1	0			2	1					0	5
	1	1			2	1					0	5
	3	0			1	2					0	5
	0	0			2	0					0	0
	0	0			1	0					0	0
	0	0			0	0					0	0
	0	0			1	0					0	0
	5	2			1	0					0	0
	3	1			3	0					0	1
	0	0			0	0					0	1
	0	0			0	0					0	1
	0	0			0	0					0	1
	0	0			1	0					0	1
	2	1			1	0					0	2
	2	3			0	0					1	1
	0	0			0	0					0	5
	0	0			0	0					0	1
	0	0			2	0					0	1
	0	0			2	0					0	0
	0	0			0	0					0	0
	0	0			0	0					0	0
	4	1			2	0					0	0
	3	0			1	0					0	0
	0	0			5	0					0	1
	0	0			0	0					0	2
	0	0			4	0					0	4
	1	0			1	0					0	1
	3	0			3	0					0	1
	3	0			0	1					0	1
	0	1			2	0					0	1
					1	0					0	1
					0	1					0	1
					0	0					0	1
					0	0					0	3
					0	0					0	1
					0	0					0	1
					2	0					0	1
					1	0					0	1
					2	0					0	0
											0	0
											0	0
											0	0
											0	2
											0	5
											0	4
											0	1
											0	3
											0	1

## Sheet: Fig 3c
Fig 3c	A328P	M322K	W334K	A328V	G335I	Q360Y	WT
Number of cytoplasmic foci per cell (ony foci > 5 pixels,automtically detected with CellProfiler)	0	0	0	1	0	0	0
	0	0	0	1	0	0	0
	0	0	0	0	0	0	1
	0	0	0	0	0	0	0
	0	0	0	0	0	0	2
	0	0	0	0	1	0	0
	2	0	0	1	1	0	0
	0	0	0	0	0	0	0
	1	0	0	1	0	1	2
	1	0	0	0	0	0	1
	0	0	1	1	0	0	0
	0	0	2	1	2	0	0
	0	0	0	1	2	0	0
	0	0	0	0	1	0	1
	3	0	0	1	0	0	0
	0	1	0	0	0	0	1
	0	0	0	0	1	0	1
	1	0	1	1	1	1	2
	0	1	1	0	0	1	1
	0	0	0	0	0	2	0
	1	0	0	1	1	1	1
	0	1	0	2	1	0	0
	0	2	0	0	1	1
	0	0	0	0	0	0
	0	1	1	2	0	0
	0	0		1	0	0
	0	1		2	1	0
	0	3		1	1	0
	0	1		1	7	0
	0	0		0	2	1
	0	0		2	0	1
	0	1		2	1	3
	0	0		0	0	0
	1	0		1	0	1
	1	0		1	0	1
	0	0			2	1
	0	0			1	1
	0	0			1	0
	1	0			0
	0	0			0
	0	0			2
	0	0			0
	1	0			0
	2	0			0
	0	0			0
	1	0			0
	0	0			0
	0	0			0
	0	0			0
	0	0			0
	0	0			0
		0			0
		0			0
		0			1
		0			0
					0
					0
					0
					1
					0
					1
					1
					0
					1
					0
					0
					0
					0
					0
					0
					0
					1
					0
					2
					0
					1
					1
					0
					1
					0
					0
					2
					2
					0
					0
					0
					0
					2
					0
					0
					2

## Sheet: Fig 3f
Fig 3f	Mean Pixel intensities of Foci
	<15 pixels	> 15 pixels
	0.115406	0.336035
	0.118627	0.267625
	0.119864	0.394233
	0.121267	0.334365
	0.425882	0.394233
	0.219328	0.334365
	0.207917	0.425882
	0.195207	0.268673
	0.114161	0.291576
	0.125144	0.208105
	0.127405	0.257665
	0.10098	0.501834
	0.103033	0.58254
	0.0887255	0.179429
	0.13352	0.177688
	0.133442	0.141737
	0.11996	0.103062
	0.554975	0.127383
	0.32526	0.14506
	0.324314	0.181195
	0.521684	0.121415
	0.61766	0.122502
	0.542316	0.136725
	0.376636	0.127124
	0.0960784	0.128004
	0.101307	0.1135
	0.13092	0.110738
	0.0878431	0.111373
	0.107635	0.132784
	0.101525	0.120719
	0.153922	0.107843
	0.183333	0.130341
	0.185403	0.0906318
	0.201681	0.123605
	0.195777	0.132418
	0.160349	0.126031
	0.145588	0.125153
	0.191721	0.129897
	0.216667	0.128062
	0.245098	0.163339
	0.279501	0.109096
	0.344719	0.135691
	0.238914	0.711007
	0.254622	0.694581
	0.206723	0.493137
	0.514997	0.604598
	0.201038	0.691805
	0.156275	0.695307
	0.135784	0.838469
	0.158562	0.608853
	0.130171	0.813563
	0.142157	0.489735
	0.166321	0.53218
	0.157255	0.658408
	0.18574	0.442618
	0.225613	0.423084
	0.148758	0.437208
	0.242157	0.45604
	0.195343	0.539837
	0.251211	0.599174
	0.169935	0.556706
	0.178649	0.478943
	0.156863	0.507235
	0.164426	0.539778
	0.169608	0.49281
	0.165142	0.270261
	0.450238	0.390476
	0.0734477	0.386219
	0.078792	0.456579
	0.643052	0.225427
	0.12549	0.0830065
	0.159477	0.0890196
	0.186275	0.112418
	0.487701	0.460224
	0.626112	0.371745
	0.192157	0.165775
	0.21329	0.14183
	0.203595	0.217525
	0.199216	0.133333
	0.148497	0.160157
	0.159216	0.209748
	0.491317	0.240409
	0.326797	0.208913
	0.0529412	0.250563
	0.102309	0.307718
	0.0668119	0.185839
	0.10086	0.194363
	0.146524	0.203922
	0.145601	0.213796
	0.125117	0.274461
	0.125023	0.225234
	0.0724764	0.243015
	0.103976	0.31519
	0.0948024	0.231808
	0.0969063	0.340674
	0.116703	0.398977
	0.261765	0.379512
	0.234858	0.427745
	0.217429	0.317647
	0.220915	0.350446
	0.254902	0.197809
	0.25098	0.186275
	0.275381	0.177941
	0.254431	0.174755
	0.207353	0.188889
	0.239216	0.539288
	0.226275	0.660413
	0.218039	0.556064
	0.235556	0.707702
	0.247662	0.351557
	0.209524	0.543968
	0.136765	0.210924
	0.191285	0.166667
	0.178186	0.341176
	0.203186	0.473048
	0.166275	0.409505
	0.222658	0.321859
	0.255728	0.394062
	0.156078	0.0801921
	0.164967	0.0893642
	0.244344	0.0522876
	0.247964	0.14095
	0.210022	0.21629
	0.216176	0.272171
	0.313848	0.514124
	0.272549	0.445276
	0.3203	0.524133
	0.292063	0.579832
	0.275444	0.507843
	0.0926471	0.477214
	0.175163	0.538201
	0.173669	0.506754
	0.154248	0.515033
	0.185294	0.203725
	0.168627	0.240724
	0.170806	0.178301
	0.192157	0.364706
	0.129055	0.348194
	0.130481
	0.136993
	0.449896
	0.172985
	0.324133
	0.423284
	0.342745
	0.30056
	0.316013

## Sheet: Supp Figure 5a
Fig 3c	A328P	M322K	W334K	A328V	G335I	Q360Y	WT
Number of foci per cell (ony foci at the nuclear periphery, automtically detected with CellProfiler)	0	0	1	1	0	0	0
	2	0	0	1	0	0	0
	0	2	0	3	0	0	1
	0	0	0	0	0	0	5
	1	0	0	0	0	0	2
	0	0	0	0	0	0	0
	6	0	1	0	0	0	0
	0	1	0	0	1	0	0
	0	0	0	0	0	0	2
	3	0	3	0	0	0	1
	0	0	1	2	0	0	0
	0	0	1	2	0	0	0
	3	0	2	1	0	0	0
	0	0	0	0	0	0	1
	5	0	1	0	0	0	1
	0	0	0	0	0	0	1
	0	1	0	0	0	0	2
	1	0	1	0	0	0	0
	0	7	1	0	1	0	3
	0	1	1	0	0	0	1
	2	5	1	0	0	0	1
	4	5	0	3	0	0	2
	2	0	3	0	0	2
	1	4	1	1	0	0
	0	2	3	1	0	0
	3	1		0	0	0
	0	3		0	1	0
	0	1		0	1	1
	2	4		2	3	3
	0	2		0	0	2
	0	5		0	1	1
	0	1		0	1	2
	0	2		0	0	0
	0	0		0	0	0
	6	0		0	0	0
	1	0			2	3
	1	0			1	1
	0	2			2	3
	2	0			0
	0	0			0
	0	1			0
	0	0			0
	0	0			0
	4	0			0
	0	0			1
	2	0			0
	0	0			0
	0	0			0
	0	0			0
	0	0			0
	0	0			0
		1			0
		2			0
		0			0
					0
					0
					0
					0
					0
					0
					1
					0
					0
					0
					0
					0
					0
					0
					0
					0
					0
					0
					0
					0
					0
					0
					0
					0
					0
					0
					0
					0
					4
					0
					0
					0
					0
					0
					0
					0
					0
					0

## Sheet: Supp Figure 5b
Supp Figure 5
The blot membrane was cut into 2 so that the region with MW below 50KDa could be stained for PGK, while the region corresponding to higher MWs could be stained for TDP43-YFP (upper figure). For the final picture the two parts were exposed together (lower figure)

## Sheet: Supp Figure 6b
Fig 6b	A321G		N352T		Q343R		M337V		WT
Number of foci per cell, classifed as either at the nuclear periphery or in the cytoplasm	NP	Cyt	NP	Cyt	NP	Cyt	NP	Cyt	NP	Cyt
	4	1	7	17	1	6	4	1	1	0
	3	4	3	8	1	5	2	1	3	2
	3	6	5	8	2	8	4	0	4	2
	5	1	4	15	1	12	1	3	4	1
	3	2	4	2	1	6	3	2	4	3
	3	6	1	2	1	5	4	1	2	0
	0	3	0	3	0	5	2	2	0	0
	0	7	0	1	1	2	2	1	0	0
	2	5	0	2	0	1	4	1	0	0
	5	1	0	1	1	1	1	1	0	0
	3	2	0	1	1	2	1	0	1	0
	3	2	0	1	0	1	0	1	2	1
	2	1	2	0	0	1	4	0	2	1
	2	0	1	0	0	3	1	1	2	1
	0	0	1	3	1	0	3	1	4	1
	0	0	3	1	0	2	2	0	0	1
	3	3	0	1	6	4	0	1	0	1
	2	3	0	1	2	1	3	0	1	1
	3	2	0	1	2	3	0	1	0	1
	0	7	3	1	0	5	4	1	2	2
	0	9	5	1	3	1	5	1	0	5
	1	5	1	5	3	0	2	0	3	3
	0	2	0	5	3	1	0	1	0	1
	3	1	0	1	2	1	1	4	1	1
	2	2	0	1	2	3	5	1	1	0
	1	0	0	1	4	1	1	1	1	1
	3	0	1	1	1	0	0	1	1	1
	5	3	2	9	3	0	0	1	1	3
	8	9	1	6	3	1	0	1	0	1
	3	3	0	3	4	1	3	0	0	1
	3	2	5	1	3	1	3	2	0	1
	0	0	3	5	1	2	1	1	1	1
	0	0	2	2	3	2	3	2	0	1
	0	0	3	2	3	2	5	0	1	2
	2	0	2	2	2	1	3	3	0	2
	2	4	2	1	3	1	2	3	2	9
	2	1	3	7	0	0	3	1	2	1
	1	0	4	9	2	1	3	1	0	1
	2	3	3	3	2	3	2	1	1	2
	2	3	2	1	3	2	2	1	0	1
	3	5	1	0	2	0	3	1	1	0
	2	0	5	0	2	2	1	0	1	0
	2	1	4	1	3	0	2	2	1	2
	0	6	5	4	1	0	3	0	1	1
	2	4	4	4	4	0	0	1	2	2
	3	1	1	2	4	1	0	2	0	2
	0	2	1	5	4	1	0	3	1	1
	2	1	4	2	0	1	1	2	0	2
	0	1	0	1	3	5	4	0	2	1
			0	1	4	2	5	2	2	1
			4	0	1	2	4	1	1	1
			3	1	1	0	2	1	0	1
			0	2	1	1	2	1	2	4
			0	5	3	5	4	1	0	2
			2	3	1	1	5	2	5	1
			1	1	0	3			1	2
			4	1	0	1			1	2
			0	1	3	1			3	1
			2	1	1	1			0	1
			0	3	1	2
			3	1	0	3
			0	1	0	3
			1	1	0	2
			1	2	3	3
			0	1	0	2
			1	1	1	1
			0	1	5	2
					0	1
					3	1
					1	1
					1	4
					1	2
					1	6
